# Supplementary material for: Identification of Antioxidant and Anti-Inflammatory Activity of Sea Cucumber (Holothuria tubulosa) Active Peptides by a Combined Approach of Omics Data and Bioinformatics Analysis
Source: Mar Drugs. 2026 Apr 30;24(5):158. doi: 10.3390/md24050158 (PMC13208588; doi:10.3390/md24050158)
Supplement: Supplementary file 1 [file marinedrugs-24-00158-s001.zip]

Archive with 1 entries (1 files):
- marinedrugs-4274482-supplementary.xlsx
