# Supplementary material for: Identification of Antioxidant and Anti-Inflammatory Activity of Sea Cucumber (Holothuria tubulosa) Active Peptides by a Combined Approach of Omics Data and Bioinformatics Analysis
Source: Mar Drugs. 2026 Apr 30;24(5):158. doi: 10.3390/md24050158 (PMC13208588; doi:10.3390/md24050158)
Supplement: Supplementary file 1 [file marinedrugs-24-00158-s001.zip › marinedrugs-4274482-supplementary.xlsx]

## Sheet: all peptides
	Peptide < ProteinMetrics Confidential >	Glycans NHFAGNa	Modification Type(s)	Observed m/z	z	Observed (M+H)	Calc. mass (M+H)	Off-by-x error	Mass error (ppm)	Starting position	Cleavage	Score	Delta	Delta Mod	|Log Prob|	# of unique peptides	Protein Name	Protein DB number	Comment	Scan #	Scan Time
cell free	K.ADDIGYVK.G			440.724	2	880.441	880.441	0	0.1	769	Specific	95.3	67.19	67.19	0.11	1	>tr|W4ZDF3|W4ZDF3_STRPU Aminotran_5 domain-containing protein OS=Strongylocentrotus purpuratus OX=7668 PE=4 SV=1	67413	Cmpd 20584, +MS2(440.7242), 20.9eV, 46.9 min #23289	0	46.842
cell free	K.ADNPDIN[+0.984]INNLEGR.K		N[+1]	778.376	2	1555.74	1555.73	0	6.2	116	Specific	107.56	107.56	26.4	2.28	43	>tr|A0A0K1Z5K0|A0A0K1Z5K0_HOLGL Melanotransferrin 2 OS=Holothuria glaberrima OX=31192 GN=MTf2 PE=2 SV=1	45145	Cmpd 27110, +MS2(778.3758), 34.2eV, 58.1 min #30075	0	58.1075
cell free	K.ADNPDININ[+0.984]NLEGR.K		N[+1]	778.374	2	1555.74	1555.73	0	4	116	Specific	197.55	191.56	0	3.33	43	>tr|A0A0K1Z5K0|A0A0K1Z5K0_HOLGL Melanotransferrin 2 OS=Holothuria glaberrima OX=31192 GN=MTf2 PE=2 SV=1	45145	Cmpd 27078, +MS2(778.3741), 34.2eV, 58.1 min #30042	0	58.0607
cell free	K.ADNPDININN[+0.984]LEGR.K		N[+1]	778.374	2	1555.74	1555.73	0	3.9	116	Specific	318.92	283.81	0	5.57	43	>tr|A0A0K1Z5K0|A0A0K1Z5K0_HOLGL Melanotransferrin 2 OS=Holothuria glaberrima OX=31192 GN=MTf2 PE=2 SV=1	45145	Cmpd 27048, +MS2(778.3740), 34.2eV, 58.0 min #30011	0	58.0125
cell free	K.ADNPDININNLEGR.K			777.885	2	1554.76	1554.75	0	7.8	116	Specific	27.19	16.28	16.28	0.09	43	>tr|A0A0K1Z5K0|A0A0K1Z5K0_HOLGL Melanotransferrin 2 OS=Holothuria glaberrima OX=31192 GN=MTf2 PE=2 SV=1	45145	Cmpd 31642, +MS2(777.8850), 34.1eV, 66.0 min #34788	0	66.0043
cell free	K.ADNPDININNLEGRK.S			561.621	3	1682.85	1682.85	0	2	116	Specific	287.7	259.04	259.04	5.83	43	>tr|A0A0K1Z5K0|A0A0K1Z5K0_HOLGL Melanotransferrin 2 OS=Holothuria glaberrima OX=31192 GN=MTf2 PE=2 SV=1	45145	Cmpd 22560, +MS2(561.6212), 21.9eV, 50.2 min #25342	0	50.2153
cell free	K.AGFAGDDAPR.A			488.729	2	976.45	976.448	0	1.7	20	Specific	102.9	102.9	102.9	2.13	12	>tr|Q26378|Q26378_TRIGR CyI actin OS=Tripneustes gratilla OX=7673 GN=Tg616 PE=3 SV=1	11509	Cmpd 12209, +MS2(488.7286), 22.8eV, 33.3 min #14601	0	33.3158
cell free	K.ALGNLGPVAQK.Y			534.314	2	1067.62	1067.62	0	-0.4	298	Specific	279.91	244.85	244.85	6.14	4	>tr|A0A2G8K7M8|A0A2G8K7M8_STIJA Vitellogenin domain-containing protein OS=Stichopus japonicus OX=307972 GN=BSL78_19132 PE=4 SV=1	3922	Cmpd 19996, +MS2(534.3138), 24.6eV, 45.9 min #22676	0	45.84
cell free	K.ALLIAQK.K			378.753	2	756.498	756.498	0	0.6	1063	Specific	366.46	25.64	25.64	3.83	19	>tr|C4TQH8|C4TQH8_STIJA Major yolk protein 2 OS=Stichopus japonicus OX=307972 GN=AjMYP2 PE=2 SV=1	26682	Cmpd 19232, +MS2(378.7528), 18.4eV, 44.5 min #21880	0	44.4473
cell free	K.ATAEEGAEFLKR.Q			441.23	3	1321.67	1321.67	0	0.3	16	Specific	41.44	41.44	41.44	0.3	3	>tr|A0A2G8KN50|A0A2G8KN50_STIJA Putative nucleolin OS=Stichopus japonicus OX=307972 GN=BSL78_13674 PE=4 SV=1	17371	Cmpd 18387, +MS2(441.2299), 18.0eV, 43.0 min #21002	0	42.9907
cell free	K.C[+57.021][-17.027]HLGYTPR.P		C[-17][+57]	493.73	2	986.453	986.451	0	1.8	365	Specific	147.35	76.39	76.39	0.52	19	>tr|C4TQH8|C4TQH8_STIJA Major yolk protein 2 OS=Stichopus japonicus OX=307972 GN=AjMYP2 PE=2 SV=1	26682	Cmpd 17498, +MS2(493.7302), 23.0eV, 41.6 min #20080	0	41.5707
cell free	K.DLLFK.D			318.192	2	635.376	635.376	0	0.4	685	Specific	65.12	11.28	11.28	0.31	43	>tr|A0A0K1Z5K0|A0A0K1Z5K0_HOLGL Melanotransferrin 2 OS=Holothuria glaberrima OX=31192 GN=MTf2 PE=2 SV=1	45145	Cmpd 25490, +MS2(318.1919), 16.0eV, 55.3 min #28390	0	55.277
cell free	K.DSYVGDEAQSK.R			599.765	2	1198.52	1198.52	0	0.3	52	Specific	280.14	280.14	280.14	5.41	12	>tr|Q26378|Q26378_TRIGR CyI actin OS=Tripneustes gratilla OX=7673 GN=Tg616 PE=3 SV=1	11509	Cmpd 8652, +MS2(599.7649), 27.1eV, 27.9 min #10916	0	27.8983
cell free	K.DSYVGDEAQSKR.G			452.214	3	1354.63	1354.62	0	2.8	52	Specific	246.3	246.3	246.3	4.04	12	>tr|Q26378|Q26378_TRIGR CyI actin OS=Tripneustes gratilla OX=7673 GN=Tg616 PE=3 SV=1	11509	Cmpd 8794, +MS2(452.2139), 18.3eV, 28.1 min #11062	0	28.0832
cell free	K.DTIDQEK.A			424.705	2	848.402	848.4	0	3	33	Specific	81.41	19.23	19.23	0.12	3	>tr|A7LGB0|A7LGB0_HOLGL Thymosin beta OS=Holothuria glaberrima OX=31192 PE=2 SV=1	45241	Cmpd 6152, +MS2(424.7047), 20.2eV, 24.2 min #8328	0	24.1963
cell free	K.DTTIQATVK.E			488.77	2	976.533	976.531	0	2.5	47	Specific	147.46	101	101	2.83	3	>tr|A0A2G8KN50|A0A2G8KN50_STIJA Putative nucleolin OS=Stichopus japonicus OX=307972 GN=BSL78_13674 PE=4 SV=1	17371	Cmpd 13357, +MS2(488.7703), 22.8eV, 35.1 min #15793	0	35.123
cell free	K.DYQLR.A			347.681	2	694.355	694.352	0	5.1	16	Specific	59.13	12.8	12.8	0.03	1	>tr|A0A2G8KY85|A0A2G8KY85_STIJA U3 small nucleolar RNA-associated protein 11 OS=Stichopus japonicus OX=307972 GN=BSL78_10174 PE=3 SV=1	1636	Cmpd 11162, +MS2(347.6814), 17.2eV, 31.7 min #13514	0	31.6997
cell free	K.E[-18.011]GSPYYAK.F		E[-18]	448.712	2	896.416	896.415	0	1.1	164	Specific	41.39	3.7	3.7	0.08	2	>tr|A0A2G8LDR8|A0A2G8LDR8_STIJA Fibrinogen-like protein A OS=Stichopus japonicus OX=307972 GN=BSL78_04701 PE=4 SV=1	10635	Cmpd 9645, +MS2(448.7115), 21.2eV, 29.3 min #11941	0	29.3067
cell free	K.E[-18.011]M[+15.995]ESALR.R		E[-18], M[+16]	417.195	2	833.383	833.382	0	0.4	256	Specific	113.27	18.35	18.35	0.02	1	>tr|A0A2G8L5F4|A0A2G8L5F4_STIJA Uncharacterized protein OS=Stichopus japonicus OX=307972 GN=BSL78_07653 PE=4 SV=1	11754	Cmpd 9606, +MS2(417.1949), 19.9eV, 29.2 min #11900	0	29.23
cell free	K.E[-18.011]YSIEQALDK.M		E[-18]	589.298	2	1177.59	1177.57	0	13.3	316	Specific	161.03	125.44	125.44	0.11	3	>tr|A0A2G8K162|A0A2G8K162_STIJA Putative dynein heavy chain 1, axonemal (Fragment) OS=Stichopus japonicus OX=307972 GN=BSL78_21412 PE=4 SV=1	55231	Cmpd 19874, +MS2(589.2983), 26.7eV, 45.6 min #22549	0	45.6215
cell free	K.EAFSLFDKDGDGTITTK.E			615.636	3	1844.89	1844.89	0	1.5	46	Specific	351.3	279.75	279.75	5.93	2	>tr|A0A2G8LBK1|A0A2G8LBK1_STIJA Putative calmodulin-like OS=Stichopus japonicus OX=307972 GN=BSL78_05530 PE=3 SV=1	19439	Cmpd 31058, +MS2(615.6362), 23.6eV, 65.0 min #34180	0	64.9813
cell free	K.EGFGELDHEFWLGNEK.L			636.293	3	1906.87	1906.86	0	2.3	354	Specific	116.57	116.57	116.57	2.86	1	>tr|A0A2G8KAK2|A0A2G8KAK2_STIJA Angiopoietin-like 1 OS=Stichopus japonicus OX=307972 GN=BSL78_18094 PE=4 SV=1	5274	Cmpd 43322, +MS2(636.2932), 24.2eV, 87.1 min #46964	0	87.0758
cell free	K.EGFGFLSTN[+0.984]FWLGNEK.L		N[+1]	923.938	2	1846.87	1846.86	0	1.9	83	Specific	179.91	62.25	33.64	2.84	2	>tr|A0A2G8LE58|A0A2G8LE58_STIJA Putative techylectin-5B-like OS=Stichopus japonicus OX=307972 GN=BSL78_04547 PE=4 SV=1	54681	Cmpd 51592, +MS2(923.9377), 33.2eV, 102.9 min #55634	0	102.883
cell free	K.EGFGQLN[+0.984]HEFWLGNEK.L		N[+1]	635.966	3	1905.88	1905.88	0	4	81	Specific	134.7	64.85	16.94	0.15	3	>tr|A0A2G8LNH1|A0A2G8LNH1_STIJA Putative fibrinogen-like protein A (Fragment) OS=Stichopus japonicus OX=307972 GN=BSL78_01328 PE=4 SV=1	843	Cmpd 39473, +MS2(635.9663), 24.2eV, 80.3 min #42954	0	80.3113
cell free	K.EGFGQLNHEFWLGNEK.L			635.638	3	1904.9	1904.89	0	3.9	81	Specific	224.58	67.94	67.94	0.59	3	>tr|A0A2G8LNH1|A0A2G8LNH1_STIJA Putative fibrinogen-like protein A (Fragment) OS=Stichopus japonicus OX=307972 GN=BSL78_01328 PE=4 SV=1	843	Cmpd 37194, +MS2(635.6382), 24.2eV, 76.1 min #40573	0	76.0907
cell free	K.EGSPYYAK.F			457.717	2	914.426	914.425	0	0.6	164	Specific	89.21	6.01	6.01	0.08	2	>tr|A0A2G8LDR8|A0A2G8LDR8_STIJA Fibrinogen-like protein A OS=Stichopus japonicus OX=307972 GN=BSL78_04701 PE=4 SV=1	10635	Cmpd 9716, +MS2(457.7166), 21.5eV, 29.4 min #12014	0	29.4043
cell free	K.EISRLLQ[+0.984]IK.Q		Q[+1]	550.837	2	1100.67	1100.67	0	-0.5	623	Specific	239.44	1.62	1.62	0.16	1	>tr|A0A2G8KPL7|A0A2G8KPL7_STIJA Uncharacterized protein OS=Stichopus japonicus OX=307972 GN=BSL78_13156 PE=4 SV=1	12877	Cmpd 28599, +MS2(550.8371), 25.2eV, 60.7 min #31623	0	60.6833
cell free	K.EITALAPPTMK.I			586.324	2	1171.64	1171.64	0	1.7	317	Specific	361.9	234.91	234.91	6.52	12	>tr|Q26378|Q26378_TRIGR CyI actin OS=Tripneustes gratilla OX=7673 GN=Tg616 PE=3 SV=1	11509	Cmpd 27102, +MS2(586.3242), 26.6eV, 58.1 min #30067	0	58.1032
cell free	K.ELYSSGSTGYYGIAVTK.A			898.442	2	1795.88	1795.87	0	0.6	102	Specific	240.43	185.91	185.91	0.54	3	>tr|C6KJ79|C6KJ79_HOLGL Melanotransferrin 1 OS=Holothuria glaberrima OX=31192 PE=2 SV=1	43857	Cmpd 27935, +MS2(898.4416), 32.4eV, 59.6 min #30934	0	59.5552
cell free	K.ENVVLQ[+0.984]FPDDK.L		Q[+1]	435.553	3	1304.64	1304.64	0	5.1	1298	Specific	76.24	10.43	10.43	0.04	3	>tr|A0A2G8K162|A0A2G8K162_STIJA Putative dynein heavy chain 1, axonemal (Fragment) OS=Stichopus japonicus OX=307972 GN=BSL78_21412 PE=4 SV=1	55231	Cmpd 23950, +MS2(435.5527), 17.8eV, 52.6 min #26789	0	52.6055
cell free	K.ESLLQ[+0.984]LLK.D		Q[+1]	472.788	2	944.568	944.566	0	2.4	166	Specific	112.56	16.71	16.71	0.22	1	>tr|A0A2G8JWL6|A0A2G8JWL6_STIJA Uncharacterized protein OS=Stichopus japonicus OX=307972 GN=BSL78_23035 PE=4 SV=1	1166	Cmpd 35937, +MS2(472.7879), 22.1eV, 73.8 min #39263	0	73.8025
cell free	K.ETVTTEEEEETGK.E			741.328	2	1481.65	1481.65	0	0.2	741	Specific	68.04	32.41	32.41	0.11	1	>tr|W4YC69|W4YC69_STRPU Uncharacterized protein OS=Strongylocentrotus purpuratus OX=7668 PE=4 SV=1	34495	Cmpd 9712, +MS2(741.3283), 32.7eV, 29.4 min #12010	0	29.4022
cell free	K.EYVLTI.T			737.407	1	737.407	737.408	0	-1	417	CRagged	188.61	64.1	64.1	1.67	3	>tr|W4Y221|W4Y221_STRPU Uncharacterized protein OS=Strongylocentrotus purpuratus OX=7668 PE=4 SV=1	32632	Cmpd 40918, +MS2(737.4072), 27.4eV, 82.8 min #44457	0	82.8447
cell free	K.FDFFR.I			366.179	2	731.351	731.351	0	0.4	366	Specific	123.97	112.62	112.62	2.41	4	>tr|A0A2G8JT06|A0A2G8JT06_STIJA Putative ficolin-2-like OS=Stichopus japonicus OX=307972 GN=BSL78_24315 PE=4 SV=1	14658	Cmpd 31060, +MS2(366.1794), 17.9eV, 65.0 min #34182	0	64.9823
cell free	K.FDNFR.I			349.667	2	698.326	698.326	0	1.1	265	Specific	167.32	18.91	18.91	0.06	5	>tr|A0A2G8KAA3|A0A2G8KAA3_STIJA Putative ficolin-2 OS=Stichopus japonicus OX=307972 GN=BSL78_18223 PE=4 SV=1	7001	Cmpd 13480, +MS2(349.6669), 17.3eV, 35.3 min #15920	0	35.3077
cell free	K.FDYFR.I			374.176	2	747.346	747.346	0	-0.4	307	Specific	91.28	26.16	26.16	1.06	6	>tr|A0A2G8KAD0|A0A2G8KAD0_STIJA Putative ficolin-2-like OS=Stichopus japonicus OX=307972 GN=BSL78_18225 PE=4 SV=1	54770	Cmpd 21923, +MS2(374.1765), 18.2eV, 49.2 min #24682	0	49.1782
cell free	K.FGQDTK.F			348.172	2	695.337	695.336	0	1.6	579	Specific	83.3	37.23	37.23	1.03	13	>tr|C4TQH7|C4TQH7_STIJA Major yolk protein 1 OS=Stichopus japonicus OX=307972 GN=AjMYP1 PE=2 SV=1	8598	Cmpd 6853, +MS2(348.1721), 17.2eV, 25.3 min #9054	0	25.263
cell free	K.FVEMK.V			327.171	2	653.334	653.333	0	1.9	243	Specific	97.2	4.88	4.88	0.09	5	>tr|A0A2G8JP71|A0A2G8JP71_STIJA Fibrinogen-like protein A OS=Stichopus japonicus OX=307972 GN=BSL78_25593 PE=4 SV=1	16347	Cmpd 13531, +MS2(327.1706), 16.4eV, 35.4 min #15973	0	35.3868
cell free	K.GDWIWPAIWLLPK.R			797.943	2	1594.88	1594.88	0	0.9	248	Specific	214.33	214.33	214.33	4.45	2	>tr|A0A2G8JDX5|A0A2G8JDX5_STIJA Putative beta-1,3-glucan-binding protein OS=Stichopus japonicus OX=307972 GN=BSL78_29234 PE=4 SV=1	24360	Cmpd 54656, +MS2(797.9434), 34.9eV, 109.3 min #58875	0	109.284
cell free	K.GDYQ[+0.984]LLC[+57.021]ADGTR.A		C[+57], Q[+1]	685.307	2	1369.61	1369.61	0	1.1	603	Specific	131.33	58.17	58.17	1.69	43	>tr|A0A0K1Z5K0|A0A0K1Z5K0_HOLGL Melanotransferrin 2 OS=Holothuria glaberrima OX=31192 GN=MTf2 PE=2 SV=1	45145	Cmpd 23981, +MS2(685.3070), 30.5eV, 52.7 min #26822	0	52.6725
cell free	K.GGQ[+0.984]GWESDR.A		Q[+1]	496.708	2	992.409	992.407	0	1.9	628	Specific	113.74	72.78	72.78	1.93	2	>tr|W4Z2M1|W4Z2M1_STRPU Alpha-amylase OS=Strongylocentrotus purpuratus OX=7668 PE=3 SV=1	35240	Cmpd 10538, +MS2(496.7080), 23.1eV, 30.7 min #12865	0	30.6523
cell free	K.GGSIGGFLK.A			418.237	2	835.467	835.467	0	-0.2	1476	Specific	142.57	22.05	22.05	0.13	2	>tr|W4XJV3|W4XJV3_STRPU Uncharacterized protein OS=Strongylocentrotus purpuratus OX=7668 PE=4 SV=1	72064	Cmpd 22678, +MS2(418.2372), 20.0eV, 50.4 min #25465	0	50.4198
cell free	K.GTGASGSFK.V			406.202	2	811.396	811.394	0	2.4	78	Specific	238.05	128.29	128.29	0.58	1	>tr|A0A2G8LHH4|A0A2G8LHH4_STIJA H15 domain-containing protein OS=Stichopus japonicus OX=307972 GN=BSL78_03422 PE=3 SV=1	1382	Cmpd 7934, +MS2(406.2018), 19.5eV, 26.9 min #10174	0	26.8687
cell free	K.GTGASGTFK.L			413.209	2	825.411	825.41	0	0.7	78	Specific	206.25	134.43	134.43	0.48	1	>tr|A0A2G8JLY2|A0A2G8JLY2_STIJA Histone H1-beta OS=Stichopus japonicus OX=307972 GN=BSL78_26408 PE=3 SV=1	15981	Cmpd 8846, +MS2(413.2090), 19.8eV, 28.2 min #11115	0	28.142
cell free	K.HGFGFLNGEFWLGNDK.I			613.3	3	1837.89	1837.87	0	10.9	116	Specific	166.85	37.69	37.69	0.15	2	>tr|A0A2G8K2I6|A0A2G8K2I6_STIJA Fibrinogen C-terminal domain-containing protein OS=Stichopus japonicus OX=307972 GN=BSL78_20973 PE=4 SV=1	26082	Cmpd 37469, +MS2(613.3001), 23.5eV, 76.6 min #40860	0	76.5915
cell free	K.HTGQEGWTDFYDPR.Y			570.252	3	1708.74	1708.73	0	3.8	276	Specific	137.34	137.34	137.34	0.23	1	>tr|A0A2G8JZA0|A0A2G8JZA0_STIJA Putative fibrocystin-L (Fragment) OS=Stichopus japonicus OX=307972 GN=BSL78_22058 PE=4 SV=1	14584	Cmpd 27027, +MS2(570.2520), 22.1eV, 58.0 min #29989	0	57.9717
cell free	K.IAFLTNQK.Q			467.772	2	934.536	934.536	0	0.5	91	Specific	160.01	39.36	39.36	1.85	3	>tr|A0A2G8LA71|A0A2G8LA71_STIJA Fibrinogen-like protein A OS=Stichopus japonicus OX=307972 GN=BSL78_05973 PE=4 SV=1	25566	Cmpd 23651, +MS2(467.7717), 21.9eV, 52.1 min #26476	0	52.0582
cell free	K.IAYLTNQR.N			489.773	2	978.538	978.537	0	1.5	45	Specific	390.99	139.93	139.93	5.27	3	>tr|A0A2G8K857|A0A2G8K857_STIJA Putative deleted in malignant brain tumors 1 protein OS=Stichopus japonicus OX=307972 GN=BSL78_18978 PE=4 SV=1	55627	Cmpd 17142, +MS2(489.7727), 22.8eV, 41.0 min #19712	0	41.003
cell free	K.IITHPN[+0.984]FNGNTLDNDIMLIK.L		N[+1]	762.062	3	2284.17	2284.16	0	3.3	78	Specific	137.16	137.16	1.73	3.33	12	>sp|TRYP_PIG|(Common contaminant protein)	73475	Cmpd 41082, +MS2(762.0621), 28.2eV, 83.1 min #44628	0	83.1347
cell free	K.IITHPNFN[+0.984]GNTLDNDIMLIK.L		N[+1]	762.062	3	2284.17	2284.16	0	3.9	78	Specific	115.31	115.31	0	3.35	12	>sp|TRYP_PIG|(Common contaminant protein)	73475	Cmpd 40950, +MS2(762.0625), 28.2eV, 82.9 min #44490	0	82.896
cell free	K.IITHPNFNGNTLDNDIM[+15.995]LIK.L		M[+16]	767.065	3	2299.18	2299.18	0	2.1	78	Specific	56.5	56.5	56.5	3.03	12	>sp|TRYP_PIG|(Common contaminant protein)	73475	Cmpd 37342, +MS2(767.0648), 28.3eV, 76.4 min #40727	0	76.347
cell free	K.IITHPNFNGNTLDNDIMLIK.L			761.731	3	2283.18	2283.18	0	-0.2	78	Specific	94.96	94.96	94.96	3.33	12	>sp|TRYP_PIG|(Common contaminant protein)	73475	Cmpd 39913, +MS2(761.7315), 28.1eV, 81.1 min #43411	0	81.0545
cell free	K.ILENENIDEDAK.T			701.839	2	1402.67	1402.67	0	0.9	60	Specific	324.36	279.67	279.67	5.5	3	>tr|A0A2G8KN50|A0A2G8KN50_STIJA Putative nucleolin OS=Stichopus japonicus OX=307972 GN=BSL78_13674 PE=4 SV=1	17371	Cmpd 16877, +MS2(701.8391), 31.2eV, 40.6 min #19436	0	40.5532
cell free	K.ILTER.G			316.193	2	631.378	631.377	0	1.7	193	Specific	115.67	115.67	115.67	2.22	12	>tr|Q26378|Q26378_TRIGR CyI actin OS=Tripneustes gratilla OX=7673 GN=Tg616 PE=3 SV=1	11509	Cmpd 11104, +MS2(316.1928), 16.0eV, 31.6 min #13454	0	31.6073
cell free	K.ISDEYYEGK.L			552.249	2	1103.49	1103.49	0	0.5	2238	Specific	441.24	45.89	45.89	0.95	1	>tr|W4ZC84|W4ZC84_STRPU ANK_REP_REGION domain-containing protein OS=Strongylocentrotus purpuratus OX=7668 PE=4 SV=1	61236	Cmpd 12980, +MS2(552.2485), 25.3eV, 34.6 min #15403	0	34.5635
cell free	K.IYAPR.L			310.181	2	619.355	619.356	0	-1.5	912	Specific	178.65	24.26	24.26	0.1	19	>tr|C4TQH8|C4TQH8_STIJA Major yolk protein 2 OS=Stichopus japonicus OX=307972 GN=AjMYP2 PE=2 SV=1	26682	Cmpd 10743, +MS2(310.1813), 15.7eV, 31.0 min #13079	0	31.0265
cell free	K.IYSITNQ[+0.984]GTYELR.I		Q[+1]	779.89	2	1558.77	1558.77	0	-1.7	45	Specific	297.08	251.89	0	1.52	3	>tr|A0A2G8L651|A0A2G8L651_STIJA Ficolin-1 OS=Stichopus japonicus OX=307972 GN=BSL78_07344 PE=4 SV=1	17850	Cmpd 29192, +MS2(779.8897), 34.2eV, 61.8 min #32240	0	61.7437
cell free	K.KYEIR.I			354.706	2	708.404	708.404	0	0.9	140	Specific	179.05	27.57	27.57	0.07	2	>tr|A0A2G8K2I6|A0A2G8K2I6_STIJA Fibrinogen C-terminal domain-containing protein OS=Stichopus japonicus OX=307972 GN=BSL78_20973 PE=4 SV=1	26082	Cmpd 10336, +MS2(354.7059), 17.5eV, 30.4 min #12657	0	30.3668
cell free	K.LAFIEVDR.T			481.775	2	962.543	962.531	0	12.5	664	Specific	205.59	35.86	35.86	0.1	1	>tr|A0A2G8JN25|A0A2G8JN25_STIJA Putative tyrosine kinase receptor Cad96Ca OS=Stichopus japonicus OX=307972 GN=BSL78_26028 PE=4 SV=1	2201	Cmpd 24248, +MS2(481.7750), 22.5eV, 53.1 min #27098	0	53.1053
cell free	K.LAYITN[+0.984]QK.D		N[+1]	476.264	2	951.521	951.515	0	6.8	137	Specific	176.97	65.36	65.36	1.91	6	>tr|A0A2G8KFY9|A0A2G8KFY9_STIJA Fibrinogen C-terminal domain-containing protein OS=Stichopus japonicus OX=307972 GN=BSL78_16211 PE=4 SV=1	10586	Cmpd 17268, +MS2(476.2642), 22.3eV, 41.2 min #19842	0	41.202
cell free	K.LAYITNQK.D			317.516	3	950.533	950.531	0	2.1	137	Specific	47.56	0	0	1.02	6	>tr|A0A2G8KFY9|A0A2G8KFY9_STIJA Fibrinogen C-terminal domain-containing protein OS=Stichopus japonicus OX=307972 GN=BSL78_16211 PE=4 SV=1	10586	Cmpd 16528, +MS2(317.5157), 13.8eV, 40.0 min #19074	0	39.9897
cell free	K.LFDSAGYTDSEGN[+0.984]SGKDLLFK.D		N[+1]	755.692	3	2265.06	2265.06	0	2.5	669	Specific	66.66	66.56	66.56	2.39	43	>tr|A0A0K1Z5K0|A0A0K1Z5K0_HOLGL Melanotransferrin 2 OS=Holothuria glaberrima OX=31192 GN=MTf2 PE=2 SV=1	45145	Cmpd 35547, +MS2(755.6920), 27.9eV, 73.0 min #38855	0	73.0307
cell free	K.LFDSAGYTDSEGNSGK.D			549.91	3	1647.71	1647.71	0	0.7	669	Specific	185.26	185.26	185.26	3.54	43	>tr|A0A0K1Z5K0|A0A0K1Z5K0_HOLGL Melanotransferrin 2 OS=Holothuria glaberrima OX=31192 GN=MTf2 PE=2 SV=1	45145	Cmpd 18530, +MS2(549.9097), 21.5eV, 43.2 min #21150	0	43.2088
cell free	K.LFDSAGYTDSEGNSGKDLLFK.D			755.362	3	2264.07	2264.07	0	-0.3	669	Specific	9.97	9.97	9.97	1.48	43	>tr|A0A0K1Z5K0|A0A0K1Z5K0_HOLGL Melanotransferrin 2 OS=Holothuria glaberrima OX=31192 GN=MTf2 PE=2 SV=1	45145	Cmpd 33745, +MS2(755.3618), 27.9eV, 69.9 min #36980	0	69.838
cell free	K.LFDSEDYEGSDLLFK.D			889.414	2	1777.82	1777.82	0	2.2	673	Specific	135.81	1.02	1.02	2.02	3	>tr|A0A0K1Z4Z0|A0A0K1Z4Z0_HOLGL Melanotransferrin 4 OS=Holothuria glaberrima OX=31192 GN=MTf4 PE=2 SV=1	43882	Cmpd 41756, +MS2(889.4140), 38.6eV, 84.4 min #45330	0	84.333
cell free	K.LLSGVTIAQGGVLPNIQAVLLPK.K			767.802	3	2301.39	2301.39	0	0.3	96	Specific	191.52	191.52	191.52	5.33	2	>tr|A0A2G8KT62|A0A2G8KT62_STIJA Histone H2A OS=Stichopus japonicus OX=307972 GN=BSL78_11952 PE=3 SV=1	9309	Cmpd 52466, +MS2(767.8019), 28.3eV, 104.6 min #56547	0	104.567
cell free	K.LNSLDFK.A			418.729	2	836.45	836.451	0	-1	64	Specific	116.91	5.77	5.77	0.11	4	>tr|A0A2G8K7M8|A0A2G8K7M8_STIJA Vitellogenin domain-containing protein OS=Stichopus japonicus OX=307972 GN=BSL78_19132 PE=4 SV=1	3922	Cmpd 20745, +MS2(418.7288), 20.0eV, 47.2 min #23458	0	47.1735
cell free	K.LSFLTNQK.K			475.768	2	950.53	950.531	0	-1	121	Specific	201.89	83.2	83.2	2.98	4	>tr|A0A2G8JT06|A0A2G8JT06_STIJA Putative ficolin-2-like OS=Stichopus japonicus OX=307972 GN=BSL78_24315 PE=4 SV=1	14658	Cmpd 22874, +MS2(475.7684), 19.1eV, 50.8 min #25669	0	50.7498
cell free	K.LSHLTNQADYELR.V			520.599	3	1559.78	1559.78	0	0.7	37	Specific	375.74	21	21	1.71	1	>tr|A0A2G8KZU0|A0A2G8KZU0_STIJA Putative angiopoietin-2-like (Fragment) OS=Stichopus japonicus OX=307972 GN=BSL78_09613 PE=4 SV=1	7569	Cmpd 19422, +MS2(520.5989), 20.6eV, 44.8 min #22077	0	44.7617
cell free	K.LSHLTNQAVYELR.V			515.28	3	1543.82	1543.82	0	1.4	31	Specific	71.35	63.28	63.28	2.37	1	>tr|A0A2G8LHI2|A0A2G8LHI2_STIJA Fibrinogen C domain-containing protein 1-A OS=Stichopus japonicus OX=307972 GN=BSL78_03371 PE=4 SV=1	22557	Cmpd 23011, +MS2(515.2798), 20.4eV, 51.0 min #25811	0	50.9742
cell free	K.LSISTLEDTIGR.W			652.864	2	1304.72	1304.71	0	11.4	71	Specific	156.08	15.5	15.5	0.1	1	>tr|W4XW27|W4XW27_STRPU Uncharacterized protein OS=Strongylocentrotus purpuratus OX=7668 PE=4 SV=1	63028	Cmpd 46147, +MS2(652.8639), 29.2eV, 92.2 min #49914	0	92.1908
cell free	K.LSSPATLN[+0.984]SR.V		N[+1]	523.782	2	1046.56	1046.55	0	7.7	98	Specific	264.34	126.36	126.36	3.43	12	>sp|TRYP_PIG|(Common contaminant protein)	73475	Cmpd 14986, +MS2(523.7815), 24.1eV, 37.7 min #17480	0	37.6445
cell free	K.LSSPATLNSR.V			523.286	2	1045.57	1045.56	0	1.5	98	Specific	317.9	148.16	148.16	3.78	12	>sp|TRYP_PIG|(Common contaminant protein)	73475	Cmpd 14885, +MS2(523.2863), 24.1eV, 37.5 min #17376	0	37.504
cell free	K.LSYLTNQADYELR.V			793.399	2	1585.79	1585.79	0	3.2	99	Specific	279.99	249.82	249.82	6.29	2	>tr|A0A2G8LE58|A0A2G8LE58_STIJA Putative techylectin-5B-like OS=Stichopus japonicus OX=307972 GN=BSL78_04547 PE=4 SV=1	54681	Cmpd 29008, +MS2(793.3990), 34.8eV, 61.4 min #32048	0	61.3867
cell free	K.LSYLTNQEVYELR.V			814.42	2	1627.83	1627.83	0	0.3	79	Specific	261.97	172.8	172.8	4.9	1	>tr|A0A2G8JX06|A0A2G8JX06_STIJA Putative ficolin-2-like OS=Stichopus japonicus OX=307972 GN=BSL78_22892 PE=4 SV=1	4645	Cmpd 31750, +MS2(814.4202), 35.6eV, 66.2 min #34900	0	66.1902
cell free	K.LSYLTNQNTYQ[+0.984]LR.I		Q[+1]	807.911	2	1614.81	1614.81	0	1.6	125	Specific	152.23	152.23	25.59	3.13	1	>tr|A0A2G8KYJ1|A0A2G8KYJ1_STIJA Putative ficolin-2-like OS=Stichopus japonicus OX=307972 GN=BSL78_10043 PE=4 SV=1	2157	Cmpd 27429, +MS2(807.9111), 35.3eV, 58.7 min #30408	0	58.6852
cell free	K.LYYLTNQGR.Y			564.296	2	1127.58	1127.58	0	0.1	45	Specific	246.63	162.42	162.42	1.44	1	>tr|A0A2G8K3T5|A0A2G8K3T5_STIJA Fibrinogen C-terminal domain-containing protein OS=Stichopus japonicus OX=307972 GN=BSL78_20478 PE=4 SV=1	18300	Cmpd 20280, +MS2(564.2959), 25.7eV, 46.3 min #22972	0	46.3112
cell free	K.LYYLTNQK.R			521.783	2	1042.56	1042.56	0	1.1	207	Specific	96.62	93.06	93.06	2.42	2	>tr|A0A2G8JSV5|A0A2G8JSV5_STIJA Uncharacterized protein OS=Stichopus japonicus OX=307972 GN=BSL78_24310 PE=4 SV=1	25411	Cmpd 19750, +MS2(521.7826), 24.1eV, 45.4 min #22418	0	45.3542
cell free	K.LYYLTNQR.N			535.785	2	1070.56	1070.56	0	0	253	Specific	89.01	38.52	38.52	0.11	1	>tr|A0A2G8JT76|A0A2G8JT76_STIJA Tenascin OS=Stichopus japonicus OX=307972 GN=BSL78_24195 PE=4 SV=1	1725	Cmpd 18543, +MS2(535.7851), 24.6eV, 43.2 min #21163	0	43.2158
cell free	K.N[+0.984]LFGLNYTLPMFNEC[+57.021]LPK.Q		C[+57], N[+1]	724.686	3	2172.04	2172.05	0	-3	10	Specific	68.06	68.06	68.06	0.09	2	>tr|W4XEB5|W4XEB5_STRPU Fibrinogen C-terminal domain-containing protein OS=Strongylocentrotus purpuratus OX=7668 PE=4 SV=1	28287	Cmpd 34520, +MS2(724.6861), 27.0eV, 71.2 min #37785	0	71.1685
cell free	K.NGFGELDHEFWLGNDK.L			626.622	3	1877.85	1877.85	0	2.6	214	Specific	37.83	5.44	5.44	0.1	2	>tr|A0A2G8L6S5|A0A2G8L6S5_STIJA Putative ficolin-2-like OS=Stichopus japonicus OX=307972 GN=BSL78_07111 PE=4 SV=1	13874	Cmpd 42230, +MS2(626.6216), 23.9eV, 85.2 min #45825	0	85.1777
cell free	K.NGFGFLNTEFWLGNEK.L			936.949	2	1872.89	1872.89	0	-0.8	47	Specific	88.15	88.15	88.15	2.94	1	>tr|A0A2G8K011|A0A2G8K011_STIJA Fibrinogen-like protein A OS=Stichopus japonicus OX=307972 GN=BSL78_21801 PE=4 SV=1	10747	Cmpd 50382, +MS2(936.9487), 40.4eV, 100.5 min #54364	0	100.464
cell free	K.NTLPTK.D			337.198	2	673.388	673.388	0	0.3	27	Specific	87.55	26.82	26.82	1.06	3	>tr|A7LGB0|A7LGB0_HOLGL Thymosin beta OS=Holothuria glaberrima OX=31192 PE=2 SV=1	45241	Cmpd 8445, +MS2(337.1977), 16.8eV, 27.6 min #10702	0	27.5995
cell free	K.NTLPTKDTIDQEK.A			751.89	2	1502.77	1502.77	0	1.8	27	Specific	157.52	95.65	95.65	1.04	3	>tr|A7LGB0|A7LGB0_HOLGL Thymosin beta OS=Holothuria glaberrima OX=31192 PE=2 SV=1	45241	Cmpd 14172, +MS2(751.8899), 33.1eV, 36.4 min #16637	0	36.3903
cell free	K.PATIYGNTNNPNGFPWAQSLQR.S			816.072	3	2446.2	2446.19	0	5	233	Specific	125.88	125.88	125.88	2.83	43	>tr|A0A0K1Z5K0|A0A0K1Z5K0_HOLGL Melanotransferrin 2 OS=Holothuria glaberrima OX=31192 GN=MTf2 PE=2 SV=1	45145	Cmpd 38815, +MS2(816.0722), 29.9eV, 79.0 min #42263	0	79.028
cell free	K.PIMEETYSNNIR.G			733.85	2	1466.69	1466.69	0	-1.7	95	Specific	194.4	184.75	184.75	2.94	43	>tr|A0A0K1Z5K0|A0A0K1Z5K0_HOLGL Melanotransferrin 2 OS=Holothuria glaberrima OX=31192 GN=MTf2 PE=2 SV=1	45145	Cmpd 21084, +MS2(733.8496), 32.4eV, 47.7 min #23809	0	47.7207
cell free	K.PSTFDWWK.E			533.755	2	1066.5	1066.5	0	2.8	1144	Specific	149.26	53.63	53.63	1.8	13	>tr|C4TQH7|C4TQH7_STIJA Major yolk protein 1 OS=Stichopus japonicus OX=307972 GN=AjMYP1 PE=2 SV=1	8598	Cmpd 35140, +MS2(533.7548), 24.5eV, 72.3 min #38431	0	72.3065
cell free	K.Q[-17.027]TLR.S		Q[-17]	500.283	1	500.283	500.283	0	0.4	788	Specific	101.67	101.67	101.67	1.03	13	>tr|C4TQH7|C4TQH7_STIJA Major yolk protein 1 OS=Stichopus japonicus OX=307972 GN=AjMYP1 PE=2 SV=1	8598	Cmpd 8670, +MS2(500.2829), 19.9eV, 27.9 min #10934	0	27.9075
cell free	K.Q[-17.027]TQVR.W		Q[-17]	307.667	2	614.327	614.326	0	1.7	1337	Specific	80.1	0	0	0.05	3	>tr|A0A2G8K162|A0A2G8K162_STIJA Putative dynein heavy chain 1, axonemal (Fragment) OS=Stichopus japonicus OX=307972 GN=BSL78_21412 PE=4 SV=1	55231	Cmpd 7668, +MS2(307.6670), 15.6eV, 26.5 min #9897	0	26.4625
cell free	K.Q[-17.027]YQLR.I		Q[-17]	345.683	2	690.358	690.357	0	1.9	99	Specific	83.45	0	0	0.43	3	>tr|A0A2G8LA71|A0A2G8LA71_STIJA Fibrinogen-like protein A OS=Stichopus japonicus OX=307972 GN=BSL78_05973 PE=4 SV=1	25566	Cmpd 11701, +MS2(345.6828), 17.1eV, 32.6 min #14075	0	32.5608
cell free	K.Q[+0.984]VLTQAEGLVR.E		Q[+1]	607.84	2	1214.67	1214.67	0	-1.1	431	Specific	232.03	45.19	45.19	0.48	1	>tr|A0A2G8LLR8|A0A2G8LLR8_STIJA Putative TBC1 domain family member 17 OS=Stichopus japonicus OX=307972 GN=BSL78_01836 PE=4 SV=1	5162	Cmpd 20951, +MS2(607.8400), 27.4eV, 47.5 min #23671	0	47.502
cell free	K.QDTSLSPTR.K			502.762	2	1004.52	1004.5	0	15.4	982	Specific	121.47	49.28	49.28	0.03	2	>tr|W4XJV3|W4XJV3_STRPU Uncharacterized protein OS=Strongylocentrotus purpuratus OX=7668 PE=4 SV=1	72064	Cmpd 21426, +MS2(502.7617), 23.3eV, 48.2 min #24162	0	48.2333
cell free	K.QYQLR.I			354.196	2	707.384	707.384	0	1.3	99	Specific	119.2	29.78	29.78	1.15	3	>tr|A0A2G8LA71|A0A2G8LA71_STIJA Fibrinogen-like protein A OS=Stichopus japonicus OX=307972 GN=BSL78_05973 PE=4 SV=1	25566	Cmpd 11207, +MS2(354.1959), 17.5eV, 31.8 min #13560	0	31.7523
cell free	K.RDSNFGINDLEGK.K			488.908	3	1464.71	1464.71	0	1.1	464	Specific	78.3	39.78	39.78	1.86	43	>tr|A0A0K1Z5K0|A0A0K1Z5K0_HOLGL Melanotransferrin 2 OS=Holothuria glaberrima OX=31192 GN=MTf2 PE=2 SV=1	45145	Cmpd 22840, +MS2(488.9080), 19.6eV, 50.7 min #25633	0	50.6813
cell free	K.RDSQ[+0.984]ELNLLDSR.R		Q[+1]	723.866	2	1446.72	1446.72	0	4.2	123	Specific	103.55	47.88	47.88	0.07	2	>tr|A0A2G8KFI6|A0A2G8KFI6_STIJA FH2 domain-containing protein (Fragment) OS=Stichopus japonicus OX=307972 GN=BSL78_16381 PE=4 SV=1	9623	Cmpd 44768, +MS2(723.8658), 32.0eV, 89.7 min #48474	0	89.6952
cell free	K.SKFWK.K			348.198	2	695.389	695.388	0	1.7	565	Specific	136	49.21	49.21	0.09	19	>tr|C4TQH8|C4TQH8_STIJA Major yolk protein 2 OS=Stichopus japonicus OX=307972 GN=AjMYP2 PE=2 SV=1	26682	Cmpd 13992, +MS2(348.1980), 17.2eV, 36.1 min #16449	0	36.0742
cell free	K.SLNNQFASFIDK.V			692.348	2	1383.69	1383.69	0	-1.7	185	Specific	70.85	70.85	70.85	0.99	3	>sp|K2C1_HUMAN|(Common contaminant protein)	73448	Cmpd 34587, +MS2(692.3476), 30.8eV, 71.3 min #37855	0	71.282
cell free	K.SMR.H			393.193	1	393.193	393.192	0	3	1127	Specific	10.54	10.54	10.54	0.02	2	>tr|A0A2G8KFI6|A0A2G8KFI6_STIJA FH2 domain-containing protein (Fragment) OS=Stichopus japonicus OX=307972 GN=BSL78_16381 PE=4 SV=1	9623	Cmpd 52086, +MS2(393.1926), 16.4eV, 103.8 min #56150	0	103.837
cell free	K.SSGSSYPSLLQ[+0.984]C[+57.021]LK.A		C[+57], Q[+1]	764.37	2	1527.73	1527.74	0	-1.9	134	Specific	65.61	65.61	65.61	0.69	12	>sp|TRYP_PIG|(Common contaminant protein)	73475	Cmpd 37346, +MS2(764.3702), 33.6eV, 76.4 min #40731	0	76.349
cell free	K.SYELPDGQVITIGNER.F			597.638	3	1790.9	1790.89	0	3.3	240	Specific	208.6	208.6	208.6	4.1	12	>tr|Q26378|Q26378_TRIGR CyI actin OS=Tripneustes gratilla OX=7673 GN=Tg616 PE=3 SV=1	11509	Cmpd 35545, +MS2(597.6375), 23.0eV, 73.0 min #38853	0	73.0283
cell free	K.SYM[+15.995]QK.E		M[+16]	336.656	2	672.304	672.302	0	2.5	125	Specific	183.26	49.17	49.17	0.15	2	>tr|W4YZX8|W4YZX8_STRPU DUF5595 domain-containing protein OS=Strongylocentrotus purpuratus OX=7668 PE=4 SV=1	30048	Cmpd 5212, +MS2(336.6556), 16.8eV, 22.5 min #7349	0	22.5485
cell free	K.SYMQK.E			656.307	1	656.307	656.307	0	-0.2	125	Specific	125.92	52.53	52.53	0.03	2	>tr|W4YZX8|W4YZX8_STRPU DUF5595 domain-containing protein OS=Strongylocentrotus purpuratus OX=7668 PE=4 SV=1	30048	Cmpd 7105, +MS2(656.3071), 24.8eV, 25.7 min #9315	0	25.6568
cell free	K.SYTIAVM[+15.995]K.K		M[+16]	464.745	2	928.483	928.481	0	2	556	Specific	207.55	172.59	172.59	3.33	19	>tr|C4TQH8|C4TQH8_STIJA Major yolk protein 2 OS=Stichopus japonicus OX=307972 GN=AjMYP2 PE=2 SV=1	26682	Cmpd 16793, +MS2(464.7450), 21.8eV, 40.4 min #19349	0	40.4213
cell free	K.SYTIAVMK.K			456.747	2	912.487	912.486	0	0.8	556	Specific	419.53	258	258	6.79	19	>tr|C4TQH8|C4TQH8_STIJA Major yolk protein 2 OS=Stichopus japonicus OX=307972 GN=AjMYP2 PE=2 SV=1	26682	Cmpd 22435, +MS2(456.7470), 21.5eV, 50.0 min #25213	0	50.0182
cell free	K.SYTIAVMKK.S			347.533	3	1040.58	1040.58	0	1.9	556	Specific	9.98	9.98	9.98	0.1	19	>tr|C4TQH8|C4TQH8_STIJA Major yolk protein 2 OS=Stichopus japonicus OX=307972 GN=AjMYP2 PE=2 SV=1	26682	Cmpd 18319, +MS2(347.5325), 14.8eV, 42.9 min #20931	0	42.8642
cell free	K.TEDGWFELK.G			562.767	2	1124.53	1124.53	0	0.6	615	Specific	154.26	20	20	1.31	2	>tr|W4Z2M1|W4Z2M1_STRPU Alpha-amylase OS=Strongylocentrotus purpuratus OX=7668 PE=3 SV=1	35240	Cmpd 33104, +MS2(562.7669), 25.7eV, 68.7 min #36313	0	68.7257
cell free	K.TGFGFLSR.E			442.735	2	884.462	884.462	0	-0.8	105	Specific	181.87	144.75	144.75	3.13	4	>tr|A0A2G8JT06|A0A2G8JT06_STIJA Putative ficolin-2-like OS=Stichopus japonicus OX=307972 GN=BSL78_24315 PE=4 SV=1	14658	Cmpd 30086, +MS2(442.7345), 20.9eV, 63.3 min #33168	0	63.2472
cell free	K.TPGTLK.E			308.687	2	616.367	616.366	0	0.8	683	Specific	250.37	16.26	16.26	2.42	19	>tr|C4TQH8|C4TQH8_STIJA Major yolk protein 2 OS=Stichopus japonicus OX=307972 GN=AjMYP2 PE=2 SV=1	26682	Cmpd 8257, +MS2(308.6871), 15.7eV, 27.4 min #10509	0	27.355
cell free	K.TQFSR.Y			319.666	2	638.326	638.326	0	0.1	933	Specific	73.29	1.82	1.82	0.27	19	>tr|C4TQH8|C4TQH8_STIJA Major yolk protein 2 OS=Stichopus japonicus OX=307972 GN=AjMYP2 PE=2 SV=1	26682	Cmpd 8499, +MS2(319.6665), 16.1eV, 27.7 min #10758	0	27.6842
cell free	K.TSGWIVPIGLLIK.N			698.934	2	1396.86	1396.86	0	2.9	486	Specific	132.79	132.79	132.79	3.13	43	>tr|A0A0K1Z5K0|A0A0K1Z5K0_HOLGL Melanotransferrin 2 OS=Holothuria glaberrima OX=31192 GN=MTf2 PE=2 SV=1	45145	Cmpd 53086, +MS2(698.9338), 31.0eV, 105.7 min #57194	0	105.698
cell free	K.TTLLDDSFR.L			534.271	2	1067.54	1067.54	0	-1.6	60	Specific	62.15	21	21	0.03	1	>tr|A0A2G8JT20|A0A2G8JT20_STIJA Uncharacterized protein OS=Stichopus japonicus OX=307972 GN=BSL78_24306 PE=4 SV=1	8133	Cmpd 16720, +MS2(534.2712), 24.6eV, 40.3 min #19273	0	40.288
cell free	K.TYELR.I			341.182	2	681.357	681.357	0	1.3	191	Specific	153.64	40.71	40.71	0.11	2	>tr|W4XEB5|W4XEB5_STRPU Fibrinogen C-terminal domain-containing protein OS=Strongylocentrotus purpuratus OX=7668 PE=4 SV=1	28287	Cmpd 11958, +MS2(341.1824), 16.9eV, 32.9 min #14341	0	32.9417
cell free	K.TYQLR.I			340.691	2	680.374	680.373	0	2.2	342	Specific	132.63	27.84	27.84	0.11	4	>tr|A0A2G8JM67|A0A2G8JM67_STIJA Putative ficolin-2-like OS=Stichopus japonicus OX=307972 GN=BSL78_26340 PE=4 SV=1	1005	Cmpd 11433, +MS2(340.6907), 16.9eV, 32.2 min #13797	0	32.1563
cell free	K.VC[+57.021]N[+0.984]YVNWIQQTIAAN.-		C[+57], N[+1]	897.927	2	1794.85	1794.85	0	-0.3	217	CRagged	5.48	5.48	5.48	1.12	12	>sp|TRYP_PIG|(Common contaminant protein)	73475	Cmpd 51037, +MS2(897.9273), 38.9eV, 101.8 min #55051	0	101.761
cell free	K.VDLLNQEIEFLK.V			730.904	2	1460.8	1460.8	0	0.6	309	Specific	188.59	170.03	170.03	3.36	5	>sp|K22E_HUMAN|(Common contaminant protein)	73447	Cmpd 45651, +MS2(730.9038), 27.2eV, 91.3 min #49395	0	91.2637
cell free	K.VFGM[+15.995]KPIMEETYSNNIR.G		M[+16]	512.003	4	2044.99	2044.98	0	3.4	90	Specific	11.76	11.76	0	0.35	43	>tr|A0A0K1Z5K0|A0A0K1Z5K0_HOLGL Melanotransferrin 2 OS=Holothuria glaberrima OX=31192 GN=MTf2 PE=2 SV=1	45145	Cmpd 28267, +MS2(512.0030), 20.3eV, 60.1 min #31278	0	60.1142
cell free	K.VFGMKPIM[+15.995]EETYSNNIR.G		M[+16]	512.003	4	2044.99	2044.98	0	2.5	90	Specific	59.45	54.48	28.44	1.86	43	>tr|A0A0K1Z5K0|A0A0K1Z5K0_HOLGL Melanotransferrin 2 OS=Holothuria glaberrima OX=31192 GN=MTf2 PE=2 SV=1	45145	Cmpd 28180, +MS2(512.0025), 20.3eV, 60.0 min #31188	0	59.9765
cell free	K.VFGTHSVSVMK.K			397.879	3	1191.62	1191.62	0	2.7	561	Specific	54.76	27.49	27.49	1.21	13	>tr|C4TQH7|C4TQH7_STIJA Major yolk protein 1 OS=Stichopus japonicus OX=307972 GN=AjMYP1 PE=2 SV=1	8598	Cmpd 15380, +MS2(397.8789), 16.5eV, 38.2 min #17887	0	38.2343
cell free	K.VFQTDIELR.N			374.206	3	1120.6	1120.6	0	3.6	481	Specific	77.4	0.27	0.27	0.41	19	>tr|C4TQH8|C4TQH8_STIJA Major yolk protein 2 OS=Stichopus japonicus OX=307972 GN=AjMYP2 PE=2 SV=1	26682	Cmpd 11832, +MS2(374.2061), 15.7eV, 32.7 min #14210	0	32.7462
cell free	K.VGAHAGEYGAEALER.M			510.585	3	1529.74	1529.73	0	4.2	17	Specific	303.92	227.26	227.26	5.32	2	>sp|HBA_HUMAN|(Common contaminant protein)	73480	Cmpd 16778, +MS2(510.5851), 20.3eV, 40.4 min #19334	0	40.4078
cell free	K.VGFGDLNENFWLGNEK.I			460.477	4	1838.88	1838.87	0	7.6	29	Specific	8.9	8.9	8.9	0.52	3	>tr|A0A2G8L651|A0A2G8L651_STIJA Ficolin-1 OS=Stichopus japonicus OX=307972 GN=BSL78_07344 PE=4 SV=1	17850	Cmpd 30315, +MS2(460.4766), 18.6eV, 63.6 min #33406	0	63.6298
cell free	K.VISVGTTENK.K			524.288	2	1047.57	1047.57	0	0.5	1169	Specific	229.03	120.17	120.17	3.63	19	>tr|C4TQH8|C4TQH8_STIJA Major yolk protein 2 OS=Stichopus japonicus OX=307972 GN=AjMYP2 PE=2 SV=1	26682	Cmpd 13137, +MS2(524.2879), 24.2eV, 34.8 min #15565	0	34.788
cell free	K.VISVGTTENKKPVVVR.M			576.001	3	1725.99	1726.02	0	-19.5	1169	Specific	157.23	55.78	55.78	1.95	19	>tr|C4TQH8|C4TQH8_STIJA Major yolk protein 2 OS=Stichopus japonicus OX=307972 GN=AjMYP2 PE=2 SV=1	26682	Cmpd 20290, +MS2(576.0010), 22.3eV, 46.3 min #22982	0	46.3218
cell free	K.VNVDEVGGEALGR.L			657.835	2	1314.66	1314.66	0	-1.7	18	Specific	177.97	155.83	155.83	0.2	3	>sp|HBB_HUMAN|(Common contaminant protein)	73481	Cmpd 22474, +MS2(657.8349), 24.9eV, 50.1 min #25253	0	50.0757
cell free	K.VPSHALMTAGDQTEDK.I			567.271	3	1699.8	1699.8	0	1.8	628	Specific	180.2	180.2	180.2	3.51	43	>tr|A0A0K1Z5K0|A0A0K1Z5K0_HOLGL Melanotransferrin 2 OS=Holothuria glaberrima OX=31192 GN=MTf2 PE=2 SV=1	45145	Cmpd 15067, +MS2(567.2711), 22.0eV, 37.8 min #17563	0	37.7428
cell free	K.WTVFQR.R			418.725	2	836.442	836.441	0	1.3	96	Specific	192.67	34.84	34.84	1.73	8	>tr|A0A2G8JHE8|A0A2G8JHE8_STIJA Fibrinogen-like protein A OS=Stichopus japonicus OX=307972 GN=BSL78_28009 PE=4 SV=1	27351	Cmpd 25113, +MS2(418.7248), 20.0eV, 54.6 min #27996	0	54.5737
cell free	K.YDASEFR.K			444.199	2	887.391	887.389	0	1.5	309	Specific	51.42	0.4	0.4	0.12	4	>tr|A0A2G8K7M8|A0A2G8K7M8_STIJA Vitellogenin domain-containing protein OS=Stichopus japonicus OX=307972 GN=BSL78_19132 PE=4 SV=1	3922	Cmpd 14618, +MS2(444.1990), 21.0eV, 37.1 min #17100	0	37.1088
cell free	K.YDFFR.I			374.177	2	747.347	747.346	0	1.1	392	Specific	47.55	47.55	47.55	1.5	3	>tr|A0A2G8JW85|A0A2G8JW85_STIJA Fibrinogen C domain-containing protein 1 OS=Stichopus japonicus OX=307972 GN=BSL78_23225 PE=4 SV=1	16323	Cmpd 25238, +MS2(374.1771), 18.2eV, 54.8 min #28127	0	54.8103
cell free	K.YDLFR.I			357.184	2	713.361	713.362	0	-0.5	166	Specific	78.99	14	14	0.05	3	>tr|A0A2G8JVZ9|A0A2G8JVZ9_STIJA Fibrinogen C-terminal domain-containing protein OS=Stichopus japonicus OX=307972 GN=BSL78_23224 PE=4 SV=1	13696	Cmpd 23188, +MS2(357.1843), 17.6eV, 51.3 min #25996	0	51.2923
cell free	K.YDNFR.I			357.664	2	714.32	714.321	0	-0.5	72	Specific	189.47	2.39	2.39	0.23	3	>tr|A0A2G8L651|A0A2G8L651_STIJA Ficolin-1 OS=Stichopus japonicus OX=307972 GN=BSL78_07344 PE=4 SV=1	17850	Cmpd 10056, +MS2(357.6637), 17.6eV, 29.9 min #12367	0	29.9337
cell free	K.YEFFR.I			381.185	2	761.362	761.362	0	0.1	304	Specific	90.22	68.84	68.84	1.76	4	>tr|A0A2G8LI29|A0A2G8LI29_STIJA Uncharacterized protein (Fragment) OS=Stichopus japonicus OX=307972 GN=BSL78_03187 PE=4 SV=1	21056	Cmpd 24039, +MS2(381.1845), 18.5eV, 52.8 min #26881	0	52.738
cell free	K.YNLFR.V			356.692	2	712.378	712.378	0	0	164	Specific	153.8	26.42	26.42	1.93	6	>tr|A0A2G8KFY9|A0A2G8KFY9_STIJA Fibrinogen C-terminal domain-containing protein OS=Stichopus japonicus OX=307972 GN=BSL78_16211 PE=4 SV=1	10586	Cmpd 21962, +MS2(356.6925), 17.6eV, 49.2 min #24722	0	49.2293
cell free	K.YPIEHGIITNWDDMEK.V			654.31	3	1960.92	1960.91	0	2.1	70	Specific	194.31	194.31	194.31	0.73	1	>tr|W4ZD41|W4ZD41_STRPU Uncharacterized protein OS=Strongylocentrotus purpuratus OX=7668 PE=3 SV=1	62395	Cmpd 31807, +MS2(654.3099), 24.8eV, 66.3 min #34960	0	66.313
cell free	K.YPIEHGIVTNWDDMEK.I			649.638	3	1946.9	1946.9	0	2.1	70	Specific	133.09	133.09	133.09	3.09	12	>tr|Q26378|Q26378_TRIGR CyI actin OS=Tripneustes gratilla OX=7673 GN=Tg616 PE=3 SV=1	11509	Cmpd 31611, +MS2(649.6380), 24.6eV, 66.0 min #34756	0	65.9583
cell free	K.YSEMK.I			329.15	2	657.292	657.291	0	1.8	410	Specific	9.78	7.77	7.77	0.95	6	>tr|A0A2G8KAD0|A0A2G8KAD0_STIJA Putative ficolin-2-like OS=Stichopus japonicus OX=307972 GN=BSL78_18225 PE=4 SV=1	54770	Cmpd 7022, +MS2(329.1499), 16.5eV, 25.5 min #9229	0	25.5217
cell free	K.YSLFR.V			343.187	2	685.366	685.367	0	-1.7	145	Specific	139.21	63.02	63.02	0.13	5	>tr|A0A2G8JP71|A0A2G8JP71_STIJA Fibrinogen-like protein A OS=Stichopus japonicus OX=307972 GN=BSL78_25593 PE=4 SV=1	16347	Cmpd 22328, +MS2(343.1865), 17.0eV, 49.8 min #25101	0	49.8213
cell free	K.YTEM[+15.995]K.I		M[+16]	344.156	2	687.304	687.302	0	2.9	344	Specific	261.73	69.89	69.89	0.28	2	>tr|A0A2G8KA74|A0A2G8KA74_STIJA Fibrinogen C-terminal domain-containing protein OS=Stichopus japonicus OX=307972 GN=BSL78_18222 PE=4 SV=1	25627	Cmpd 5214, +MS2(344.1556), 17.1eV, 22.6 min #7351	0	22.5495
cell free	K.YTEMK.I			336.157	2	671.307	671.307	0	0.2	344	Specific	112.66	4.38	4.38	0.06	2	>tr|A0A2G8KA74|A0A2G8KA74_STIJA Fibrinogen C-terminal domain-containing protein OS=Stichopus japonicus OX=307972 GN=BSL78_18222 PE=4 SV=1	25627	Cmpd 7384, +MS2(336.1571), 16.7eV, 26.1 min #9605	0	26.0817
cell free	K.YTLFR.I			350.195	2	699.383	699.382	0	0.4	161	Specific	145.69	52.96	52.96	1.88	8	>tr|A0A2G8JHE8|A0A2G8JHE8_STIJA Fibrinogen-like protein A OS=Stichopus japonicus OX=307972 GN=BSL78_28009 PE=4 SV=1	27351	Cmpd 22060, +MS2(350.1950), 17.3eV, 49.4 min #24825	0	49.4272
cell free	K.YVEM[+15.995]K.I		M[+16]	343.166	2	685.324	685.322	0	2	269	Specific	89.66	40.01	40.01	1.11	8	>tr|A0A2G8JHE8|A0A2G8JHE8_STIJA Fibrinogen-like protein A OS=Stichopus japonicus OX=307972 GN=BSL78_28009 PE=4 SV=1	27351	Cmpd 5681, +MS2(343.1656), 17.0eV, 23.4 min #7839	0	23.43
cell free	K.YVEMK.I			335.168	2	669.329	669.328	0	1.4	269	Specific	88.7	29.79	29.79	1.11	8	>tr|A0A2G8JHE8|A0A2G8JHE8_STIJA Fibrinogen-like protein A OS=Stichopus japonicus OX=307972 GN=BSL78_28009 PE=4 SV=1	27351	Cmpd 10148, +MS2(335.1679), 16.7eV, 30.1 min #12462	0	30.0698
cell free	M.SENALLEK.D			452.244	2	903.481	903.478	0	2.7	2	NRagged	71.94	29.95	29.95	0.15	1	>tr|W4YHM6|W4YHM6_STRPU Uncharacterized protein OS=Strongylocentrotus purpuratus OX=7668 PE=4 SV=1	69052	Cmpd 13901, +MS2(452.2439), 21.3eV, 35.9 min #16355	0	35.9315
cell free	R.ADLITLDGGDIYM[+15.995]AGK.V		M[+16]	834.911	2	1668.81	1668.81	0	-0.1	74	Specific	180.98	136.17	136.17	3.5	43	>tr|A0A0K1Z5K0|A0A0K1Z5K0_HOLGL Melanotransferrin 2 OS=Holothuria glaberrima OX=31192 GN=MTf2 PE=2 SV=1	45145	Cmpd 35958, +MS2(834.9111), 36.4eV, 73.8 min #39284	0	73.8135
cell free	R.ADLITLDGGDIYMAGK.V			826.912	2	1652.82	1652.82	0	-2.5	74	Specific	216.8	180.09	180.09	2.94	43	>tr|A0A0K1Z5K0|A0A0K1Z5K0_HOLGL Melanotransferrin 2 OS=Holothuria glaberrima OX=31192 GN=MTf2 PE=2 SV=1	45145	Cmpd 38491, +MS2(826.9116), 30.2eV, 78.4 min #41924	0	78.4182
cell free	R.AGLQFPVGR.V			472.769	2	944.532	944.531	0	0.4	21	Specific	204.64	95.8	95.8	2.98	2	>tr|A0A2G8KT62|A0A2G8KT62_STIJA Histone H2A OS=Stichopus japonicus OX=307972 GN=BSL78_11952 PE=3 SV=1	9309	Cmpd 26755, +MS2(472.7695), 22.1eV, 57.5 min #29706	0	57.4932
cell free	R.AMSIMNSFVNDIFER.I			887.42	2	1773.83	1773.83	0	1.4	55	Specific	135.62	63.97	63.97	2.76	3	>sp|P02286|H2B_ASTRU Histone H2B, gonadal OS=Asterias rubens OX=7604 PE=1 SV=2	21	Cmpd 51647, +MS2(887.4199), 38.5eV, 103.0 min #55691	0	102.962
cell free	R.AVFPSIVGR.P			473.278	2	945.55	945.552	0	-2.2	30	Specific	88.41	88.41	88.41	1.58	12	>tr|Q26378|Q26378_TRIGR CyI actin OS=Tripneustes gratilla OX=7673 GN=Tg616 PE=3 SV=1	11509	Cmpd 29646, +MS2(473.2784), 19.0eV, 62.5 min #32711	0	62.5193
cell free	R.C[+57.021][-17.027]LVEGAGDVAFVKPATIYGNTN[+0.984]NPNGFPWAQSLQR.S		C[-17][+57], N[+1]	755.972	5	3775.83	3775.82	0	4.2	220	Specific	259.01	259.01	3.77	7.82	43	>tr|A0A0K1Z5K0|A0A0K1Z5K0_HOLGL Melanotransferrin 2 OS=Holothuria glaberrima OX=31192 GN=MTf2 PE=2 SV=1	45145	Cmpd 48786, +MS2(755.9724), 28.0eV, 97.2 min #52683	0	97.1923
cell free	R.C[+57.021][-17.027]LVEGAGDVAFVKPATIYGNTNN[+0.984]PNGFPWAQSLQR.S		C[-17][+57], N[+1]	755.97	5	3775.82	3775.82	0	1	220	Specific	389.25	389.25	6.59	10.49	43	>tr|A0A0K1Z5K0|A0A0K1Z5K0_HOLGL Melanotransferrin 2 OS=Holothuria glaberrima OX=31192 GN=MTf2 PE=2 SV=1	45145	Cmpd 48749, +MS2(755.9700), 28.0eV, 97.1 min #52643	0	97.1038
cell free	R.C[+57.021][-17.027]LVEGAGDVAFVKPATIYGNTNNPNGFPWAQSLQR.S		C[-17][+57]	944.466	4	3774.84	3774.83	0	2.7	220	Specific	192.24	192.24	192.24	5.72	43	>tr|A0A0K1Z5K0|A0A0K1Z5K0_HOLGL Melanotransferrin 2 OS=Holothuria glaberrima OX=31192 GN=MTf2 PE=2 SV=1	45145	Cmpd 51298, +MS2(944.4663), 33.9eV, 102.3 min #55327	0	102.337
cell free	R.C[+57.021]LVEGAGDVAFVKPATIYGN[+0.984]TNNPNGFPWAQSLQR.S		C[+57], N[+1]	948.971	4	3792.86	3792.84	0	4.7	220	Specific	10.76	10.76	4.09	2.74	43	>tr|A0A0K1Z5K0|A0A0K1Z5K0_HOLGL Melanotransferrin 2 OS=Holothuria glaberrima OX=31192 GN=MTf2 PE=2 SV=1	45145	Cmpd 48648, +MS2(948.9709), 34.0eV, 96.9 min #52538	0	96.922
cell free	R.C[+57.021]LVEGAGDVAFVKPATIYGNTN[+0.984]NPNGFPWAQSLQR.S		C[+57], N[+1]	759.377	5	3792.86	3792.84	0	3	220	Specific	58.29	58.29	2.69	3.85	43	>tr|A0A0K1Z5K0|A0A0K1Z5K0_HOLGL Melanotransferrin 2 OS=Holothuria glaberrima OX=31192 GN=MTf2 PE=2 SV=1	45145	Cmpd 48489, +MS2(759.3769), 28.1eV, 96.6 min #52372	0	96.6392
cell free	R.C[+57.021]LVEGAGDVAFVKPATIYGNTNN[+0.984]PNGFPWAQSLQR.S		C[+57], N[+1]	948.968	4	3792.85	3792.84	0	2	220	Specific	32.18	32.18	19.57	3.11	43	>tr|A0A0K1Z5K0|A0A0K1Z5K0_HOLGL Melanotransferrin 2 OS=Holothuria glaberrima OX=31192 GN=MTf2 PE=2 SV=1	45145	Cmpd 48565, +MS2(948.9684), 34.0eV, 96.8 min #52451	0	96.777
cell free	R.C[+57.021]LVEGAGDVAFVKPATIYGNTNNPN[+0.984]GFPWAQSLQR.S		C[+57], N[+1]	948.964	4	3792.83	3792.84	0	-3	220	Specific	46.4	46.4	4.22	2.83	43	>tr|A0A0K1Z5K0|A0A0K1Z5K0_HOLGL Melanotransferrin 2 OS=Holothuria glaberrima OX=31192 GN=MTf2 PE=2 SV=1	45145	Cmpd 49299, +MS2(948.9636), 34.0eV, 98.2 min #53221	0	98.1727
cell free	R.C[+57.021]MIEQ[+0.984]GADVAFIK.T		C[+57], Q[+1]	741.854	2	1482.7	1482.7	0	2.7	225	Specific	150.89	135.15	135.15	2.45	3	>tr|A0A0K1Z4Z0|A0A0K1Z4Z0_HOLGL Melanotransferrin 4 OS=Holothuria glaberrima OX=31192 GN=MTf4 PE=2 SV=1	43882	Cmpd 34925, +MS2(741.8540), 27.5eV, 72.0 min #38208	0	71.9543
cell free	R.DFWLGNDK.L			497.736	2	994.465	994.463	0	1.8	110	Specific	117.4	38.66	38.66	0.17	5	>tr|A0A2G8JP71|A0A2G8JP71_STIJA Fibrinogen-like protein A OS=Stichopus japonicus OX=307972 GN=BSL78_25593 PE=4 SV=1	16347	Cmpd 28855, +MS2(497.7360), 23.1eV, 61.1 min #31889	0	61.1195
cell free	R.DGGGWTVIQR.R			544.778	2	1088.55	1088.55	0	-0.4	112	Specific	176.44	14	14	0.31	1	>tr|W4Y1M5|W4Y1M5_STRPU Fibrinogen C-terminal domain-containing protein OS=Strongylocentrotus purpuratus OX=7668 PE=4 SV=1	28145	Cmpd 23957, +MS2(544.7776), 25.0eV, 52.6 min #26796	0	52.6092
cell free	R.DGSPYYAK.F			450.709	2	900.412	900.41	0	1.9	257	Specific	268.88	117.62	117.62	0.43	5	>tr|A0A2G8KAA3|A0A2G8KAA3_STIJA Putative ficolin-2 OS=Stichopus japonicus OX=307972 GN=BSL78_18223 PE=4 SV=1	7001	Cmpd 9419, +MS2(450.7094), 21.3eV, 29.0 min #11707	0	28.959
cell free	R.DLTDYLMK.I			499.747	2	998.486	998.486	0	-0.3	185	Specific	65.3	65.3	65.3	1.87	12	>tr|Q26378|Q26378_TRIGR CyI actin OS=Tripneustes gratilla OX=7673 GN=Tg616 PE=3 SV=1	11509	Cmpd 33802, +MS2(499.7467), 19.9eV, 70.0 min #37040	0	69.962
cell free	R.DSLVDIR.T			409.224	2	817.441	817.441	0	-0.6	742	Specific	188.58	57.87	57.87	1.8	19	>tr|C4TQH8|C4TQH8_STIJA Major yolk protein 2 OS=Stichopus japonicus OX=307972 GN=AjMYP2 PE=2 SV=1	26682	Cmpd 21564, +MS2(409.2241), 16.9eV, 48.5 min #24305	0	48.4565
cell free	R.DSNFGIN[+0.984]DLEGK.K		N[+1]	655.3	2	1309.59	1309.59	0	2.2	465	Specific	125.66	87.8	87.8	2.4	43	>tr|A0A0K1Z5K0|A0A0K1Z5K0_HOLGL Melanotransferrin 2 OS=Holothuria glaberrima OX=31192 GN=MTf2 PE=2 SV=1	45145	Cmpd 29145, +MS2(655.3004), 24.8eV, 61.7 min #32191	0	61.6505
cell free	R.DSNFGINDLEGK.K			654.799	2	1308.59	1308.61	0	-12.8	465	Specific	180.59	93.12	93.12	2.39	43	>tr|A0A0K1Z5K0|A0A0K1Z5K0_HOLGL Melanotransferrin 2 OS=Holothuria glaberrima OX=31192 GN=MTf2 PE=2 SV=1	45145	Cmpd 28066, +MS2(654.7986), 29.3eV, 59.8 min #31070	0	59.789
cell free	R.DSNFGINDLEGKK.S			479.573	3	1436.7	1436.7	0	1.5	465	Specific	119.98	119.98	119.98	2.53	43	>tr|A0A0K1Z5K0|A0A0K1Z5K0_HOLGL Melanotransferrin 2 OS=Holothuria glaberrima OX=31192 GN=MTf2 PE=2 SV=1	45145	Cmpd 23653, +MS2(479.5728), 19.2eV, 52.1 min #26478	0	52.0592
cell free	R.DWEDYK.N			428.18	2	855.353	855.352	0	1.1	88	Specific	315.02	35.27	35.27	0.56	1	>tr|A0A2G8LHJ1|A0A2G8LHJ1_STIJA Fibrinogen-like protein A OS=Stichopus japonicus OX=307972 GN=BSL78_03379 PE=4 SV=1	1356	Cmpd 15417, +MS2(428.1801), 20.4eV, 38.3 min #17925	0	38.281
cell free	R.DWN[+0.984]DYK.Q		N[+1]	421.172	2	841.337	841.336	0	0.7	115	Specific	210.77	16.3	16.3	2.24	6	>tr|A0A2G8KFY9|A0A2G8KFY9_STIJA Fibrinogen C-terminal domain-containing protein OS=Stichopus japonicus OX=307972 GN=BSL78_16211 PE=4 SV=1	10586	Cmpd 15317, +MS2(421.1721), 20.1eV, 38.1 min #17821	0	38.1133
cell free	R.DWNEYK.H			427.688	2	854.369	854.368	0	1.6	198	Specific	182.1	2.91	2.91	1.66	3	>tr|A0A2G8LI63|A0A2G8LI63_STIJA Fibrinogen C-terminal domain-containing protein (Fragment) OS=Stichopus japonicus OX=307972 GN=BSL78_03099 PE=4 SV=1	4446	Cmpd 14143, +MS2(427.6883), 20.4eV, 36.3 min #16606	0	36.3267
cell free	R.E[-18.011]MAEFR.C		E[-18]	382.674	2	764.341	764.34	0	1.8	1195	Specific	20.61	20.38	20.38	1.19	19	>tr|C4TQH8|C4TQH8_STIJA Major yolk protein 2 OS=Stichopus japonicus OX=307972 GN=AjMYP2 PE=2 SV=1	26682	Cmpd 14333, +MS2(382.6741), 18.6eV, 36.7 min #16805	0	36.6782
cell free	R.E[-18.011]SINDYVNK.V		E[-18]	532.246	2	1063.49	1063.51	0	-18.8	552	Specific	239.85	134.74	134.74	3.03	13	>tr|C4TQH7|C4TQH7_STIJA Major yolk protein 1 OS=Stichopus japonicus OX=307972 GN=AjMYP1 PE=2 SV=1	8598	Cmpd 15873, +MS2(532.2463), 24.6eV, 39.0 min #18396	0	38.9378
cell free	R.EFWLGNDK.I			504.744	2	1008.48	1008.48	0	1.6	126	Specific	207.37	97.46	97.46	3	8	>tr|A0A2G8JHE8|A0A2G8JHE8_STIJA Fibrinogen-like protein A OS=Stichopus japonicus OX=307972 GN=BSL78_28009 PE=4 SV=1	27351	Cmpd 27173, +MS2(504.7437), 23.4eV, 58.3 min #30141	0	58.2378
cell free	R.EFWLGNEK.L			511.752	2	1022.5	1022.49	0	2.2	129	Specific	173.04	70.5	70.5	2.72	6	>tr|A0A2G8KFY9|A0A2G8KFY9_STIJA Fibrinogen C-terminal domain-containing protein OS=Stichopus japonicus OX=307972 GN=BSL78_16211 PE=4 SV=1	10586	Cmpd 27137, +MS2(511.7518), 23.7eV, 58.2 min #30103	0	58.1572
cell free	R.EGFGFLQR.E			477.246	2	953.485	953.484	0	1.4	46	Specific	156.65	91.17	91.17	0.28	2	>tr|A0A2G8KXG0|A0A2G8KXG0_STIJA Putative fibrinogen-like protein A-like OS=Stichopus japonicus OX=307972 GN=BSL78_10471 PE=4 SV=1	1801	Cmpd 30023, +MS2(477.2463), 22.3eV, 63.2 min #33103	0	63.1537
cell free	R.EGQADLITLDGGDVFR.A			853.426	2	1705.84	1705.84	0	2.7	74	Specific	33.67	0.3	0.3	0.11	3	>tr|C6KJ79|C6KJ79_HOLGL Melanotransferrin 1 OS=Holothuria glaberrima OX=31192 PE=2 SV=1	43857	Cmpd 41977, +MS2(853.4255), 37.1eV, 84.7 min #45562	0	84.7353
cell free	R.EM[+15.995]AEFR.C		M[+16]	399.677	2	798.346	798.345	0	1.3	1195	Specific	111.98	60.47	60.47	1.82	19	>tr|C4TQH8|C4TQH8_STIJA Major yolk protein 2 OS=Stichopus japonicus OX=307972 GN=AjMYP2 PE=2 SV=1	26682	Cmpd 9924, +MS2(399.6767), 19.2eV, 29.7 min #12230	0	29.7278
cell free	R.EMAEFR.C			391.681	2	782.354	782.35	0	4.8	1195	Specific	178.51	115.32	115.32	2.28	19	>tr|C4TQH8|C4TQH8_STIJA Major yolk protein 2 OS=Stichopus japonicus OX=307972 GN=AjMYP2 PE=2 SV=1	26682	Cmpd 14567, +MS2(391.6806), 18.9eV, 37.0 min #17047	0	37.0227
cell free	R.ESYSIYIYK.V			583.293	2	1165.58	1165.58	0	1.6	33	Specific	228.73	181.99	181.99	1.64	1	>sp|P48557|H2B_HOLTU Histone H2B OS=Holothuria tubulosa OX=7685 PE=3 SV=1	73378	Cmpd 26972, +MS2(583.2933), 26.5eV, 57.9 min #29932	0	57.867
cell free	R.ETAVEAVNQGK.F			573.294	2	1145.58	1145.58	0	0.8	84	Specific	416.62	269.39	269.39	6.7	1	>tr|A0A2G8KW79|A0A2G8KW79_STIJA Putative semaphorin-1A OS=Stichopus japonicus OX=307972 GN=BSL78_10822 PE=3 SV=1	56131	Cmpd 11198, +MS2(573.2940), 26.1eV, 31.8 min #13551	0	31.7477
cell free	R.EVQTAVR.L			401.725	2	802.443	802.442	0	1.2	90	Specific	222.62	75.41	75.41	3.11	3	>sp|P02286|H2B_ASTRU Histone H2B, gonadal OS=Asterias rubens OX=7604 PE=1 SV=2	21	Cmpd 8270, +MS2(401.7250), 19.3eV, 27.4 min #10522	0	27.3625
cell free	R.FC[+57.021]IISEQ[+0.984]ELR.K		C[+57], Q[+1]	648.319	2	1295.63	1295.63	0	1.3	375	Specific	30.91	1.59	1.59	0.26	43	>tr|A0A0K1Z5K0|A0A0K1Z5K0_HOLGL Melanotransferrin 2 OS=Holothuria glaberrima OX=31192 GN=MTf2 PE=2 SV=1	45145	Cmpd 33675, +MS2(648.3195), 29.0eV, 69.8 min #36908	0	69.7395
cell free	R.FFESFGDLSTPDAVMGNPK.V			1029.98	2	2058.95	2058.95	0	2.6	41	Specific	36.05	36.05	36.05	0.04	3	>sp|HBB_HUMAN|(Common contaminant protein)	73481	Cmpd 42871, +MS2(1029.9801), 36.7eV, 86.3 min #46493	0	86.2903
cell free	R.FIAMK.N			305.172	2	609.336	609.343	0	-11.5	115	Specific	127.43	24.4	24.4	0.09	13	>tr|C4TQH7|C4TQH7_STIJA Major yolk protein 1 OS=Stichopus japonicus OX=307972 GN=AjMYP1 PE=2 SV=1	8598	Cmpd 11094, +MS2(305.1716), 15.5eV, 31.6 min #13444	0	31.602
cell free	R.FLEQQNQVLQTK.W			738.398	2	1475.79	1475.79	0	2.2	204	Specific	104.61	104.61	104.61	2.81	5	>sp|K22E_HUMAN|(Common contaminant protein)	73447	Cmpd 21594, +MS2(738.3979), 27.4eV, 48.6 min #24338	0	48.5468
cell free	R.FMK.N			425.22	1	425.22	425.222	0	-5	698	Specific	60.15	60.15	60.15	0.09	13	>tr|C4TQH7|C4TQH7_STIJA Major yolk protein 1 OS=Stichopus japonicus OX=307972 GN=AjMYP1 PE=2 SV=1	8598	Cmpd 8399, +MS2(425.2196), 17.4eV, 27.5 min #10655	0	27.543
cell free	R.FYEYIMEYK.T			643.294	2	1285.58	1285.58	0	0.4	80	Specific	206.04	132.2	132.2	2.98	2	>tr|Q6EEF4|Q6EEF4_HOLGL Ependymin-related protein OS=Holothuria glaberrima OX=31192 GN=Epen PE=2 SV=1	43847	Cmpd 31986, +MS2(643.2944), 28.8eV, 66.6 min #35146	0	66.6362
cell free	R.GFDGPEGPR.G			466.218	2	931.429	931.427	0	2.3	1122	Specific	214.15	196.84	196.84	3.33	2	>tr|A0A1I9W676|A0A1I9W676_STIJA Collagen OS=Stichopus japonicus OX=307972 PE=2 SV=1	6821	Cmpd 12775, +MS2(466.2181), 21.9eV, 34.3 min #15191	0	34.2645
cell free	R.GFQC[+57.021]LAVVVLLAVATAQEQFVDEAELIDSFEIC[+57.021]K.W		C[+57]*2	636.322	6	3812.9	3812.91	0	-4.4	20	Specific	43.81	43.81	43.81	0.6	1	>tr|A0A2G8JUM9|A0A2G8JUM9_STIJA Uncharacterized protein OS=Stichopus japonicus OX=307972 GN=BSL78_23747 PE=4 SV=1	6347	Cmpd 43999, +MS2(636.3220), 28.6eV, 88.3 min #47671	0	88.3228
cell free	R.GGSGGGGSISGGGYGSGGGSGGR.Y			871.377	2	1741.75	1741.75	0	-0.7	556	Specific	381.26	188.23	188.23	5.71	5	>sp|K22E_HUMAN|(Common contaminant protein)	73447	Cmpd 8637, +MS2(871.3772), 37.9eV, 27.9 min #10900	0	27.866
cell free	R.GGSGGSHGGGSGFGGESGGSYGGGEEASGSGGGYGGGSGK.S			1075.1	3	3223.29	3223.28	0	2.7	580	Specific	72.35	72.35	72.35	1.19	1	>sp|K1C9_HUMAN|(Common contaminant protein)	73435	Cmpd 12990, +MS2(1075.1016), 38.2eV, 34.6 min #15414	0	34.5922
cell free	R.GILTLK.Y			322.721	2	644.434	644.434	0	0.5	64	Specific	148.21	148.21	148.21	2.86	12	>tr|Q26378|Q26378_TRIGR CyI actin OS=Tripneustes gratilla OX=7673 GN=Tg616 PE=3 SV=1	11509	Cmpd 23270, +MS2(322.7209), 16.2eV, 51.5 min #26082	0	51.4598
cell free	R.GPAGPTGPTGPAGATGER.G			775.882	2	1550.76	1550.76	0	0.1	1044	Specific	438.82	301.56	301.56	5.84	2	>tr|A0A1I9W676|A0A1I9W676_STIJA Collagen OS=Stichopus japonicus OX=307972 PE=2 SV=1	6821	Cmpd 12316, +MS2(775.8816), 34.1eV, 33.5 min #14713	0	33.5093
cell free	R.GSGGGSSGGSIGGR.G			546.756	2	1092.51	1092.5	0	2	602	Specific	196.41	91.77	91.77	2.83	3	>sp|K2C1_HUMAN|(Common contaminant protein)	73448	Cmpd 6043, +MS2(546.7562), 21.5eV, 24.1 min #8216	0	24.0503
cell free	R.GSSSGGGYSSGSSSYGSGGR.Q			870.854	2	1740.7	1740.71	0	-2.4	531	Specific	179.18	179.18	179.18	3.1	5	>sp|K22E_HUMAN|(Common contaminant protein)	73447	Cmpd 7102, +MS2(870.8543), 31.6eV, 25.7 min #9312	0	25.6532
cell free	R.GYHGIAVVK.A			315.184	3	943.538	943.536	0	2.4	107	Specific	60.4	30.4	30.4	1.54	43	>tr|A0A0K1Z5K0|A0A0K1Z5K0_HOLGL Melanotransferrin 2 OS=Holothuria glaberrima OX=31192 GN=MTf2 PE=2 SV=1	45145	Cmpd 16336, +MS2(315.1843), 13.7eV, 39.7 min #18875	0	39.67
cell free	R.GYSFTTTAER.E			566.768	2	1132.53	1132.53	0	0.8	198	Specific	235.15	186.39	186.39	4.5	12	>tr|Q26378|Q26378_TRIGR CyI actin OS=Tripneustes gratilla OX=7673 GN=Tg616 PE=3 SV=1	11509	Cmpd 17310, +MS2(566.7676), 25.8eV, 41.3 min #19885	0	41.2563
cell free	R.HLASN[+0.984]SDVALK.P		N[+1]	385.872	3	1155.6	1155.6	0	1.7	120	Specific	103.07	7.74	7.74	0.09	1	>tr|A0A2G8LJM8|A0A2G8LJM8_STIJA Uncharacterized protein OS=Stichopus japonicus OX=307972 GN=BSL78_02616 PE=4 SV=1	16926	Cmpd 27774, +MS2(385.8723), 16.1eV, 59.3 min #30766	0	59.26
cell free	R.IASIYLR.I			418.255	2	835.504	835.504	0	-0.1	638	Specific	273.41	129.67	129.67	3.62	4	>tr|A0A2G8K7M8|A0A2G8K7M8_STIJA Vitellogenin domain-containing protein OS=Stichopus japonicus OX=307972 GN=BSL78_19132 PE=4 SV=1	3922	Cmpd 23287, +MS2(418.2554), 20.0eV, 51.5 min #26099	0	51.4712
cell free	R.IDFVDYDGDPYYAK.Y			840.875	2	1680.74	1680.74	0	0	290	Specific	239.78	239.78	239.78	5.07	4	>tr|A0A2G8LI29|A0A2G8LI29_STIJA Uncharacterized protein (Fragment) OS=Stichopus japonicus OX=307972 GN=BSL78_03187 PE=4 SV=1	21056	Cmpd 32994, +MS2(840.8750), 36.7eV, 68.5 min #36198	0	68.5045
cell free	R.IDFVSKSDDPYFAK.Y			816.406	2	1631.8	1631.8	0	5.9	150	Specific	105.44	71.43	71.43	0.08	6	>tr|A0A2G8KFY9|A0A2G8KFY9_STIJA Fibrinogen C-terminal domain-containing protein OS=Stichopus japonicus OX=307972 GN=BSL78_16211 PE=4 SV=1	10586	Cmpd 32063, +MS2(816.4060), 35.7eV, 66.8 min #35227	0	66.792
cell free	R.IDGSIDFYR.N			543.268	2	1085.53	1085.53	0	1.4	57	Specific	180.54	36.15	36.15	0.1	2	>tr|A0A2G8LHG3|A0A2G8LHG3_STIJA Fibrinogen-like protein A OS=Stichopus japonicus OX=307972 GN=BSL78_03360 PE=4 SV=1	20963	Cmpd 25603, +MS2(543.2675), 24.9eV, 55.5 min #28507	0	55.4492
cell free	R.IDGTIN[+0.984]FYR.P		N[+1]	550.274	2	1099.54	1099.54	0	-0.6	112	Specific	146.55	59.89	59.89	0.15	2	>tr|A0A2G8JGZ6|A0A2G8JGZ6_STIJA Fibrinogen-like protein A OS=Stichopus japonicus OX=307972 GN=BSL78_28149 PE=4 SV=1	7641	Cmpd 29698, +MS2(550.2742), 25.2eV, 62.6 min #32765	0	62.6015
cell free	R.IDLVN[+0.984]KEGAPYYAK.F		N[+1]	791.414	2	1581.82	1581.82	0	3.6	352	Specific	84.04	73.2	73.2	0.23	4	>tr|A0A2G8JT06|A0A2G8JT06_STIJA Putative ficolin-2-like OS=Stichopus japonicus OX=307972 GN=BSL78_24315 PE=4 SV=1	14658	Cmpd 36371, +MS2(791.4144), 34.7eV, 74.6 min #39716	0	74.6055
cell free	R.IDLVNR.D			365.217	2	729.427	729.425	0	2.7	251	Specific	132.26	19.9	19.9	0.09	5	>tr|A0A2G8KAA3|A0A2G8KAA3_STIJA Putative ficolin-2 OS=Stichopus japonicus OX=307972 GN=BSL78_18223 PE=4 SV=1	7001	Cmpd 16413, +MS2(365.2173), 17.9eV, 39.8 min #18955	0	39.8048
cell free	R.IDLVNRDGSPYYAK.F			537.612	3	1610.82	1610.82	0	2	251	Specific	128.95	128.95	128.95	0.24	5	>tr|A0A2G8KAA3|A0A2G8KAA3_STIJA Putative ficolin-2 OS=Stichopus japonicus OX=307972 GN=BSL78_18223 PE=4 SV=1	7001	Cmpd 21550, +MS2(537.6117), 21.1eV, 48.5 min #24291	0	48.449
cell free	R.IDVVNR.D			358.209	2	715.411	715.41	0	1.8	201	Specific	101.96	10.13	10.13	0.17	2	>tr|A0A2G8KKG9|A0A2G8KKG9_STIJA Uncharacterized protein OS=Stichopus japonicus OX=307972 GN=BSL78_14659 PE=4 SV=1	12397	Cmpd 11870, +MS2(358.2091), 17.6eV, 32.8 min #14250	0	32.8093
cell free	R.IGNEDEKYK.L			365.849	3	1095.53	1095.53	0	2	656	Specific	298.59	172.61	172.61	0.77	2	>tr|A0A2G8KHJ3|A0A2G8KHJ3_STIJA Uncharacterized protein OS=Stichopus japonicus OX=307972 GN=BSL78_15638 PE=4 SV=1	20200	Cmpd 7870, +MS2(365.8495), 15.4eV, 26.8 min #10106	0	26.7513
cell free	R.IGSVFESVN[+0.984]R.F		N[+1]	554.785	2	1108.56	1108.56	0	0.2	620	Specific	37.7	25.42	25.42	0.8	13	>tr|C4TQH7|C4TQH7_STIJA Major yolk protein 1 OS=Stichopus japonicus OX=307972 GN=AjMYP1 PE=2 SV=1	8598	Cmpd 25853, +MS2(554.7854), 25.4eV, 55.9 min #28766	0	55.8577
cell free	R.IGSVFESVSR.F			540.787	2	1080.57	1080.57	0	-1.3	612	Specific	145.47	64.25	64.25	2.38	19	>tr|C4TQH8|C4TQH8_STIJA Major yolk protein 2 OS=Stichopus japonicus OX=307972 GN=AjMYP2 PE=2 SV=1	26682	Cmpd 23965, +MS2(540.7871), 24.8eV, 52.6 min #26804	0	52.6135
cell free	R.INDENDNYR.L			576.751	2	1152.49	1152.49	0	2	397	Specific	20.86	20.86	20.86	1.22	3	>tr|A0A2G8JW85|A0A2G8JW85_STIJA Fibrinogen C domain-containing protein 1 OS=Stichopus japonicus OX=307972 GN=BSL78_23225 PE=4 SV=1	16323	Cmpd 7206, +MS2(576.7506), 26.2eV, 25.8 min #9420	0	25.7995
cell free	R.INDESDKYR.L			380.517	3	1139.54	1139.53	0	2.7	312	Specific	159.15	51.92	51.92	0.6	6	>tr|A0A2G8KAD0|A0A2G8KAD0_STIJA Putative ficolin-2-like OS=Stichopus japonicus OX=307972 GN=BSL78_18225 PE=4 SV=1	54770	Cmpd 7727, +MS2(380.5168), 15.9eV, 26.6 min #9958	0	26.5492
cell free	R.INFER.R			339.682	2	678.358	678.357	0	0.9	738	Specific	104.99	10.21	10.21	0.06	2	>tr|W4ZFS1|W4ZFS1_STRPU Uncharacterized protein OS=Strongylocentrotus purpuratus OX=7668 PE=4 SV=1	53273	Cmpd 14611, +MS2(339.6824), 16.9eV, 37.1 min #17093	0	37.1052
cell free	R.INNEAN[+0.984]NYR.L		N[+1]	554.754	2	1108.5	1108.5	0	-0.6	430	Specific	77.79	28.79	28.79	1.34	4	>tr|A0A2G8LRA7|A0A2G8LRA7_STIJA Tenascin OS=Stichopus japonicus OX=307972 GN=BSL78_00258 PE=4 SV=1	19570	Cmpd 8386, +MS2(554.7542), 25.4eV, 27.5 min #10641	0	27.5097
cell free	R.INNEANNYR.L			369.844	3	1107.52	1107.52	0	-1.2	430	Specific	40.8	9.16	9.16	0.98	4	>tr|A0A2G8LRA7|A0A2G8LRA7_STIJA Tenascin OS=Stichopus japonicus OX=307972 GN=BSL78_00258 PE=4 SV=1	19570	Cmpd 12170, +MS2(369.8437), 15.6eV, 33.3 min #14561	0	33.266
cell free	R.ISDEFSK.F			413.204	2	825.4	825.399	0	1.4	167	Specific	162.01	20	20	0.1	4	>tr|A0A2G8LRA7|A0A2G8LRA7_STIJA Tenascin OS=Stichopus japonicus OX=307972 GN=BSL78_00258 PE=4 SV=1	19570	Cmpd 12495, +MS2(413.2036), 19.8eV, 33.8 min #14899	0	33.7873
cell free	R.ISDEFSN[+0.984]FK.L		N[+1]	544.252	2	1087.5	1087.49	0	1.9	80	Specific	180.69	12.68	12.68	0.79	6	>tr|A0A2G8KAD0|A0A2G8KAD0_STIJA Putative ficolin-2-like OS=Stichopus japonicus OX=307972 GN=BSL78_18225 PE=4 SV=1	54770	Cmpd 19046, +MS2(544.2518), 24.9eV, 44.2 min #21687	0	44.1427
cell free	R.ISDEWGK.Y			417.704	2	834.401	834.399	0	2.1	133	Specific	82.65	11.4	11.4	0.02	4	>tr|A0A2G8JM67|A0A2G8JM67_STIJA Putative ficolin-2-like OS=Stichopus japonicus OX=307972 GN=BSL78_26340 PE=4 SV=1	1005	Cmpd 14017, +MS2(417.7041), 20.0eV, 36.1 min #16475	0	36.1188
cell free	R.ISDQ[+0.984]PNDTSR.A		Q[+1]	567.254	2	1133.5	1133.51	0	-5.6	287	Specific	46.28	44.36	44.36	0.14	2	>tr|A0A2G8LR54|A0A2G8LR54_STIJA Putative molybdenum cofactor biosynthesis protein 1 OS=Stichopus japonicus OX=307972 GN=BSL78_00397 PE=3 SV=1	56725	Cmpd 13541, +MS2(567.2540), 25.8eV, 35.4 min #15983	0	35.392
cell free	R.ISDQPN[+0.984]DTSR.A		N[+1]	567.254	2	1133.5	1133.51	0	-5.2	287	Specific	98.16	36.65	36.65	0.08	2	>tr|A0A2G8LR54|A0A2G8LR54_STIJA Putative molybdenum cofactor biosynthesis protein 1 OS=Stichopus japonicus OX=307972 GN=BSL78_00397 PE=3 SV=1	56725	Cmpd 13577, +MS2(567.2541), 25.8eV, 35.5 min #16020	0	35.4418
cell free	R.LAN[+0.984]GSTANEGR.V		N[+1]	545.763	2	1090.52	1090.51	0	5.2	150	Specific	151.88	30.92	30.92	0.07	3	>tr|W4Y674|W4Y674_STRPU Uncharacterized protein OS=Strongylocentrotus purpuratus OX=7668 PE=4 SV=1	68431	Cmpd 6078, +MS2(545.7627), 25.0eV, 24.1 min #8252	0	24.0995
cell free	R.LANGSTAN[+0.984]EGR.V		N[+1]	545.761	2	1090.52	1090.51	0	2.5	150	Specific	111.75	16.6	16.6	0.09	3	>tr|W4Y674|W4Y674_STRPU Uncharacterized protein OS=Strongylocentrotus purpuratus OX=7668 PE=4 SV=1	68431	Cmpd 5545, +MS2(545.7612), 25.0eV, 23.2 min #7697	0	23.1765
cell free	R.LANGSTANEGR.V			545.269	2	1089.53	1089.53	0	2.3	150	Specific	109.78	7.59	7.59	0.07	3	>tr|W4Y674|W4Y674_STRPU Uncharacterized protein OS=Strongylocentrotus purpuratus OX=7668 PE=4 SV=1	68431	Cmpd 6329, +MS2(545.2690), 25.0eV, 24.5 min #8511	0	24.4685
cell free	R.LDGSIDFNR.K			518.756	2	1036.51	1036.51	0	-0.6	67	Specific	137.91	45.35	45.35	1.74	3	>tr|A0A2G8JW85|A0A2G8JW85_STIJA Fibrinogen C domain-containing protein 1 OS=Stichopus japonicus OX=307972 GN=BSL78_23225 PE=4 SV=1	16323	Cmpd 17105, +MS2(518.7562), 24.0eV, 40.9 min #19672	0	40.9102
cell free	R.LDGSVDFYR.D			536.258	2	1071.51	1071.51	0	-0.9	189	Specific	145.75	39.2	39.2	1.24	3	>tr|A0A2G8LI63|A0A2G8LI63_STIJA Fibrinogen C-terminal domain-containing protein (Fragment) OS=Stichopus japonicus OX=307972 GN=BSL78_03099 PE=4 SV=1	4446	Cmpd 23100, +MS2(536.2584), 24.6eV, 51.1 min #25904	0	51.125
cell free	R.LGEHNIDVLEGN[+0.984]EQFINAAK.I		N[+1]	738.035	3	2212.09	2212.09	0	1.3	58	Specific	171.24	171.24	53.14	4.35	12	>sp|TRYP_PIG|(Common contaminant protein)	73475	Cmpd 35504, +MS2(738.0351), 27.4eV, 72.9 min #38810	0	72.9393
cell free	R.LGEHNIDVLEGNEQFIN[+0.984]AAK.I		N[+1]	738.036	3	2212.09	2212.09	0	2.8	58	Specific	172.62	125.13	55.97	3.58	12	>sp|TRYP_PIG|(Common contaminant protein)	73475	Cmpd 34240, +MS2(738.0363), 27.4eV, 70.7 min #37494	0	70.6873
cell free	R.LGEHNIDVLEGNEQFINAAK.I			737.708	3	2211.11	2211.1	0	3.1	58	Specific	185.06	185.06	185.06	3.86	12	>sp|TRYP_PIG|(Common contaminant protein)	73475	Cmpd 33584, +MS2(737.7084), 27.4eV, 69.6 min #36814	0	69.598
cell free	R.LLEGLNTTVK.L			544.322	2	1087.64	1087.64	0	0.3	235	Specific	70.52	16.63	16.63	0.04	1	>tr|A0A2G8LDX0|A0A2G8LDX0_STIJA Hexosyltransferase OS=Stichopus japonicus OX=307972 GN=BSL78_04663 PE=3 SV=1	18656	Cmpd 32574, +MS2(544.3217), 24.9eV, 67.7 min #35760	0	67.7202
cell free	R.LLLPGELAK.H			477.306	2	953.604	953.603	0	0.9	97	Specific	53.03	53.03	53.03	1.74	3	>sp|P02286|H2B_ASTRU Histone H2B, gonadal OS=Asterias rubens OX=7604 PE=1 SV=2	21	Cmpd 31059, +MS2(477.3056), 22.3eV, 65.0 min #34181	0	64.9818
cell free	R.LLVPLLEGK.L			491.322	2	981.636	981.634	0	1.4	703	Specific	70.93	70.93	70.93	2.37	13	>tr|C4TQH7|C4TQH7_STIJA Major yolk protein 1 OS=Stichopus japonicus OX=307972 GN=AjMYP1 PE=2 SV=1	8598	Cmpd 38372, +MS2(491.3215), 22.9eV, 78.2 min #41800	0	78.1973
cell free	R.LLVVYPWTQR.F			637.868	2	1274.73	1274.73	0	1.9	31	Specific	134.92	89.23	89.23	0.22	3	>sp|HBB_HUMAN|(Common contaminant protein)	73481	Cmpd 38691, +MS2(637.8677), 28.6eV, 78.8 min #42133	0	78.7882
cell free	R.LSQ[+0.984]GTINPTTR.L		Q[+1]	594.816	2	1188.62	1188.62	0	2.1	649	Specific	40.66	4.87	4.87	0.07	2	>tr|W4ZJY9|W4ZJY9_STRPU Uncharacterized protein OS=Strongylocentrotus purpuratus OX=7668 PE=4 SV=1	30828	Cmpd 14538, +MS2(594.8158), 26.9eV, 37.0 min #17017	0	36.9772
cell free	R.LSQLGTYSGTADER.S			749.363	2	1497.72	1497.72	0	0.4	229	Specific	252.82	247.65	247.65	2.31	2	>tr|A0A2G8KKG9|A0A2G8KKG9_STIJA Uncharacterized protein OS=Stichopus japonicus OX=307972 GN=BSL78_14659 PE=4 SV=1	12397	Cmpd 17248, +MS2(749.3629), 33.0eV, 41.2 min #19822	0	41.1893
cell free	R.LSYLTNQK.K			483.767	2	966.527	966.525	0	1.5	48	Specific	115.93	62.23	62.23	2.37	6	>tr|A0A2G8KAD0|A0A2G8KAD0_STIJA Putative ficolin-2-like OS=Stichopus japonicus OX=307972 GN=BSL78_18225 PE=4 SV=1	54770	Cmpd 15750, +MS2(483.7671), 22.6eV, 38.8 min #18269	0	38.7703
cell free	R.LVDGASPNEGR.V			557.778	2	1114.55	1114.55	0	0.6	14	Specific	210.5	60.31	60.31	0.28	1	>tr|W4XCS2|W4XCS2_STRPU Uncharacterized protein OS=Strongylocentrotus purpuratus OX=7668 PE=4 SV=1	48111	Cmpd 9480, +MS2(557.7784), 25.5eV, 29.1 min #11771	0	29.0705
cell free	R.LVGGASNAEGR.V			515.768	2	1030.53	1030.53	0	0.6	352	Specific	256.23	138.15	138.15	0.71	1	>tr|W4XJF0|W4XJF0_STRPU Uncharacterized protein OS=Strongylocentrotus purpuratus OX=7668 PE=4 SV=1	48383	Cmpd 8422, +MS2(515.7678), 23.8eV, 27.6 min #10679	0	27.5848
cell free	R.LVGGATSNEGR.V			530.774	2	1060.54	1060.54	0	2.5	386	Specific	150.3	21.92	21.92	1.21	1	>tr|W4XG37|W4XG37_STRPU Uncharacterized protein OS=Strongylocentrotus purpuratus OX=7668 PE=4 SV=1	61130	Cmpd 7848, +MS2(530.7740), 24.4eV, 26.7 min #10083	0	26.714
cell free	R.LVGGNTDSEGR.V			552.768	2	1104.53	1104.53	0	0.6	359	Specific	220.83	10.41	10.41	0.23	3	>tr|A0A2G8KY93|A0A2G8KY93_STIJA Putative deleted in malignant brain tumors 1 protein-like isoform X4 OS=Stichopus japonicus OX=307972 GN=BSL78_10123 PE=4 SV=1	13278	Cmpd 8532, +MS2(552.7679), 25.3eV, 27.7 min #10792	0	27.7302
cell free	R.LVGGSNALEGR.V			536.792	2	1072.58	1072.57	0	1	256	Specific	185.89	6.19	6.19	0.15	1	>tr|W4Z2S8|W4Z2S8_STRPU Uncharacterized protein OS=Strongylocentrotus purpuratus OX=7668 PE=4 SV=1	32811	Cmpd 15086, +MS2(536.7915), 24.6eV, 37.8 min #17583	0	37.7818
cell free	R.LVGGSNNAEGR.V			537.27	2	1073.53	1073.53	0	-0.2	307	Specific	216.93	50.19	50.19	1.65	2	>tr|W4Z371|W4Z371_STRPU Uncharacterized protein OS=Strongylocentrotus purpuratus OX=7668 PE=4 SV=1	70001	Cmpd 6988, +MS2(537.2703), 24.7eV, 25.5 min #9194	0	25.4745
cell free	R.LVGGSNSAEGR.V			523.765	2	1046.52	1046.52	0	0.8	86	Specific	324.31	137.21	137.21	3.83	2	>tr|W4Z371|W4Z371_STRPU Uncharacterized protein OS=Strongylocentrotus purpuratus OX=7668 PE=4 SV=1	70001	Cmpd 7568, +MS2(523.7653), 24.1eV, 26.4 min #9795	0	26.3525
cell free	R.LVGGSNSSEGR.V			531.765	2	1062.52	1062.52	0	5.3	838	Specific	30.33	9.26	9.26	0.18	2	>tr|W4YGV4|W4YGV4_STRPU Uncharacterized protein OS=Strongylocentrotus purpuratus OX=7668 PE=4 SV=1	66310	Cmpd 8044, +MS2(531.7652), 24.5eV, 27.0 min #10287	0	27.0148
cell free	R.LVGGSNSTEGR.V			538.769	2	1076.53	1076.53	0	-2.5	444	Specific	131.74	60.63	60.63	1.01	1	>tr|W4Z370|W4Z370_STRPU Uncharacterized protein OS=Strongylocentrotus purpuratus OX=7668 PE=4 SV=1	31215	Cmpd 8694, +MS2(538.7689), 24.7eV, 28.0 min #10959	0	27.9472
cell free	R.LVGGSSDNEGR.V			545.762	2	1090.52	1090.51	0	3.6	700	Specific	100.89	16.38	16.38	0.04	1	>tr|W4Z204|W4Z204_STRPU Uncharacterized protein OS=Strongylocentrotus purpuratus OX=7668 PE=4 SV=1	28012	Cmpd 7163, +MS2(545.7618), 25.0eV, 25.8 min #9376	0	25.748
cell free	R.LVGGSSDSEGR.L			532.255	2	1063.5	1063.5	0	0.7	1651	Specific	112.32	0	0	0.09	2	>tr|W4ZCU6|W4ZCU6_STRPU Uncharacterized protein OS=Strongylocentrotus purpuratus OX=7668 PE=4 SV=1	63934	Cmpd 6790, +MS2(532.2547), 24.5eV, 25.2 min #8989	0	25.1708
cell free	R.LVGGSSESEGR.V			539.263	2	1077.52	1077.52	0	1.1	27	Specific	271.88	65.65	65.65	0.56	3	>tr|A0A2G8KY93|A0A2G8KY93_STIJA Putative deleted in malignant brain tumors 1 protein-like isoform X4 OS=Stichopus japonicus OX=307972 GN=BSL78_10123 PE=4 SV=1	13278	Cmpd 7151, +MS2(539.2628), 24.7eV, 25.8 min #9364	0	25.7417
cell free	R.LVGGSSSAEGR.V			510.26	2	1019.51	1019.51	0	1.3	728	Specific	158.98	0	0	1.81	2	>tr|W4YGV4|W4YGV4_STRPU Uncharacterized protein OS=Strongylocentrotus purpuratus OX=7668 PE=4 SV=1	66310	Cmpd 7730, +MS2(510.2601), 23.6eV, 26.6 min #9961	0	26.5507
cell free	R.LVGGSTPNEGR.V			543.781	2	1086.56	1086.55	0	1.5	203	Specific	101.52	46.03	46.03	1.98	3	>tr|W4Y221|W4Y221_STRPU Uncharacterized protein OS=Strongylocentrotus purpuratus OX=7668 PE=4 SV=1	32632	Cmpd 9640, +MS2(543.7814), 24.9eV, 29.3 min #11935	0	29.2775
cell free	R.LVGGSVPTEGR.V			536.289	2	1071.57	1071.58	0	-8	324	Specific	175.97	62.09	62.09	0.17	1	>tr|A0A2G8LMW3|A0A2G8LMW3_STIJA Putative deleted in malignant brain tumors 1 protein-like OS=Stichopus japonicus OX=307972 GN=BSL78_01407 PE=4 SV=1	23231	Cmpd 14186, +MS2(536.2890), 21.1eV, 36.4 min #16651	0	36.4042
cell free	R.LVGGTFAQ[+0.984]EGR.V		Q[+1]	568.292	2	1135.58	1135.57	0	1.3	383	Specific	67.53	37.96	37.96	1.2	3	>tr|A0A2G8K857|A0A2G8K857_STIJA Putative deleted in malignant brain tumors 1 protein OS=Stichopus japonicus OX=307972 GN=BSL78_18978 PE=4 SV=1	55627	Cmpd 13833, +MS2(568.2915), 25.9eV, 35.9 min #16285	0	35.8338
cell free	R.LVN[+0.984]GGTTNEGR.I		N[+1]	559.775	2	1118.54	1118.54	0	0	39	Specific	107.68	85.11	85.11	0.15	1	>tr|W4YEB4|W4YEB4_STRPU Uncharacterized protein OS=Strongylocentrotus purpuratus OX=7668 PE=4 SV=1	70768	Cmpd 8453, +MS2(559.7755), 25.6eV, 27.6 min #10710	0	27.6037
cell free	R.LVN[+0.984]GSDANSGR.V		N[+1]	545.761	2	1090.51	1090.51	0	1.7	678	Specific	61.36	38.73	38.73	0.09	3	>tr|A0A2G8KY93|A0A2G8KY93_STIJA Putative deleted in malignant brain tumors 1 protein-like isoform X4 OS=Stichopus japonicus OX=307972 GN=BSL78_10123 PE=4 SV=1	13278	Cmpd 7281, +MS2(545.7607), 25.0eV, 25.9 min #9498	0	25.923
cell free	R.LWAYVTIK.E			497.291	2	993.576	993.577	0	-1.1	79	Specific	200.37	49.34	49.34	0.23	1	>tr|A0A2G8L4Q2|A0A2G8L4Q2_STIJA Putative inter-alpha-trypsin inhibitor heavy chain H3 OS=Stichopus japonicus OX=307972 GN=BSL78_07832 PE=4 SV=1	3850	Cmpd 32828, +MS2(497.2915), 23.1eV, 68.2 min #36025	0	68.189
cell free	R.LYEGC[+57.021]IDDAK.T		C[+57]	592.27	2	1183.53	1183.53	0	2	753	Specific	137.33	20.36	20.36	0.1	2	>tr|W4ZFS1|W4ZFS1_STRPU Uncharacterized protein OS=Strongylocentrotus purpuratus OX=7668 PE=4 SV=1	53273	Cmpd 16630, +MS2(592.2698), 26.8eV, 40.2 min #19180	0	40.1577
cell free	R.LYK.E			423.26	1	423.26	423.26	0	0.2	123	Specific	60.47	60.47	60.47	0.07	3	>tr|A0A2G8LNH1|A0A2G8LNH1_STIJA Putative fibrinogen-like protein A (Fragment) OS=Stichopus japonicus OX=307972 GN=BSL78_01328 PE=4 SV=1	843	Cmpd 15343, +MS2(423.2603), 17.4eV, 38.2 min #17849	0	38.1807
cell free	R.M[+15.995]FLSFPTTK.T		M[+16]	544.28	2	1087.55	1087.55	0	3.5	32	Specific	224.08	150.34	150.34	3.27	2	>sp|HBA_HUMAN|(Common contaminant protein)	73480	Cmpd 31373, +MS2(544.2802), 21.3eV, 65.6 min #34509	0	65.555
cell free	R.M[+15.995]LIPLLEGK.L		M[+16]	515.305	2	1029.6	1029.6	0	1.5	695	Specific	353.99	95.51	95.51	5.53	19	>tr|C4TQH8|C4TQH8_STIJA Major yolk protein 2 OS=Stichopus japonicus OX=307972 GN=AjMYP2 PE=2 SV=1	26682	Cmpd 35602, +MS2(515.3050), 23.8eV, 73.1 min #38912	0	73.1282
cell free	R.M[+15.995]LQEDELR.N		M[+16]	525.251	2	1049.49	1049.49	0	1	23	Specific	104.79	30.64	30.64	1.55	2	>tr|A0A2G8JG24|A0A2G8JG24_STIJA Putative ADP-ribosylation factor 2-like (Fragment) OS=Stichopus japonicus OX=307972 GN=BSL78_28497 PE=4 SV=1	5671	Cmpd 13231, +MS2(525.2507), 24.2eV, 35.0 min #15663	0	34.9358
cell free	R.MC[+57.021]AGSEWDR.R		C[+57]	556.221	2	1111.44	1111.43	0	5.5	7	Specific	108.49	3.64	3.64	0.29	3	>tr|W4Y221|W4Y221_STRPU Uncharacterized protein OS=Strongylocentrotus purpuratus OX=7668 PE=4 SV=1	32632	Cmpd 23381, +MS2(556.2215), 25.4eV, 51.6 min #26196	0	51.6163
cell free	R.MDGSIDFYR.Y			552.245	2	1103.48	1103.48	0	-0.5	88	Specific	226.5	121.55	121.55	0.43	2	>tr|A0A2G8LHK6|A0A2G8LHK6_STIJA Fibrinogen-like protein A OS=Stichopus japonicus OX=307972 GN=BSL78_03364 PE=4 SV=1	12576	Cmpd 22689, +MS2(552.2447), 25.3eV, 50.4 min #25476	0	50.4255
cell free	R.MLIPLLEGK.L			1013.61	1	1013.61	1013.61	0	-0.7	695	Specific	32.5	32.5	32.5	0.13	19	>tr|C4TQH8|C4TQH8_STIJA Major yolk protein 2 OS=Stichopus japonicus OX=307972 GN=AjMYP2 PE=2 SV=1	26682	Cmpd 41765, +MS2(1013.6057), 36.1eV, 84.4 min #45340	0	84.3645
cell free	R.MLQEDELR.N			517.253	2	1033.5	1033.5	0	-0.6	23	Specific	185.32	72.07	72.07	2.78	2	>tr|A0A2G8JG24|A0A2G8JG24_STIJA Putative ADP-ribosylation factor 2-like (Fragment) OS=Stichopus japonicus OX=307972 GN=BSL78_28497 PE=4 SV=1	5671	Cmpd 15965, +MS2(517.2525), 23.9eV, 39.1 min #18492	0	39.1022
cell free	R.N[+0.984]GFGFLGSEFWIGNEK.I		N[+1]	901.924	2	1802.84	1802.84	0	1.1	89	Specific	153.16	124.1	124.1	0.33	4	>tr|A0A2G8JM67|A0A2G8JM67_STIJA Putative ficolin-2-like OS=Stichopus japonicus OX=307972 GN=BSL78_26340 PE=4 SV=1	1005	Cmpd 52277, +MS2(901.9238), 32.6eV, 104.2 min #56348	0	104.165
cell free	R.N[+0.984]YQSWLGQEYLNAVK.G		N[+1]	907.442	2	1813.88	1813.88	0	0.9	704	Specific	3.55	3.55	0	0.8	43	>tr|A0A0K1Z5K0|A0A0K1Z5K0_HOLGL Melanotransferrin 2 OS=Holothuria glaberrima OX=31192 GN=MTf2 PE=2 SV=1	45145	Cmpd 45569, +MS2(907.4422), 39.3eV, 91.1 min #49309	0	91.1058
cell free	R.NGDVLEYR.K			483.239	2	965.47	965.469	0	1.6	79	Specific	133.67	33.49	33.49	0.11	1	>tr|W4XA47|W4XA47_STRPU Uncharacterized protein OS=Strongylocentrotus purpuratus OX=7668 PE=4 SV=1	63848	Cmpd 16065, +MS2(483.2388), 22.5eV, 39.3 min #18595	0	39.2477
cell free	R.NGFGFLGSEFWIGNEK.I			901.432	2	1801.86	1801.85	0	1	89	Specific	247.96	191.89	191.89	0.6	4	>tr|A0A2G8JM67|A0A2G8JM67_STIJA Putative ficolin-2-like OS=Stichopus japonicus OX=307972 GN=BSL78_26340 PE=4 SV=1	1005	Cmpd 50678, +MS2(901.4318), 32.5eV, 101.1 min #54674	0	101.053
cell free	R.NLDLDSIIAEVK.A			665.364	2	1329.72	1329.73	0	-4.3	348	Specific	263.14	186.69	186.69	5.18	5	>sp|K22E_HUMAN|(Common contaminant protein)	73447	Cmpd 46851, +MS2(665.3638), 25.1eV, 93.5 min #50650	0	93.5148
cell free	R.NTYDTWLSEEYLEGIK.T			980.965	2	1960.92	1960.92	0	3	700	Specific	214.28	214.28	214.28	3.81	3	>tr|A0A0K1Z4Z0|A0A0K1Z4Z0_HOLGL Melanotransferrin 4 OS=Holothuria glaberrima OX=31192 GN=MTf4 PE=2 SV=1	43882	Cmpd 43068, +MS2(980.9653), 42.2eV, 86.7 min #46699	0	86.6498
cell free	R.NWDEYK.E			427.688	2	854.369	854.368	0	1.1	602	Specific	230.93	12.51	12.51	0.21	2	>tr|A0A2G8KHJ3|A0A2G8KHJ3_STIJA Uncharacterized protein OS=Stichopus japonicus OX=307972 GN=BSL78_15638 PE=4 SV=1	20200	Cmpd 14082, +MS2(427.6881), 20.4eV, 36.2 min #16543	0	36.2318
cell free	R.NYQ[+0.984]SWLGQEYLNAVK.G		Q[+1]	605.297	3	1813.88	1813.88	0	0.8	704	Specific	196.4	196.4	0	3.37	43	>tr|A0A0K1Z5K0|A0A0K1Z5K0_HOLGL Melanotransferrin 2 OS=Holothuria glaberrima OX=31192 GN=MTf2 PE=2 SV=1	45145	Cmpd 45535, +MS2(605.2972), 23.2eV, 91.1 min #49274	0	91.0553
cell free	R.NYQLR.V			347.188	2	693.368	693.368	0	0.8	53	Specific	236.79	57.78	57.78	3.16	3	>tr|A0A2G8K857|A0A2G8K857_STIJA Putative deleted in malignant brain tumors 1 protein OS=Stichopus japonicus OX=307972 GN=BSL78_18978 PE=4 SV=1	55627	Cmpd 10983, +MS2(347.1878), 17.2eV, 31.4 min #13329	0	31.4348
cell free	R.NYQSWLGQ[+0.984]EYLNAVK.G		Q[+1]	605.301	3	1813.89	1813.88	0	7.7	704	Specific	181.84	181.84	14.83	3.08	43	>tr|A0A0K1Z5K0|A0A0K1Z5K0_HOLGL Melanotransferrin 2 OS=Holothuria glaberrima OX=31192 GN=MTf2 PE=2 SV=1	45145	Cmpd 40907, +MS2(605.3014), 23.2eV, 82.8 min #44445	0	82.8105
cell free	R.NYQSWLGQEYLN[+0.984]AVK.G		N[+1]	907.446	2	1813.89	1813.88	0	5.4	704	Specific	120.91	120.91	1.69	3.04	43	>tr|A0A0K1Z5K0|A0A0K1Z5K0_HOLGL Melanotransferrin 2 OS=Holothuria glaberrima OX=31192 GN=MTf2 PE=2 SV=1	45145	Cmpd 40879, +MS2(907.4463), 39.3eV, 82.8 min #44416	0	82.7657
cell free	R.NYQSWLGQEYLNAVK.G			906.952	2	1812.9	1812.89	0	2.3	704	Specific	152.98	152.98	152.98	3.15	43	>tr|A0A0K1Z5K0|A0A0K1Z5K0_HOLGL Melanotransferrin 2 OS=Holothuria glaberrima OX=31192 GN=MTf2 PE=2 SV=1	45145	Cmpd 40260, +MS2(906.9515), 39.3eV, 81.7 min #43772	0	81.6715
cell free	R.PSSESSIQDDPFASDR.S			869.385	2	1737.76	1737.76	0	3.3	299	Specific	9.17	9.17	9.17	0.09	1	>tr|A0A2G8KCF3|A0A2G8KCF3_STIJA Putative solute carrier family 15 member 4-like OS=Stichopus japonicus OX=307972 GN=BSL78_17484 PE=4 SV=1	16464	Cmpd 30079, +MS2(869.3846), 37.8eV, 63.3 min #33161	0	63.2433
cell free	R.Q[-17.027]VTGVLLQGR.G		Q[-17]	527.306	2	1053.6	1053.61	0	-0.6	89	Specific	387.01	118.53	118.53	5.67	3	>tr|A0A2G8JZF2|A0A2G8JZF2_STIJA F5/8 type C domain-containing protein OS=Stichopus japonicus OX=307972 GN=BSL78_22083 PE=4 SV=1	11630	Cmpd 32963, +MS2(527.3059), 24.3eV, 68.5 min #36166	0	68.4615
cell free	R.Q[-17.027]YELR.I		Q[-17]	691.34	1	691.34	691.341	0	-1.7	285	Specific	153.29	8.4	8.4	0.04	4	>tr|A0A2G8LI29|A0A2G8LI29_STIJA Uncharacterized protein (Fragment) OS=Stichopus japonicus OX=307972 GN=BSL78_03187 PE=4 SV=1	21056	Cmpd 17362, +MS2(691.3398), 26.0eV, 41.4 min #19940	0	41.369
cell free	R.Q[-17.027]YTMK.E		Q[-17]	327.154	2	653.301	653.296	0	6.6	6	Specific	28.68	21.91	21.91	0	1	>tr|W4Y8T9|W4Y8T9_STRPU Uncharacterized protein OS=Strongylocentrotus purpuratus OX=7668 PE=4 SV=1	30282	Cmpd 11262, +MS2(327.1540), 16.4eV, 31.9 min #13617	0	31.8437
cell free	R.Q[+0.984]LLSEGDSR.A		Q[+1]	503.247	2	1005.49	1005.48	0	2.4	713	Specific	139.6	28.47	28.47	1.86	1	>tr|W4YZJ7|W4YZJ7_STRPU Uncharacterized protein OS=Strongylocentrotus purpuratus OX=7668 PE=4 SV=1	64272	Cmpd 12400, +MS2(503.2472), 23.3eV, 33.7 min #14801	0	33.652
cell free	R.Q[+0.984]VTGVLLQGR.G		Q[+1]	536.32	2	1071.63	1071.62	0	15.4	89	Specific	275.73	111.85	111.85	3.5	3	>tr|A0A2G8JZF2|A0A2G8JZF2_STIJA F5/8 type C domain-containing protein OS=Stichopus japonicus OX=307972 GN=BSL78_22083 PE=4 SV=1	11630	Cmpd 22151, +MS2(536.3198), 24.6eV, 49.6 min #24919	0	49.5675
cell free	R.QVTGVLLQGR.G			535.819	2	1070.63	1070.63	0	-0.7	89	Specific	308.32	132.53	132.53	5.6	3	>tr|A0A2G8JZF2|A0A2G8JZF2_STIJA F5/8 type C domain-containing protein OS=Stichopus japonicus OX=307972 GN=BSL78_22083 PE=4 SV=1	11630	Cmpd 22265, +MS2(535.8191), 24.6eV, 49.7 min #25036	0	49.7255
cell free	R.QYELR.I			354.688	2	708.369	708.367	0	1.8	285	Specific	158.76	34.88	34.88	1.13	4	>tr|A0A2G8LI29|A0A2G8LI29_STIJA Uncharacterized protein (Fragment) OS=Stichopus japonicus OX=307972 GN=BSL78_03187 PE=4 SV=1	21056	Cmpd 12207, +MS2(354.6881), 17.5eV, 33.3 min #14599	0	33.3147
cell free	R.QYNEIISR.E			511.768	2	1022.53	1022.53	0	2.6	213	Specific	68.7	6.43	6.43	0.08	1	>tr|A0A2G8K739|A0A2G8K739_STIJA Putative endoplasmic reticulum resident protein 44 OS=Stichopus japonicus OX=307972 GN=BSL78_19324 PE=4 SV=1	11371	Cmpd 26194, +MS2(511.7682), 23.7eV, 56.5 min #29120	0	56.4357
cell free	R.RIDGSIDFSR.D			389.205	3	1165.6	1165.6	0	3.1	16	Specific	219.56	45.75	45.75	2.79	6	>tr|A0A2G8KAD0|A0A2G8KAD0_STIJA Putative ficolin-2-like OS=Stichopus japonicus OX=307972 GN=BSL78_18225 PE=4 SV=1	54770	Cmpd 17454, +MS2(389.2047), 16.2eV, 41.5 min #20035	0	41.5152
cell free	R.RIDGSIDFYR.N			414.548	3	1241.63	1241.63	0	1	56	Specific	202.55	94.92	94.92	0.23	2	>tr|A0A2G8LHG3|A0A2G8LHG3_STIJA Fibrinogen-like protein A OS=Stichopus japonicus OX=307972 GN=BSL78_03360 PE=4 SV=1	20963	Cmpd 23013, +MS2(414.5477), 17.1eV, 51.0 min #25813	0	50.9752
cell free	R.RIDGTIN[+0.984]FYR.P		N[+1]	419.22	3	1255.65	1255.64	0	1.9	111	Specific	125.46	125.46	125.46	0.25	2	>tr|A0A2G8JGZ6|A0A2G8JGZ6_STIJA Fibrinogen-like protein A OS=Stichopus japonicus OX=307972 GN=BSL78_28149 PE=4 SV=1	7641	Cmpd 26612, +MS2(419.2200), 17.2eV, 57.2 min #29555	0	57.2048
cell free	R.RLDGSVDFYR.D			409.876	3	1227.61	1227.61	0	1.9	188	Specific	95.82	55.45	55.45	1.88	3	>tr|A0A2G8LI63|A0A2G8LI63_STIJA Fibrinogen C-terminal domain-containing protein (Fragment) OS=Stichopus japonicus OX=307972 GN=BSL78_03099 PE=4 SV=1	4446	Cmpd 19279, +MS2(409.8762), 16.9eV, 44.5 min #21928	0	44.5013
cell free	R.RTDGSVEFYR.S			410.536	3	1229.59	1229.59	0	3.1	102	Specific	25.5	22.46	22.46	1.06	8	>tr|A0A2G8JHE8|A0A2G8JHE8_STIJA Fibrinogen-like protein A OS=Stichopus japonicus OX=307972 GN=BSL78_28009 PE=4 SV=1	27351	Cmpd 15430, +MS2(410.5364), 16.9eV, 38.3 min #17938	0	38.2877
cell free	R.RVDGSVDFYR.T			405.205	3	1213.6	1213.6	0	2.6	107	Specific	76.66	17.6	17.6	0.09	3	>tr|A0A2G8JVZ9|A0A2G8JVZ9_STIJA Fibrinogen C-terminal domain-containing protein OS=Stichopus japonicus OX=307972 GN=BSL78_23224 PE=4 SV=1	13696	Cmpd 18462, +MS2(405.2046), 16.8eV, 43.1 min #21079	0	43.0915
cell free	R.RVLTSER.V			430.752	2	860.496	860.495	0	1.2	1352	Specific	132.67	22.99	22.99	0.09	13	>tr|C4TQH7|C4TQH7_STIJA Major yolk protein 1 OS=Stichopus japonicus OX=307972 GN=AjMYP1 PE=2 SV=1	8598	Cmpd 8890, +MS2(430.7516), 20.5eV, 28.2 min #11161	0	28.2125
cell free	R.SDFELLC[+57.021]Q[+0.984]DGTR.A		C[+57], Q[+1]	721.318	2	1441.63	1441.63	0	1.5	255	Specific	346.87	299.63	299.63	6.66	43	>tr|A0A0K1Z5K0|A0A0K1Z5K0_HOLGL Melanotransferrin 2 OS=Holothuria glaberrima OX=31192 GN=MTf2 PE=2 SV=1	45145	Cmpd 30458, +MS2(721.3179), 31.9eV, 63.9 min #33555	0	63.8798
cell free	R.SESWIGIYTPK.T			640.83	2	1280.65	1280.65	0	0.2	149	Specific	275.96	240.61	240.61	6.14	2	>tr|Q6EEF4|Q6EEF4_HOLGL Ependymin-related protein OS=Holothuria glaberrima OX=31192 GN=Epen PE=2 SV=1	43847	Cmpd 33135, +MS2(640.8298), 28.7eV, 68.8 min #36346	0	68.7835
cell free	R.SEYPR.D			326.159	2	651.311	651.31	0	1.3	51	Specific	141.32	12.63	12.63	1.11	4	>tr|A0A2G8LRA7|A0A2G8LRA7_STIJA Tenascin OS=Stichopus japonicus OX=307972 GN=BSL78_00258 PE=4 SV=1	19570	Cmpd 7003, +MS2(326.1589), 16.4eV, 25.5 min #9210	0	25.5085
cell free	R.SFEAIIK.P			404.234	2	807.461	807.461	0	0.2	1137	Specific	226.73	130.54	130.54	3.33	13	>tr|C4TQH7|C4TQH7_STIJA Major yolk protein 1 OS=Stichopus japonicus OX=307972 GN=AjMYP1 PE=2 SV=1	8598	Cmpd 24284, +MS2(404.2342), 19.4eV, 53.2 min #27135	0	53.1578
cell free	R.SFEAIIKPSTFDWWK.E			927.973	2	1854.94	1854.94	0	-2.3	1137	Specific	77.47	77.47	77.47	0.14	13	>tr|C4TQH7|C4TQH7_STIJA Major yolk protein 1 OS=Stichopus japonicus OX=307972 GN=AjMYP1 PE=2 SV=1	8598	Cmpd 47118, +MS2(927.9728), 40.1eV, 94.0 min #50931	0	94.0253
cell free	R.SIQNR.I			617.336	1	617.336	617.337	0	-1	195	Specific	2.16	2	2	0.02	2	>tr|W4ZJY9|W4ZJY9_STRPU Uncharacterized protein OS=Strongylocentrotus purpuratus OX=7668 PE=4 SV=1	30828	Cmpd 6709, +MS2(617.3359), 23.6eV, 25.1 min #8906	0	25.0705
cell free	R.SLDLDSIIAEVK.A			651.861	2	1302.72	1302.72	0	0.5	343	Specific	226.29	172.58	172.58	4.38	3	>sp|K2C1_HUMAN|(Common contaminant protein)	73448	Cmpd 46942, +MS2(651.8615), 29.2eV, 93.7 min #50746	0	93.6982
cell free	R.SNPDGYGLR.V			489.737	2	978.466	978.464	0	2.2	293	Specific	140.84	89.22	89.22	0.15	5	>tr|A0A2G8KAA3|A0A2G8KAA3_STIJA Putative ficolin-2 OS=Stichopus japonicus OX=307972 GN=BSL78_18223 PE=4 SV=1	7001	Cmpd 13053, +MS2(489.7367), 22.8eV, 34.7 min #15479	0	34.68
cell free	R.SWNEYK.N			413.691	2	826.375	826.373	0	2.2	112	Specific	120.88	34.94	34.94	1.15	8	>tr|A0A2G8JHE8|A0A2G8JHE8_STIJA Fibrinogen-like protein A OS=Stichopus japonicus OX=307972 GN=BSL78_28009 PE=4 SV=1	27351	Cmpd 12635, +MS2(413.6910), 19.8eV, 34.1 min #15046	0	34.039
cell free	R.TAGWNIPVGYLLGAGHMESAGC[+57.021]Q[+0.984]SSMLSAAK.F		C[+57], Q[+1]	1055.83	3	3165.48	3165.48	0	0.6	139	Specific	74.47	74.47	74.47	3	43	>tr|A0A0K1Z5K0|A0A0K1Z5K0_HOLGL Melanotransferrin 2 OS=Holothuria glaberrima OX=31192 GN=MTf2 PE=2 SV=1	45145	Cmpd 50011, +MS2(1055.8322), 37.6eV, 99.7 min #53976	0	99.7292
cell free	R.TAGWNIPVGYLLGAGHMESAGC[+57.021]QSSM[+15.995]LSAAK.F		C[+57], M[+16]	795.871	4	3180.46	3180.49	0	-9.5	139	Specific	146.04	146.04	109.36	3.13	43	>tr|A0A0K1Z5K0|A0A0K1Z5K0_HOLGL Melanotransferrin 2 OS=Holothuria glaberrima OX=31192 GN=MTf2 PE=2 SV=1	45145	Cmpd 47834, +MS2(795.8707), 29.2eV, 95.4 min #51680	0	95.339
cell free	R.TAGWNIPVGYLLR.S			730.405	2	1459.8	1459.81	0	-1.9	141	Specific	165.77	165.77	165.77	0.3	3	>tr|C6KJ79|C6KJ79_HOLGL Melanotransferrin 1 OS=Holothuria glaberrima OX=31192 PE=2 SV=1	43857	Cmpd 48097, +MS2(730.4051), 32.3eV, 95.9 min #51962	0	95.9215
cell free	R.TDGSVEFYR.S			537.248	2	1073.49	1073.49	0	-0.9	103	Specific	105.5	44.35	44.35	2.05	8	>tr|A0A2G8JHE8|A0A2G8JHE8_STIJA Fibrinogen-like protein A OS=Stichopus japonicus OX=307972 GN=BSL78_28009 PE=4 SV=1	27351	Cmpd 20714, +MS2(537.2481), 24.7eV, 47.1 min #23425	0	47.0977
cell free	R.TLQVR.L			308.692	2	616.378	616.378	0	0.1	2215	Specific	216.34	48.54	48.54	0.14	2	>tr|W4ZCU6|W4ZCU6_STRPU Uncharacterized protein OS=Strongylocentrotus purpuratus OX=7668 PE=4 SV=1	63934	Cmpd 10286, +MS2(308.6925), 15.7eV, 30.3 min #12604	0	30.2663
cell free	R.TVN[+0.984]TFAFK.Y		N[+1]	464.743	2	928.478	928.477	0	0.2	228	Specific	181.21	25.28	25.28	1.85	2	>tr|A0A2G8JDX5|A0A2G8JDX5_STIJA Putative beta-1,3-glucan-binding protein OS=Stichopus japonicus OX=307972 GN=BSL78_29234 PE=4 SV=1	24360	Cmpd 23404, +MS2(464.7425), 21.8eV, 51.7 min #26220	0	51.657
cell free	R.TWDEYR.E			435.194	2	869.381	869.379	0	2.1	40	Specific	108.54	12.52	12.52	0.1	2	>tr|A0A2G8KXG0|A0A2G8KXG0_STIJA Putative fibrinogen-like protein A-like OS=Stichopus japonicus OX=307972 GN=BSL78_10471 PE=4 SV=1	1801	Cmpd 14559, +MS2(435.1940), 20.6eV, 37.0 min #17039	0	37.0183
cell free	R.TWNEYK.Q			420.699	2	840.391	840.389	0	2.6	96	Specific	75.26	4.83	4.83	0.11	5	>tr|A0A2G8JP71|A0A2G8JP71_STIJA Fibrinogen-like protein A OS=Stichopus japonicus OX=307972 GN=BSL78_25593 PE=4 SV=1	16347	Cmpd 14318, +MS2(420.6991), 20.1eV, 36.7 min #16789	0	36.6433
cell free	R.VAPEEHPVLLTEAPLNPK.A			652.027	3	1954.07	1954.06	0	1	97	Specific	155.81	155.81	155.81	3.37	12	>tr|Q26378|Q26378_TRIGR CyI actin OS=Tripneustes gratilla OX=7673 GN=Tg616 PE=3 SV=1	11509	Cmpd 30243, +MS2(652.0269), 24.7eV, 63.5 min #33331	0	63.5017
cell free	R.VATVSLPR.S			421.758	2	842.509	842.509	0	-0.6	108	Specific	145.87	49.86	49.86	2.38	12	>sp|TRYP_PIG|(Common contaminant protein)	73475	Cmpd 20176, +MS2(421.7581), 20.1eV, 46.2 min #22864	0	46.1502
cell free	R.VDGSVDFYR.T			529.251	2	1057.49	1057.49	0	0	108	Specific	180.2	17.6	17.6	0.15	3	>tr|A0A2G8JVZ9|A0A2G8JVZ9_STIJA Fibrinogen C-terminal domain-containing protein OS=Stichopus japonicus OX=307972 GN=BSL78_23224 PE=4 SV=1	13696	Cmpd 20231, +MS2(529.2511), 24.4eV, 46.2 min #22921	0	46.2285
cell free	R.VDLVNR.D			358.209	2	715.411	715.41	0	1.9	243	Specific	179.87	42.98	42.98	0.15	2	>tr|A0A2G8L6S5|A0A2G8L6S5_STIJA Putative ficolin-2-like OS=Stichopus japonicus OX=307972 GN=BSL78_07111 PE=4 SV=1	13874	Cmpd 13173, +MS2(358.2092), 17.6eV, 34.9 min #15603	0	34.8645
cell free	R.VESSSLTR.N			439.733	2	878.459	878.458	0	1.1	399	Specific	133.31	5.14	5.14	0.49	1	>tr|A0A2G8JQZ3|A0A2G8JQZ3_STIJA Nicalin OS=Stichopus japonicus OX=307972 GN=BSL78_24969 PE=3 SV=1	16085	Cmpd 8926, +MS2(439.7330), 20.8eV, 28.3 min #11198	0	28.2598
cell free	R.VFDKDGNGFISAAELR.H			580.3	3	1738.89	1738.88	0	5.4	123	Specific	38.87	27.74	27.74	1.16	2	>tr|A0A2G8LBK1|A0A2G8LBK1_STIJA Putative calmodulin-like OS=Stichopus japonicus OX=307972 GN=BSL78_05530 PE=3 SV=1	19439	Cmpd 30581, +MS2(580.2999), 22.4eV, 64.1 min #33684	0	64.1312
cell free	R.VLTSER.V			352.701	2	704.394	704.394	0	0.8	1353	Specific	162.7	24.57	24.57	1.1	13	>tr|C4TQH7|C4TQH7_STIJA Major yolk protein 1 OS=Stichopus japonicus OX=307972 GN=AjMYP1 PE=2 SV=1	8598	Cmpd 8191, +MS2(352.7008), 17.4eV, 27.3 min #10441	0	27.2678
cell free	R.VN[+0.984]GSVDFSR.T		N[+1]	491.238	2	981.469	981.464	0	5.7	242	Specific	76.93	30.06	30.06	0.03	1	>tr|A0A2G8KGA5|A0A2G8KGA5_STIJA Fibrinogen C-terminal domain-containing protein OS=Stichopus japonicus OX=307972 GN=BSL78_16133 PE=4 SV=1	55658	Cmpd 14762, +MS2(491.2382), 19.6eV, 37.3 min #17249	0	37.3338
cell free	R.VSDEWSK.Y			425.701	2	850.395	850.394	0	0.9	150	Specific	185.8	104.47	104.47	0.2	5	>tr|A0A2G8JP71|A0A2G8JP71_STIJA Fibrinogen-like protein A OS=Stichopus japonicus OX=307972 GN=BSL78_25593 PE=4 SV=1	16347	Cmpd 11059, +MS2(425.7011), 20.3eV, 31.5 min #13407	0	31.529
cell free	R.VVTVLSPR.Y			435.774	2	870.541	870.541	0	-0.2	259	Specific	68.14	39.24	39.24	0.29	1	>tr|A0A2G8JFL0|A0A2G8JFL0_STIJA Uncharacterized protein OS=Stichopus japonicus OX=307972 GN=BSL78_28650 PE=4 SV=1	55762	Cmpd 21094, +MS2(435.7739), 20.7eV, 47.7 min #23819	0	47.7303
cell free	R.WC[+57.021]TISSLEQ[+0.984]VK.C		C[+57], Q[+1]	676.333	2	1351.66	1351.66	0	1.2	27	Specific	54.26	5.12	5.12	0.7	43	>tr|A0A0K1Z5K0|A0A0K1Z5K0_HOLGL Melanotransferrin 2 OS=Holothuria glaberrima OX=31192 GN=MTf2 PE=2 SV=1	45145	Cmpd 33086, +MS2(676.3326), 25.5eV, 68.7 min #36294	0	68.6898
cell free	R.WTVLQR.R			401.732	2	802.457	802.457	0	0.7	81	Specific	164.24	44.04	44.04	0.11	2	>tr|A0A2G8LHK6|A0A2G8LHK6_STIJA Fibrinogen-like protein A OS=Stichopus japonicus OX=307972 GN=BSL78_03364 PE=4 SV=1	12576	Cmpd 21540, +MS2(401.7324), 19.3eV, 48.4 min #24281	0	48.4437
cell free	R.YGAPYYAK.F			466.73	2	932.453	932.451	0	1.7	226	Specific	267.98	188.68	188.68	5.07	2	>tr|A0A2G8JSV5|A0A2G8JSV5_STIJA Uncharacterized protein OS=Stichopus japonicus OX=307972 GN=BSL78_24310 PE=4 SV=1	25411	Cmpd 14121, +MS2(466.7301), 21.9eV, 36.3 min #16583	0	36.284
cell free	R.YN[+0.984]GYNGAFR.C		N[+1]	531.739	2	1062.47	1062.46	0	6	211	Specific	182.35	153	128.44	2.03	43	>tr|A0A0K1Z5K0|A0A0K1Z5K0_HOLGL Melanotransferrin 2 OS=Holothuria glaberrima OX=31192 GN=MTf2 PE=2 SV=1	45145	Cmpd 16088, +MS2(531.7388), 24.5eV, 39.3 min #18619	0	39.2882
cell free	R.YNGYN[+0.984]GAFR.C		N[+1]	531.74	2	1062.47	1062.46	0	9	211	Specific	163.33	47.76	47.76	0.34	43	>tr|A0A0K1Z5K0|A0A0K1Z5K0_HOLGL Melanotransferrin 2 OS=Holothuria glaberrima OX=31192 GN=MTf2 PE=2 SV=1	45145	Cmpd 16666, +MS2(531.7404), 24.5eV, 40.2 min #19218	0	40.2315
cell free	R.YNGYNGAFR.C			531.253	2	1061.5	1061.48	0	18.4	211	Specific	119.34	73.15	73.15	0.42	43	>tr|A0A0K1Z5K0|A0A0K1Z5K0_HOLGL Melanotransferrin 2 OS=Holothuria glaberrima OX=31192 GN=MTf2 PE=2 SV=1	45145	Cmpd 16699, +MS2(531.2533), 24.4eV, 40.3 min #19252	0	40.277
cell free	R.YPPPK.C			301.171	2	601.334	601.334	0	0	422	Specific	41.3	10.94	10.94	0.06	1	>tr|W4XN87|W4XN87_STRPU Uncharacterized protein OS=Strongylocentrotus purpuratus OX=7668 PE=4 SV=1	34260	Cmpd 7260, +MS2(301.1708), 15.4eV, 25.9 min #9477	0	25.9118
cell pellet	K.ADNPDININNLEGR.K			777.89	2	1554.77	1554.75	0	13.7	116	Specific	268.11	242.43	242.43	4.6	30	>tr|A0A0K1Z5K0|A0A0K1Z5K0_HOLGL Melanotransferrin 2 OS=Holothuria glaberrima OX=31192 GN=MTf2 PE=2 SV=1	45145	Cmpd 23828, +MS2(777.8896), 28.7eV, 53.8 min #26864	0
cell pellet	K.ADNPDININNLEGRK.S			561.623	3	1682.86	1682.85	0	5.8	116	Specific	40.64	40.64	40.64	1.74	30	>tr|A0A0K1Z5K0|A0A0K1Z5K0_HOLGL Melanotransferrin 2 OS=Holothuria glaberrima OX=31192 GN=MTf2 PE=2 SV=1	45145	Cmpd 21344, +MS2(561.6233), 21.9eV, 49.7 min #24284	0
cell pellet	K.AEINN[+0.984]ILNLFK.N		N[+1]	645.358	2	1289.71	1289.71	0	-0.9	653	Specific	134.18	101.89	19.16	2.77	7	>tr|C6KJ79|C6KJ79_HOLGL Melanotransferrin 1 OS=Holothuria glaberrima OX=31192 PE=2 SV=1	43857	Cmpd 51145, +MS2(645.3580), 28.9eV, 102.0 min #55399	0
cell pellet	K.AFLALNR.R			402.741	2	804.475	804.473	0	3.4	7	Specific	56.49	47.56	47.56	0.06	1	>tr|W4XGB9|W4XGB9_STRPU Uncharacterized protein OS=Strongylocentrotus purpuratus OX=7668 PE=4 SV=1	29364	Cmpd 20807, +MS2(402.7413), 19.4eV, 48.7 min #23724	0
cell pellet	K.AGFAGDDAPR.A			488.73	2	976.453	976.448	0	4.6	19	Specific	179.41	179.41	179.41	3.07	20	>tr|B8XX44|B8XX44_HOLGL Actin isoform 1 OS=Holothuria glaberrima OX=31192 PE=2 SV=1	43347	Cmpd 11174, +MS2(488.7300), 22.8eV, 32.8 min #13717	0
cell pellet	K.ALDPEIR.K			407.228	2	813.449	813.447	0	3.7	371	Specific	205.17	39.75	39.75	0.14	1	>tr|W4ZIN0|W4ZIN0_STRPU Uncharacterized protein OS=Strongylocentrotus purpuratus OX=7668 PE=4 SV=1	30852	Cmpd 15648, +MS2(407.2284), 19.5eV, 40.2 min #18363	0
cell pellet	K.ASLPVEFTVDTR.D			667.852	2	1334.7	1334.7	0	1.1	435	Specific	79.68	79.68	79.68	2.69	6	>tr|A0A2G8KHF6|A0A2G8KHF6_STIJA Putative filamin-B OS=Stichopus japonicus OX=307972 GN=BSL78_15702 PE=4 SV=1	10955	Cmpd 32541, +MS2(667.8519), 25.2eV, 69.2 min #35966	0
cell pellet	K.AVDLFAVDGNAK.G			610.321	2	1219.63	1219.63	0	1.8	311	Specific	241.25	143.86	143.86	5.55	12	>tr|A0A0K1Z4Z0|A0A0K1Z4Z0_HOLGL Melanotransferrin 4 OS=Holothuria glaberrima OX=31192 GN=MTf4 PE=2 SV=1	43882	Cmpd 28814, +MS2(610.3206), 27.5eV, 62.6 min #32073	0
cell pellet	K.C[+57.021][-17.027]DVDIRK.D		C[-17][+57]	444.716	2	888.426	888.424	0	1.5	285	Specific	191.47	191.47	191.47	0.9	20	>tr|B8XX44|B8XX44_HOLGL Actin isoform 1 OS=Holothuria glaberrima OX=31192 PE=2 SV=1	43347	Cmpd 13714, +MS2(444.7165), 21.0eV, 37.0 min #16351	0
cell pellet	K.DANLYISGIPR.M			609.828	2	1218.65	1218.65	0	1	138	Specific	91.61	14.55	14.55	1.98	2	>tr|A0A2G8LH72|A0A2G8LH72_STIJA Putative ELAV-like protein 3 isoform X2 (Fragment) OS=Stichopus japonicus OX=307972 GN=BSL78_03451 PE=4 SV=1	8384	Cmpd 29637, +MS2(609.8281), 23.4eV, 64.0 min #32931	0
cell pellet	K.DGDGTITTK.E			454.224	2	907.441	907.437	0	4.4	54	Specific	201.37	149.45	149.45	3.47	20	>tr|A0A2G8LBK1|A0A2G8LBK1_STIJA Putative calmodulin-like OS=Stichopus japonicus OX=307972 GN=BSL78_05530 PE=3 SV=1	19439	Cmpd 6130, +MS2(454.2240), 21.4eV, 24.9 min #8496	0
cell pellet	K.DGNGFISAAELR.H			625.314	2	1249.62	1249.62	0	2.4	127	Specific	179.6	158.22	158.22	3.83	20	>tr|A0A2G8LBK1|A0A2G8LBK1_STIJA Putative calmodulin-like OS=Stichopus japonicus OX=307972 GN=BSL78_05530 PE=3 SV=1	19439	Cmpd 28644, +MS2(625.3137), 28.1eV, 62.2 min #31894	0
cell pellet	K.DLGLAQNAATTTK.S			652.35	2	1303.69	1303.69	0	5.4	285	Specific	187.58	186.6	186.6	4.01	1	>tr|A0A2G8LPI7|A0A2G8LPI7_STIJA 3-hydroxyisobutyrate dehydrogenase OS=Stichopus japonicus OX=307972 GN=BSL78_00877 PE=3 SV=1	22938	Cmpd 16889, +MS2(652.3498), 29.2eV, 42.3 min #19656	0
cell pellet	K.DLLFK.D			318.193	2	635.378	635.376	0	2.5	685	Specific	27.97	8.72	8.72	0.28	30	>tr|A0A0K1Z5K0|A0A0K1Z5K0_HOLGL Melanotransferrin 2 OS=Holothuria glaberrima OX=31192 GN=MTf2 PE=2 SV=1	45145	Cmpd 24606, +MS2(318.1926), 13.8eV, 55.1 min #27677	0
cell pellet	K.DLVIQFTVK.H			531.816	2	1062.63	1062.62	0	5.9	89	Specific	116.25	11.02	11.02	1.48	4	>tr|Q9U6S0|Q9U6S0_STRPU Calreticulin OS=Strongylocentrotus purpuratus OX=7668 GN=calret PE=2 SV=1	29773	Cmpd 36642, +MS2(531.8164), 20.9eV, 76.2 min #40240	0
cell pellet	K.DLYANTVLSGGSTMFPGIADR.M			1093.03	2	2185.06	2185.06	0	-0.4	463	Specific	39.53	39.53	39.53	1.69	3	>tr|W4Y157|W4Y157_STRPU Actin, cytoskeletal 3B OS=Strongylocentrotus purpuratus OX=7668 PE=3 SV=1	38594	Cmpd 45815, +MS2(1093.0328), 46.6eV, 92.0 min #49805	0
cell pellet	K.DQFPEVYVPTVFENYVADIEVDGK.Q			1387.18	2	2773.35	2773.32	0	7.7	28	Specific	182.67	182.67	182.67	3.69	1	>tr|A0A2G8L2K9|A0A2G8L2K9_STIJA Rho1 OS=Stichopus japonicus OX=307972 GN=BSL78_08630 PE=4 SV=1	3458	Cmpd 53710, +MS2(1387.1765), 49.0eV, 106.7 min #58084	0
cell pellet	K.DSYVGDEAQ[+0.984]SK.R		Q[+1]	600.261	2	1199.52	1199.51	0	7.5	51	Specific	59.23	59.23	59.23	1.94	20	>tr|B8XX44|B8XX44_HOLGL Actin isoform 1 OS=Holothuria glaberrima OX=31192 PE=2 SV=1	43347	Cmpd 8227, +MS2(600.2612), 27.2eV, 28.2 min #10669	0
cell pellet	K.DSYVGDEAQSK.R			599.768	2	1198.53	1198.52	0	4.9	51	Specific	97.42	97.42	97.42	2.67	20	>tr|B8XX44|B8XX44_HOLGL Actin isoform 1 OS=Holothuria glaberrima OX=31192 PE=2 SV=1	43347	Cmpd 8003, +MS2(599.7677), 27.1eV, 27.9 min #10438	0
cell pellet	K.DSYVGDEAQSKR.G			677.818	2	1354.63	1354.62	0	3.5	51	Specific	71.54	71.54	71.54	0.49	20	>tr|B8XX44|B8XX44_HOLGL Actin isoform 1 OS=Holothuria glaberrima OX=31192 PE=2 SV=1	43347	Cmpd 7871, +MS2(677.8177), 30.2eV, 27.7 min #10301	0
cell pellet	K.DTIDQEK.A			424.706	2	848.404	848.4	0	5.1	33	Specific	253.59	36.52	36.52	3.13	3	>tr|A7LGB0|A7LGB0_HOLGL Thymosin beta OS=Holothuria glaberrima OX=31192 PE=2 SV=1	45241	Cmpd 5528, +MS2(424.7056), 20.2eV, 23.9 min #7871	0
cell pellet	K.DTTIQ[+0.984]ATVK.E		Q[+1]	489.262	2	977.516	977.515	0	1.1	47	Specific	48.72	44.56	44.56	1.66	4	>tr|A0A2G8KN50|A0A2G8KN50_STIJA Putative nucleolin OS=Stichopus japonicus OX=307972 GN=BSL78_13674 PE=4 SV=1	17371	Cmpd 13123, +MS2(489.2616), 22.8eV, 36.0 min #15737	0
cell pellet	K.DTTIQATVK.E			488.772	2	976.536	976.531	0	5	47	Specific	76.66	46.9	46.9	1.43	4	>tr|A0A2G8KN50|A0A2G8KN50_STIJA Putative nucleolin OS=Stichopus japonicus OX=307972 GN=BSL78_13674 PE=4 SV=1	17371	Cmpd 12258, +MS2(488.7716), 22.8eV, 34.4 min #14838	0
cell pellet	K.DVNAAVATIK.T			501.286	2	1001.57	1001.56	0	3.1	358	Specific	227.63	53.35	53.35	0.98	1	>tr|A0A2G8K0R0|A0A2G8K0R0_STIJA Tubulin alpha chain OS=Stichopus japonicus OX=307972 GN=BSL78_21571 PE=3 SV=1	3430	Cmpd 17892, +MS2(501.2865), 23.3eV, 43.9 min #20696	0
cell pellet	K.DYELR.I			348.174	2	695.34	695.336	0	5.8	40	Specific	91.2	17.6	17.6	0.06	6	>tr|A0A2G8LHI5|A0A2G8LHI5_STIJA Techylectin-5B OS=Stichopus japonicus OX=307972 GN=BSL78_03380 PE=4 SV=1	56808	Cmpd 11101, +MS2(348.1736), 17.2eV, 32.7 min #13642	0
cell pellet	K.DYGLSFK.E			415.209	2	829.411	829.409	0	2.1	66	Specific	132.36	53.58	53.58	0.32	5	>tr|A0A2G8LNP3|A0A2G8LNP3_STIJA Putative voltage-dependent anion-selective channel protein 2-like OS=Stichopus japonicus OX=307972 GN=BSL78_01210 PE=4 SV=1	12564	Cmpd 23240, +MS2(415.2091), 17.1eV, 52.8 min #26254	0
cell pellet	K.E[-18.011]AFSLFDKDGDGTITTK.E		E[-18]	913.944	2	1826.88	1826.88	0	0.3	46	Specific	10.22	10.22	10.22	0.55	20	>tr|A0A2G8LBK1|A0A2G8LBK1_STIJA Putative calmodulin-like OS=Stichopus japonicus OX=307972 GN=BSL78_05530 PE=3 SV=1	19439	Cmpd 37250, +MS2(913.9443), 39.5eV, 77.3 min #40872	0
cell pellet	K.E[-18.011]LGTVMR.S		E[-18]	394.211	2	787.415	787.413	0	2.1	63	Specific	50.87	2.41	2.41	0.87	20	>tr|A0A2G8LBK1|A0A2G8LBK1_STIJA Putative calmodulin-like OS=Stichopus japonicus OX=307972 GN=BSL78_05530 PE=3 SV=1	19439	Cmpd 14223, +MS2(394.2110), 19.0eV, 37.8 min #16879	0
cell pellet	K.E[-18.011]M[+15.995]ESALR.R		E[-18], M[+16]	417.196	2	833.385	833.382	0	3.6	256	Specific	31.55	12.38	12.38	0.26	1	>tr|A0A2G8L5F4|A0A2G8L5F4_STIJA Uncharacterized protein OS=Stichopus japonicus OX=307972 GN=BSL78_07653 PE=4 SV=1	11754	Cmpd 8440, +MS2(417.1962), 19.9eV, 28.5 min #10889	0
cell pellet	K.E[-18.011]SLSAN[+0.984]TLDVEQFK.L		E[-18], N[+1]	782.382	2	1563.76	1563.75	0	2.1	301	Specific	14.71	14.71	14.71	0.37	2	>tr|A0A2G8JV41|A0A2G8JV41_STIJA Putative N-acetylgalactosamine kinase OS=Stichopus japonicus OX=307972 GN=BSL78_23513 PE=4 SV=1	25862	Cmpd 36803, +MS2(782.3821), 34.3eV, 76.5 min #40408	0
cell pellet	K.E[-18.011]SLSANTLDVEQ[+0.984]FK.L		E[-18], Q[+1]	782.383	2	1563.76	1563.75	0	3.4	301	Specific	6.34	6.34	6.34	0.35	2	>tr|A0A2G8JV41|A0A2G8JV41_STIJA Putative N-acetylgalactosamine kinase OS=Stichopus japonicus OX=307972 GN=BSL78_23513 PE=4 SV=1	25862	Cmpd 36847, +MS2(782.3832), 34.3eV, 76.6 min #40454	0
cell pellet	K.EAADVIAESPSALQLR.Y			835.443	2	1669.88	1669.88	0	2.1	233	Specific	341.72	206.66	206.66	8.08	10	>tr|A0A2D3HXS4|A0A2D3HXS4_STIJA Stomatin OS=Stichopus japonicus OX=307972 PE=2 SV=1	19154	Cmpd 31631, +MS2(835.4432), 30.5eV, 67.6 min #35017	0
cell pellet	K.EAFSLFDK.D			478.74	2	956.473	956.472	0	0.6	46	Specific	71.37	50.69	50.69	1.5	20	>tr|A0A2G8LBK1|A0A2G8LBK1_STIJA Putative calmodulin-like OS=Stichopus japonicus OX=307972 GN=BSL78_05530 PE=3 SV=1	19439	Cmpd 30479, +MS2(478.7401), 22.4eV, 65.5 min #33810	0
cell pellet	K.EAFSLFDKDGDGTITTK.E			615.638	3	1844.9	1844.89	0	4.2	46	Specific	462.49	455.14	455.14	9.57	20	>tr|A0A2G8LBK1|A0A2G8LBK1_STIJA Putative calmodulin-like OS=Stichopus japonicus OX=307972 GN=BSL78_05530 PE=3 SV=1	19439	Cmpd 30127, +MS2(615.6378), 23.6eV, 64.9 min #33442	0
cell pellet	K.EAFTDADNFGVSFPMDLDVR.M			1123.51	2	2246.01	2246.01	0	1.4	159	Specific	48.69	48.69	48.69	0.13	2	>tr|W4XKI6|W4XKI6_STRPU Phospholipid scramblase OS=Strongylocentrotus purpuratus OX=7668 PE=3 SV=1	32058	Cmpd 49960, +MS2(1123.5087), 39.9eV, 99.8 min #54159	0
cell pellet	K.EGGDEAIIAQ[+0.984]ER.E		Q[+1]	644.806	2	1288.6	1288.6	0	2.2	23	Specific	147.02	46.32	46.32	0.27	1	>tr|W4ZL48|W4ZL48_STRPU Helicase C-terminal domain-containing protein OS=Strongylocentrotus purpuratus OX=7668 PE=4 SV=1	27931	Cmpd 24095, +MS2(644.8058), 28.9eV, 54.2 min #27140	0
cell pellet	K.EGIHINVIDPFTLKPIDKDTIIQ[+0.984]AAK.A		Q[+1]	578.927	5	2890.61	2890.59	0	5.3	120	Specific	254.4	254.4	248.08	3.3	1	>tr|A0A2G8KUJ2|A0A2G8KUJ2_STIJA Transketolase-like protein 2 OS=Stichopus japonicus OX=307972 GN=BSL78_11514 PE=4 SV=1	23113	Cmpd 46183, +MS2(578.9274), 22.4eV, 92.7 min #50190	0
cell pellet	K.EISALAPPTM[+15.995]K.I		M[+16]	587.315	2	1173.62	1173.62	0	3.1	316	Specific	123.31	28.14	28.14	2.34	20	>tr|B8XX44|B8XX44_HOLGL Actin isoform 1 OS=Holothuria glaberrima OX=31192 PE=2 SV=1	43347	Cmpd 18718, +MS2(587.3147), 26.6eV, 45.2 min #21553	0
cell pellet	K.EISALAPPTMK.I			579.316	2	1157.62	1157.62	0	1.3	316	Specific	299.49	34.28	34.28	5.27	20	>tr|B8XX44|B8XX44_HOLGL Actin isoform 1 OS=Holothuria glaberrima OX=31192 PE=2 SV=1	43347	Cmpd 25078, +MS2(579.3161), 22.4eV, 55.9 min #28169	0
cell pellet	K.EISRLLQ[+0.984]IK.Q		Q[+1]	367.562	3	1100.67	1100.67	0	3	623	Specific	93.09	3.08	3.08	0.04	1	>tr|A0A2G8KPL7|A0A2G8KPL7_STIJA Uncharacterized protein OS=Stichopus japonicus OX=307972 GN=BSL78_13156 PE=4 SV=1	12877	Cmpd 27880, +MS2(367.5618), 15.5eV, 60.8 min #31091	0
cell pellet	K.EITALAPPTMK.I			586.326	2	1171.64	1171.64	0	4.2	317	Specific	131.4	131.4	131.4	3.36	1	>tr|Q26378|Q26378_TRIGR CyI actin OS=Tripneustes gratilla OX=7673 GN=Tg616 PE=3 SV=1	11509	Cmpd 26093, +MS2(586.3256), 26.6eV, 57.7 min #29227	0
cell pellet	K.ELGTVM[+15.995]R.S		M[+16]	411.216	2	821.425	821.419	0	8.3	63	Specific	116.13	56.35	56.35	0.35	20	>tr|A0A2G8LBK1|A0A2G8LBK1_STIJA Putative calmodulin-like OS=Stichopus japonicus OX=307972 GN=BSL78_05530 PE=3 SV=1	19439	Cmpd 9379, +MS2(411.2163), 19.7eV, 29.9 min #11858	0
cell pellet	K.ELGTVMR.S			403.216	2	805.425	805.424	0	1.3	63	Specific	167.64	54.15	54.15	1.76	20	>tr|A0A2G8LBK1|A0A2G8LBK1_STIJA Putative calmodulin-like OS=Stichopus japonicus OX=307972 GN=BSL78_05530 PE=3 SV=1	19439	Cmpd 14382, +MS2(403.2160), 19.4eV, 38.0 min #17044	0
cell pellet	K.ELQNLFAEYGEIITSK.L			927.983	2	1854.96	1854.95	0	5.7	154	Specific	212.73	194.71	194.71	4.68	2	>tr|A0A2G8LH72|A0A2G8LH72_STIJA Putative ELAV-like protein 3 isoform X2 (Fragment) OS=Stichopus japonicus OX=307972 GN=BSL78_03451 PE=4 SV=1	8384	Cmpd 49406, +MS2(927.9831), 33.4eV, 98.6 min #53577	0
cell pellet	K.ELYSSGSTGYYGIAVTK.A			898.441	2	1795.88	1795.87	0	0.1	102	Specific	204.86	204.86	204.86	6.52	7	>tr|C6KJ79|C6KJ79_HOLGL Melanotransferrin 1 OS=Holothuria glaberrima OX=31192 PE=2 SV=1	43857	Cmpd 26902, +MS2(898.4412), 38.9eV, 59.1 min #30073	0
cell pellet	K.ESINVEQAFQTIAK.N			789.412	2	1577.82	1577.82	0	-0.7	140	Specific	313.62	179.32	179.32	6.55	1	>tr|A0A2G8LEX4|A0A2G8LEX4_STIJA Putative ras-related protein (Fragment) OS=Stichopus japonicus OX=307972 GN=BSL78_04270 PE=4 SV=1	14095	Cmpd 39251, +MS2(789.4115), 29.0eV, 80.8 min #42968	0
cell pellet	K.ESLLQ[+0.984]LLK.D		Q[+1]	472.788	2	944.568	944.566	0	1.6	166	Specific	39.68	13.91	13.91	0.25	1	>tr|A0A2G8JWL6|A0A2G8JWL6_STIJA Uncharacterized protein OS=Stichopus japonicus OX=307972 GN=BSL78_23035 PE=4 SV=1	1166	Cmpd 35267, +MS2(472.7875), 22.1eV, 74.0 min #38810	0
cell pellet	K.ESTLHLVLR.L			356.547	3	1067.63	1067.62	0	6.1	208	Specific	56.6	56.6	56.6	1.56	3	>tr|A0A2G8KC39|A0A2G8KC39_STIJA Putative polyubiquitin-B isoform X2 OS=Stichopus japonicus OX=307972 GN=BSL78_17582 PE=4 SV=1	10577	Cmpd 23254, +MS2(356.5473), 15.1eV, 52.9 min #26268	0
cell pellet	K.ETDSEEEIR.E			554.245	2	1107.48	1107.48	0	2.7	110	Specific	155.82	97.13	97.13	2.75	20	>tr|A0A2G8LBK1|A0A2G8LBK1_STIJA Putative calmodulin-like OS=Stichopus japonicus OX=307972 GN=BSL78_05530 PE=3 SV=1	19439	Cmpd 7902, +MS2(554.2451), 25.3eV, 27.7 min #10333	0
cell pellet	K.ETDSEEEIREAFR.V			537.585	3	1610.74	1610.73	0	7.4	110	Specific	144.28	144.28	144.28	2.85	20	>tr|A0A2G8LBK1|A0A2G8LBK1_STIJA Putative calmodulin-like OS=Stichopus japonicus OX=307972 GN=BSL78_05530 PE=3 SV=1	19439	Cmpd 21738, +MS2(537.5852), 21.1eV, 50.4 min #24693	0
cell pellet	K.ETN[+0.984]EIVDYNGGR.T		N[+1]	684.317	2	1367.63	1367.61	0	14.6	446	Specific	71.35	71.35	71.35	2	7	>tr|A0A0H4BK46|A0A0H4BK46_STIJA Protein disulfide-isomerase OS=Stichopus japonicus OX=307972 GN=BSL78_09169 PE=2 SV=1	42782	Cmpd 14670, +MS2(684.3173), 30.5eV, 38.5 min #17346	0
cell pellet	K.ETNEIVDYNGGR.T			683.818	2	1366.63	1366.62	0	3.5	446	Specific	295.38	220.3	220.3	7.32	7	>tr|A0A0H4BK46|A0A0H4BK46_STIJA Protein disulfide-isomerase OS=Stichopus japonicus OX=307972 GN=BSL78_09169 PE=2 SV=1	42782	Cmpd 14646, +MS2(683.8177), 30.4eV, 38.5 min #17320	0
cell pellet	K.FEVDVQSDGR.W			576.271	2	1151.54	1151.53	0	2.4	45	Specific	89.64	24.1	24.1	1.67	5	>tr|A0A2G8KRL6|A0A2G8KRL6_STIJA Protein singed OS=Stichopus japonicus OX=307972 GN=BSL78_12509 PE=4 SV=1	18718	Cmpd 16895, +MS2(576.2714), 26.2eV, 42.3 min #19662	0
cell pellet	K.FGTIGFDDGIVR.Y			648.835	2	1296.66	1296.66	0	4	121	Specific	278.89	88.44	88.44	6.02	1	>tr|A0A2G8LDJ7|A0A2G8LDJ7_STIJA Alkaline phosphatase (Fragment) OS=Stichopus japonicus OX=307972 GN=BSL78_04762 PE=3 SV=1	16163	Cmpd 34018, +MS2(648.8354), 29.1eV, 71.8 min #37509	0
cell pellet	K.FTDFSNEGK.D			522.737	2	1044.47	1044.46	0	3	80	Specific	78.88	18.48	18.48	1.55	4	>tr|Q9U6S0|Q9U6S0_STRPU Calreticulin OS=Strongylocentrotus purpuratus OX=7668 GN=calret PE=2 SV=1	29773	Cmpd 13630, +MS2(522.7368), 24.1eV, 36.8 min #16264	0
cell pellet	K.FTDFSNEGKDLVIQFTVK.H			696.696	3	2088.07	2088.06	0	3.6	80	Specific	114.77	114.77	114.77	3.98	4	>tr|Q9U6S0|Q9U6S0_STRPU Calreticulin OS=Strongylocentrotus purpuratus OX=7668 GN=calret PE=2 SV=1	29773	Cmpd 41554, +MS2(696.6956), 26.1eV, 84.6 min #45361	0
cell pellet	K.FYGLSAK.F			393.215	2	785.422	785.419	0	3.6	73	Specific	143.54	49.05	49.05	1.94	4	>tr|Q9U6S0|Q9U6S0_STRPU Calreticulin OS=Strongylocentrotus purpuratus OX=7668 GN=calret PE=2 SV=1	29773	Cmpd 17748, +MS2(393.2147), 19.0eV, 43.7 min #20547	0
cell pellet	K.GDWLWPAIWLLPK.R			797.945	2	1594.88	1594.88	0	2.8	165	Specific	132.55	132.55	132.55	3.71	1	>tr|A0A2G8LHF1|A0A2G8LHF1_STIJA Putative beta-1,3-glucan-binding protein OS=Stichopus japonicus OX=307972 GN=BSL78_03465 PE=4 SV=1	23180	Cmpd 55028, +MS2(797.9449), 35.0eV, 109.3 min #59470	0
cell pellet	K.GDYQ[+0.984]LLC[+57.021]ADGTR.A		C[+57], Q[+1]	685.309	2	1369.61	1369.61	0	3.6	603	Specific	147.79	73.35	73.35	2.71	30	>tr|A0A0K1Z5K0|A0A0K1Z5K0_HOLGL Melanotransferrin 2 OS=Holothuria glaberrima OX=31192 GN=MTf2 PE=2 SV=1	45145	Cmpd 22821, +MS2(685.3087), 30.5eV, 52.2 min #25820	0
cell pellet	K.GGADSGFR.H			383.679	2	766.351	766.348	0	4.7	118	Specific	359.08	206.17	206.17	6.51	1	>tr|A0A2G8KP67|A0A2G8KP67_STIJA Gelsolin OS=Stichopus japonicus OX=307972 GN=BSL78_13306 PE=4 SV=1	56257	Cmpd 7541, +MS2(383.6794), 18.6eV, 27.1 min #9959	0
cell pellet	K.GGHEQSLTTGNAGGR.A			481.235	3	1441.69	1441.68	0	9.5	131	Specific	88.06	88.06	88.06	1.82	2	>tr|A0A5B9HFR1|A0A5B9HFR1_9ECHN Superoxide dismutase [Cu-Zn] OS=Psychropotes longicauda OX=55639 PE=2 SV=1	47712	Cmpd 7725, +MS2(481.2354), 19.3eV, 27.4 min #10149	0
cell pellet	K.GGQ[+0.984]GWESDR.A		Q[+1]	496.71	2	992.413	992.407	0	5.7	628	Specific	199.27	131.52	131.52	0.36	2	>tr|W4Z2M1|W4Z2M1_STRPU Alpha-amylase OS=Strongylocentrotus purpuratus OX=7668 PE=3 SV=1	35240	Cmpd 9349, +MS2(496.7099), 23.1eV, 29.9 min #11827	0
cell pellet	K.GGYADLVALDGGDIYSAGSEDGLIPILGEDYGAGDASYWAVAVVK.R			1497.38	3	4490.14	4490.16	0	-4.7	419	Specific	162.49	162.49	162.49	3.94	30	>tr|A0A0K1Z5K0|A0A0K1Z5K0_HOLGL Melanotransferrin 2 OS=Holothuria glaberrima OX=31192 GN=MTf2 PE=2 SV=1	45145	Cmpd 54332, +MS2(1497.3832), 52.8eV, 108.0 min #58742	0
cell pellet	K.GHYTEGAELIDSVLDVVR.K			658.341	3	1973.01	1973	0	5.2	104	Specific	255.3	85.95	85.95	6.49	2	>tr|A0A2G8KYX9|A0A2G8KYX9_STIJA Tubulin beta chain OS=Stichopus japonicus OX=307972 GN=BSL78_09919 PE=3 SV=1	7477	Cmpd 49856, +MS2(658.3408), 24.9eV, 99.6 min #54051	0
cell pellet	K.GIHVPGSPFQFTVGPLGEGGAHK.V			573.053	4	2289.19	2289.18	0	4.7	579	Specific	48.05	48.05	48.05	2.82	3	>tr|A0A2G8JE62|A0A2G8JE62_STIJA Putative filamin-B OS=Stichopus japonicus OX=307972 GN=BSL78_29146 PE=4 SV=1	10804	Cmpd 38886, +MS2(573.0525), 22.2eV, 80.2 min #42587	0
cell pellet	K.GISLTVEQWR.K			594.824	2	1188.64	1188.64	0	3.2	87	Specific	241.16	130.12	130.12	2.26	1	>tr|A0A2G8KLM7|A0A2G8KLM7_STIJA Activated RNA polymerase II transcriptional coactivator p15 OS=Stichopus japonicus OX=307972 GN=BSL78_14193 PE=4 SV=1	16945	Cmpd 31231, +MS2(594.8241), 26.9eV, 66.9 min #34598	0
cell pellet	K.GLGTDEK.A			360.184	2	719.361	719.357	0	6.1	29	Specific	96.58	0.45	0.45	0.69	5	>tr|A0A2G8L6C7|A0A2G8L6C7_STIJA Annexin OS=Stichopus japonicus OX=307972 GN=BSL78_07396 PE=3 SV=1	57320	Cmpd 6389, +MS2(360.1843), 17.7eV, 25.3 min #8766	0
cell pellet	K.GLQTSQDAR.F			488.249	2	975.49	975.485	0	5	37	Specific	229.18	136.05	136.05	4.2	1	>tr|A0A2G8LPL8|A0A2G8LPL8_STIJA Putative calreticulin-like isoform X2 (Fragment) OS=Stichopus japonicus OX=307972 GN=BSL78_00926 PE=3 SV=1	56665	Cmpd 6354, +MS2(488.2488), 22.7eV, 25.2 min #8730	0
cell pellet	K.GWEQGLLN[+0.984]MC[+57.021]EGEK.R		C[+57], N[+1]	826.36	2	1651.71	1651.71	0	2	375	Specific	152.77	152.77	152.77	0.91	2	>tr|A0A2G8K2J1|A0A2G8K2J1_STIJA Peptidylprolyl isomerase OS=Stichopus japonicus OX=307972 GN=BSL78_20939 PE=4 SV=1	23364	Cmpd 36573, +MS2(826.3598), 30.2eV, 76.1 min #40169	0
cell pellet	K.GYGFGFAK.L			423.712	2	846.417	846.414	0	3.4	21	Specific	132.42	132.42	132.42	0.51	5	>tr|A0A2G8LNP3|A0A2G8LNP3_STIJA Putative voltage-dependent anion-selective channel protein 2-like OS=Stichopus japonicus OX=307972 GN=BSL78_01210 PE=4 SV=1	12564	Cmpd 23067, +MS2(423.7123), 20.2eV, 52.6 min #26074	0
cell pellet	K.GYNALAVVR.R			481.776	2	962.544	962.542	0	2.4	114	Specific	180.31	177.37	177.37	3.61	12	>tr|A0A0K1Z4Z0|A0A0K1Z4Z0_HOLGL Melanotransferrin 4 OS=Holothuria glaberrima OX=31192 GN=MTf4 PE=2 SV=1	43882	Cmpd 22064, +MS2(481.7757), 22.5eV, 50.9 min #25031	0
cell pellet	K.HSTELLAQTTLR.N			457.255	3	1369.75	1369.74	0	4.6	138	Specific	102.07	102.07	102.07	3.02	10	>tr|A0A2D3HXS4|A0A2D3HXS4_STIJA Stomatin OS=Stichopus japonicus OX=307972 PE=2 SV=1	19154	Cmpd 20078, +MS2(457.2548), 18.5eV, 47.5 min #22965	0
cell pellet	K.HVTVDEYAGDNK.K			449.881	3	1347.63	1347.62	0	7.2	586	Specific	229.55	155.99	155.99	4.48	12	>tr|A0A0K1Z4Z0|A0A0K1Z4Z0_HOLGL Melanotransferrin 4 OS=Holothuria glaberrima OX=31192 GN=MTf4 PE=2 SV=1	43882	Cmpd 10620, +MS2(449.8806), 18.2eV, 31.9 min #13144	0
cell pellet	K.HVTVDEYAGDNKK.D			369.687	4	1475.72	1475.71	0	8.5	586	Specific	18.92	18.92	18.92	0.3	12	>tr|A0A0K1Z4Z0|A0A0K1Z4Z0_HOLGL Melanotransferrin 4 OS=Holothuria glaberrima OX=31192 GN=MTf4 PE=2 SV=1	43882	Cmpd 9805, +MS2(369.6867), 15.6eV, 30.5 min #12297	0
cell pellet	K.IFDSSGFTK.N			501.25	2	1001.49	1001.49	0	-2.2	679	Specific	150.96	54.32	54.32	0.32	7	>tr|C6KJ79|C6KJ79_HOLGL Melanotransferrin 1 OS=Holothuria glaberrima OX=31192 PE=2 SV=1	43857	Cmpd 19975, +MS2(501.2495), 20.0eV, 47.3 min #22858	0
cell pellet	K.IGPQHSPNNPSGPAPGGDR.S			618.971	3	1854.9	1854.88	0	7.7	177	Specific	132.65	132.65	132.65	3.01	2	>tr|A0A2G8K9B6|A0A2G8K9B6_STIJA Putative ras-related protein OS=Stichopus japonicus OX=307972 GN=BSL78_18590 PE=4 SV=1	6330	Cmpd 10082, +MS2(618.9710), 23.7eV, 31.0 min #12585	0
cell pellet	K.IIAEVDTNNSGTIGYNEFLQMMLGK.K			920.125	3	2758.36	2758.34	0	6.4	95	Specific	131.04	131.04	131.04	3.86	5	>tr|A0A096XDA7|A0A096XDA7_STIJA Allograft inflammatory factor 1 OS=Stichopus japonicus OX=307972 GN=AIF-1 PE=2 SV=1	4392	Cmpd 52644, +MS2(920.1250), 33.1eV, 104.7 min #56962	0
cell pellet	K.IIAEVDTNNSGTIGYNEFLQMMLGKK.S			962.825	3	2886.46	2886.44	0	8	95	Specific	13.45	13.45	13.45	0.21	5	>tr|A0A096XDA7|A0A096XDA7_STIJA Allograft inflammatory factor 1 OS=Stichopus japonicus OX=307972 GN=AIF-1 PE=2 SV=1	4392	Cmpd 50608, +MS2(962.8251), 34.5eV, 100.9 min #54835	0
cell pellet	K.IITHPN[+0.984]FNGNTLDNDIMLIK.L		N[+1]	762.063	3	2284.17	2284.16	0	4	78	Specific	75.99	63.16	14.41	2.27	10	>sp|TRYP_PIG|(Common contaminant protein)	73475	Cmpd 40516, +MS2(762.0626), 28.2eV, 82.9 min #44282	0
cell pellet	K.IITHPNFNGN[+0.984]TLDNDIMLIK.L		N[+1]	762.063	3	2284.18	2284.16	0	5.1	78	Specific	22.73	22.73	0	1.45	10	>sp|TRYP_PIG|(Common contaminant protein)	73475	Cmpd 41151, +MS2(762.0635), 28.2eV, 84.0 min #44943	0
cell pellet	K.IITHPNFNGNTLDNDIM[+15.995]LIK.L		M[+16]	767.066	3	2299.18	2299.18	0	3.5	78	Specific	113.1	67.53	67.53	2.5	10	>sp|TRYP_PIG|(Common contaminant protein)	73475	Cmpd 36601, +MS2(767.0659), 28.3eV, 76.2 min #40198	0
cell pellet	K.IITHPNFNGNTLDNDIMLIK.L			761.735	3	2283.19	2283.18	0	3.9	78	Specific	53.82	53.82	53.82	2.27	10	>sp|TRYP_PIG|(Common contaminant protein)	73475	Cmpd 39337, +MS2(761.7345), 28.1eV, 81.0 min #43056	0
cell pellet	K.ILDNTQR.E			430.237	2	859.467	859.463	0	4	54	Specific	131.8	11.6	11.6	0.05	2	>tr|W4XKI6|W4XKI6_STRPU Phospholipid scramblase OS=Strongylocentrotus purpuratus OX=7668 PE=3 SV=1	32058	Cmpd 8326, +MS2(430.2369), 17.6eV, 28.4 min #10772	0
cell pellet	K.ILENENIDEDAK.T			701.839	2	1402.67	1402.67	0	1.2	60	Specific	150.23	130.73	130.73	3.62	4	>tr|A0A2G8KN50|A0A2G8KN50_STIJA Putative nucleolin OS=Stichopus japonicus OX=307972 GN=BSL78_13674 PE=4 SV=1	17371	Cmpd 15335, +MS2(701.8393), 26.3eV, 39.7 min #18038	0
cell pellet	K.ILENENIDEDAKTR.G			553.946	3	1659.82	1659.82	0	3.3	60	Specific	72.58	72.58	72.58	2.13	4	>tr|A0A2G8KN50|A0A2G8KN50_STIJA Putative nucleolin OS=Stichopus japonicus OX=307972 GN=BSL78_13674 PE=4 SV=1	17371	Cmpd 14386, +MS2(553.9462), 21.6eV, 38.0 min #17048	0
cell pellet	K.ILGSVGIEAEDDKLNK.V			567.643	3	1700.91	1700.91	0	5	65	Specific	341.98	314.79	314.79	7.55	3	>tr|A0A2G8KUX1|A0A2G8KUX1_STIJA Putative ribosomal protein P2 OS=Stichopus japonicus OX=307972 GN=BSL78_11277 PE=4 SV=1	14424	Cmpd 23207, +MS2(567.6432), 22.0eV, 52.8 min #26220	0
cell pellet	K.ILTER.G			316.194	2	631.381	631.377	0	6.4	192	Specific	120.75	120.75	120.75	0.74	20	>tr|B8XX44|B8XX44_HOLGL Actin isoform 1 OS=Holothuria glaberrima OX=31192 PE=2 SV=1	43347	Cmpd 9268, +MS2(316.1943), 13.8eV, 29.7 min #11743	0
cell pellet	K.INVNEIFYDLVR.Q			747.903	2	1494.8	1494.8	0	2.9	105	Specific	139.29	36.71	36.71	2.81	3	>tr|A0A2G8KQX2|A0A2G8KQX2_STIJA Putative ras-related protein OS=Stichopus japonicus OX=307972 GN=BSL78_12653 PE=4 SV=1	7610	Cmpd 51919, +MS2(747.9033), 27.7eV, 103.4 min #56205	0
cell pellet	K.IPGGSTLIFEVELIK.I			808.472	2	1615.94	1615.93	0	3.7	408	Specific	119.49	103.37	103.37	0.81	2	>tr|A0A2G8K2J1|A0A2G8K2J1_STIJA Peptidylprolyl isomerase OS=Stichopus japonicus OX=307972 GN=BSL78_20939 PE=4 SV=1	23364	Cmpd 49940, +MS2(808.4719), 35.4eV, 99.7 min #54138	0
cell pellet	K.IQEGVFDINNESNGIK.I			888.941	2	1776.87	1776.88	0	-1.2	161	Specific	82.7	80.36	80.36	2.7	2	>tr|A0A2G8K9B6|A0A2G8K9B6_STIJA Putative ras-related protein OS=Stichopus japonicus OX=307972 GN=BSL78_18590 PE=4 SV=1	6330	Cmpd 28617, +MS2(888.9407), 38.5eV, 62.2 min #31866	0
cell pellet	K.ITPTNPLTIAFAK.K			693.905	2	1386.8	1386.8	0	3.1	251	Specific	188.96	188.96	188.96	1.34	1	>tr|A0A2G8L3E4|A0A2G8L3E4_STIJA Chain A, Rna-Binding Domain OS=Stichopus japonicus OX=307972 GN=BSL78_08284 PE=4 SV=1	14485	Cmpd 40289, +MS2(693.9053), 26.0eV, 82.5 min #44048	0
cell pellet	K.IVVGSQEVGDASK.V			644.843	2	1288.68	1288.67	0	2.9	288	Specific	272.6	210.66	210.66	7.14	2	>tr|A0A2G8KWA4|A0A2G8KWA4_STIJA Putative filamin-B OS=Stichopus japonicus OX=307972 GN=BSL78_10927 PE=4 SV=1	22945	Cmpd 14618, +MS2(644.8427), 28.9eV, 38.4 min #17291	0
cell pellet	K.IWHHTFYNELR.V			379.695	4	1515.76	1515.75	0	7.1	85	Specific	29.34	29.34	29.34	1.76	20	>tr|B8XX44|B8XX44_HOLGL Actin isoform 1 OS=Holothuria glaberrima OX=31192 PE=2 SV=1	43347	Cmpd 20263, +MS2(379.6954), 15.9eV, 47.8 min #23159	0
cell pellet	K.IYEQVYR.G			485.755	2	970.503	970.499	0	3.9	26	Specific	182.9	18.38	18.38	0.13	1	>tr|A0A2G8L3H0|A0A2G8L3H0_STIJA Uncharacterized protein OS=Stichopus japonicus OX=307972 GN=BSL78_08336 PE=4 SV=1	22964	Cmpd 17305, +MS2(485.7551), 22.6eV, 43.0 min #20089	0
cell pellet	K.IYSITNQ[+0.984]GTYELR.I		Q[+1]	779.893	2	1558.78	1558.77	0	2.5	45	Specific	46.56	46.56	0	2.39	1	>tr|A0A2G8L651|A0A2G8L651_STIJA Ficolin-1 OS=Stichopus japonicus OX=307972 GN=BSL78_07344 PE=4 SV=1	17850	Cmpd 28228, +MS2(779.8930), 34.2eV, 61.5 min #31459	0
cell pellet	K.KEEIEGELSNDTQEAIR.E			654.322	3	1960.95	1960.95	0	3.1	21	Specific	4.27	4.27	4.27	0.26	3	>tr|A0A2G8KVL2|A0A2G8KVL2_STIJA Uncharacterized protein OS=Stichopus japonicus OX=307972 GN=BSL78_11054 PE=3 SV=1	26132	Cmpd 21051, +MS2(654.3221), 24.8eV, 49.2 min #23979	0
cell pellet	K.LAYITNQK.D			475.771	2	950.534	950.531	0	3.3	32	Specific	21.48	0.82	0.82	0.26	6	>tr|A0A2G8LHI5|A0A2G8LHI5_STIJA Techylectin-5B OS=Stichopus japonicus OX=307972 GN=BSL78_03380 PE=4 SV=1	56808	Cmpd 15079, +MS2(475.7705), 22.2eV, 39.3 min #17772	0
cell pellet	K.LAYITNQKDYELR.I			542.957	3	1626.86	1626.85	0	4.4	32	Specific	1.49	1.49	1.49	0.28	6	>tr|A0A2G8LHI5|A0A2G8LHI5_STIJA Techylectin-5B OS=Stichopus japonicus OX=307972 GN=BSL78_03380 PE=4 SV=1	56808	Cmpd 22800, +MS2(542.9568), 21.3eV, 52.1 min #25796	0
cell pellet	K.LDTADIPAADEEEAK.-			794.379	2	1587.75	1587.74	0	7.3	193	Specific	287.92	270.87	270.87	7.1	1	>tr|A0A2G8JUQ2|A0A2G8JUQ2_STIJA Putative steroidogenic acute regulatory protein, mitochondrial-like OS=Stichopus japonicus OX=307972 GN=BSL78_23704 PE=4 SV=1	15943	Cmpd 19082, +MS2(794.3787), 29.2eV, 45.8 min #21931	0
cell pellet	K.LFDSAGYTDSEGNSGK.D			549.913	3	1647.72	1647.71	0	5.8	669	Specific	164.92	164.92	164.92	4.1	30	>tr|A0A0K1Z5K0|A0A0K1Z5K0_HOLGL Melanotransferrin 2 OS=Holothuria glaberrima OX=31192 GN=MTf2 PE=2 SV=1	45145	Cmpd 16879, +MS2(549.9125), 21.5eV, 42.3 min #19646	0
cell pellet	K.LFDSAGYTDSEGNSGKDLLFK.D			755.365	3	2264.08	2264.07	0	3.7	669	Specific	496.29	465.98	465.98	8.84	30	>tr|A0A0K1Z5K0|A0A0K1Z5K0_HOLGL Melanotransferrin 2 OS=Holothuria glaberrima OX=31192 GN=MTf2 PE=2 SV=1	45145	Cmpd 32376, +MS2(755.3649), 27.9eV, 68.9 min #35795	0
cell pellet	K.LFDSEDYEGSDLLFK.D			889.414	2	1777.82	1777.82	0	2.3	673	Specific	254.75	21	21	4.35	12	>tr|A0A0K1Z4Z0|A0A0K1Z4Z0_HOLGL Melanotransferrin 4 OS=Holothuria glaberrima OX=31192 GN=MTf4 PE=2 SV=1	43882	Cmpd 41214, +MS2(889.4140), 38.6eV, 84.1 min #45009	0
cell pellet	K.LGEIVTTIPTIGFNVETVEYK.N			1162.13	2	2323.25	2323.24	0	1.6	38	Specific	223.5	223.5	223.5	6.99	3	>tr|A0A2G8JG20|A0A2G8JG20_STIJA Putative ADP-ribosylation factor 1-like OS=Stichopus japonicus OX=307972 GN=BSL78_28496 PE=3 SV=1	7911	Cmpd 49858, +MS2(1162.1271), 41.2eV, 99.6 min #54053	0
cell pellet	K.LGELSVPR.S			435.757	2	870.507	870.504	0	2.6	52	Specific	197.3	76.13	76.13	0.24	1	>tr|A0A2G8L1M0|A0A2G8L1M0_STIJA NDK domain-containing protein OS=Stichopus japonicus OX=307972 GN=BSL78_08963 PE=4 SV=1	13507	Cmpd 19119, +MS2(435.7569), 20.7eV, 45.9 min #21969	0
cell pellet	K.LGIAVSGPSK.A			464.779	2	928.551	928.546	0	5.1	632	Specific	104.25	50.97	50.97	1.62	3	>tr|A0A2G8JE62|A0A2G8JE62_STIJA Putative filamin-B OS=Stichopus japonicus OX=307972 GN=BSL78_29146 PE=4 SV=1	10804	Cmpd 17861, +MS2(464.7791), 21.8eV, 43.8 min #20664	0
cell pellet	K.LGSPVAANFVQAEWDDYVPK.L			1103.55	2	2206.09	2206.08	0	3.3	151	Specific	209.23	209.23	209.23	4.44	1	>tr|A0A2G8K8H1|A0A2G8K8H1_STIJA Phosphatidylethanolamine-binding protein OS=Stichopus japonicus OX=307972 GN=BSL78_18870 PE=4 SV=1	13929	Cmpd 46784, +MS2(1103.5480), 47.0eV, 93.7 min #50819	0
cell pellet	K.LGTDESEFQR.I			591.277	2	1181.55	1181.54	0	3.2	148	Specific	226.04	149.72	149.72	3.75	5	>tr|A0A2G8L6C7|A0A2G8L6C7_STIJA Annexin OS=Stichopus japonicus OX=307972 GN=BSL78_07396 PE=3 SV=1	57320	Cmpd 13439, +MS2(591.2772), 26.8eV, 36.5 min #16065	0
cell pellet	K.LILM[+15.995]FEEK.G		M[+16]	519.783	2	1038.56	1038.55	0	3.6	126	Specific	101.03	11.33	11.33	0.86	5	>tr|A0A096XDA7|A0A096XDA7_STIJA Allograft inflammatory factor 1 OS=Stichopus japonicus OX=307972 GN=AIF-1 PE=2 SV=1	4392	Cmpd 28990, +MS2(519.7825), 20.5eV, 62.9 min #32256	0
cell pellet	K.LILMFEEK.G			511.784	2	1022.56	1022.56	0	2.3	126	Specific	188.33	131.23	131.23	3.3	5	>tr|A0A096XDA7|A0A096XDA7_STIJA Allograft inflammatory factor 1 OS=Stichopus japonicus OX=307972 GN=AIF-1 PE=2 SV=1	4392	Cmpd 34652, +MS2(511.7844), 23.7eV, 72.9 min #38169	0
cell pellet	K.LLLGLIK.-			385.282	2	769.557	769.555	0	3.3	272	Specific	261.37	3.8	3.8	4.37	5	>tr|A0A2G8L6C7|A0A2G8L6C7_STIJA Annexin OS=Stichopus japonicus OX=307972 GN=BSL78_07396 PE=3 SV=1	57320	Cmpd 38045, +MS2(385.2822), 18.7eV, 78.7 min #41704	0
cell pellet	K.LLLIGDSGVGK.S			536.326	2	1071.64	1071.64	0	2.7	6	Specific	290	79.48	79.48	5.88	8	>tr|A0A2G8KMD3|A0A2G8KMD3_STIJA Putative ras-related protein (Fragment) OS=Stichopus japonicus OX=307972 GN=BSL78_14012 PE=4 SV=1	25807	Cmpd 29821, +MS2(536.3255), 24.6eV, 64.4 min #33125	0
cell pellet	K.LLLLGAGESGK.S			529.316	2	1057.63	1057.63	0	0.4	36	Specific	351.53	40.81	40.81	2.81	1	>tr|W4YCD5|W4YCD5_STRPU Uncharacterized protein OS=Strongylocentrotus purpuratus OX=7668 PE=4 SV=1	32300	Cmpd 27354, +MS2(529.3164), 20.8eV, 59.9 min #30545	0
cell pellet	K.LLQEEK.I			380.218	2	759.429	759.425	0	5.5	541	Specific	129.38	21	21	0.01	2	>tr|A0A2G8KDA9|A0A2G8KDA9_STIJA Histidine ammonia-lyase OS=Stichopus japonicus OX=307972 GN=BSL78_17146 PE=3 SV=1	14782	Cmpd 8685, +MS2(380.2181), 18.5eV, 28.9 min #11141	0
cell pellet	K.LNYVALDFEQEMQTAASSSSLEK.S			1281.09	2	2561.18	2561.21	0	-10.7	216	Specific	72.28	72.28	72.28	1.99	20	>tr|B8XX44|B8XX44_HOLGL Actin isoform 1 OS=Holothuria glaberrima OX=31192 PE=2 SV=1	43347	Cmpd 46872, +MS2(1281.0937), 45.3eV, 93.9 min #50910	0
cell pellet	K.LPVQLQR.A			427.268	2	853.529	853.525	0	3.7	196	Specific	72.67	10.94	10.94	0.83	10	>tr|A0A2D3HXS4|A0A2D3HXS4_STIJA Stomatin OS=Stichopus japonicus OX=307972 PE=2 SV=1	19154	Cmpd 17847, +MS2(427.2679), 20.3eV, 43.8 min #20649	0
cell pellet	K.LQEGFIK.P			417.741	2	834.474	834.472	0	2.9	78	Specific	82.79	8.92	8.92	0.26	1	>tr|A0A2G8KHI7|A0A2G8KHI7_STIJA Putative cGMP-inhibited 3',5'-cyclic phosphodiesterase B-like OS=Stichopus japonicus OX=307972 GN=BSL78_15676 PE=4 SV=1	3984	Cmpd 22369, +MS2(417.7408), 20.0eV, 51.4 min #25350	0
cell pellet	K.LQIWDTAGQER.F			658.839	2	1316.67	1316.66	0	8.6	54	Specific	137.96	137.96	137.96	2.37	8	>tr|A0A2G8KMD3|A0A2G8KMD3_STIJA Putative ras-related protein (Fragment) OS=Stichopus japonicus OX=307972 GN=BSL78_14012 PE=4 SV=1	25807	Cmpd 26144, +MS2(658.8390), 24.9eV, 57.8 min #29281	0
cell pellet	K.LQIWDTAGQESFR.S			775.887	2	1550.77	1550.76	0	4.2	57	Specific	109.08	109.08	109.08	3.16	5	>tr|W4YUG2|W4YUG2_STRPU Uncharacterized protein OS=Strongylocentrotus purpuratus OX=7668 PE=4 SV=1	37793	Cmpd 32229, +MS2(775.8868), 34.1eV, 68.7 min #35639	0
cell pellet	K.LQLTEEELSR.S			609.324	2	1217.64	1217.64	0	3.2	92	Specific	307.82	146.76	146.76	5.26	3	>tr|E0AEZ6|E0AEZ6_STIJA Tropomyosin OS=Stichopus japonicus OX=307972 PE=2 SV=1	11673	Cmpd 21513, +MS2(609.3242), 27.5eV, 50.0 min #24460	0
cell pellet	K.LSSPATLN[+0.984]SR.V		N[+1]	523.779	2	1046.55	1046.55	0	2.1	98	Specific	122.04	69.15	69.15	2.45	10	>sp|TRYP_PIG|(Common contaminant protein)	73475	Cmpd 14394, +MS2(523.7786), 24.1eV, 38.1 min #17056	0
cell pellet	K.LSSPATLNSR.V			523.288	2	1045.57	1045.56	0	4.1	98	Specific	260.18	61.25	61.25	4.09	10	>sp|TRYP_PIG|(Common contaminant protein)	73475	Cmpd 13354, +MS2(523.2876), 24.1eV, 36.3 min #15977	0
cell pellet	K.LTFDTSFAPNTGKK.T			509.602	3	1526.79	1526.78	0	4	97	Specific	27.58	14.83	14.83	0.3	5	>tr|A0A2G8LNP3|A0A2G8LNP3_STIJA Putative voltage-dependent anion-selective channel protein 2-like OS=Stichopus japonicus OX=307972 GN=BSL78_01210 PE=4 SV=1	12564	Cmpd 24722, +MS2(509.6019), 20.2eV, 55.3 min #27798	0
cell pellet	K.LTLSSLIDGK.N			523.809	2	1046.61	1046.61	0	2	257	Specific	172.18	93.75	93.75	0.61	5	>tr|A0A2G8LNP3|A0A2G8LNP3_STIJA Putative voltage-dependent anion-selective channel protein 2-like OS=Stichopus japonicus OX=307972 GN=BSL78_01210 PE=4 SV=1	12564	Cmpd 35910, +MS2(523.8093), 24.1eV, 75.0 min #39480	0
cell pellet	K.LTSTAMLWLQTTK.S			747.408	2	1493.81	1493.8	0	3.9	168	Specific	230.83	198.05	198.05	5.92	1	>tr|A0A2G8L522|A0A2G8L522_STIJA F-actin-capping protein subunit beta (Fragment) OS=Stichopus japonicus OX=307972 GN=BSL78_07733 PE=3 SV=1	19822	Cmpd 37374, +MS2(747.4082), 27.7eV, 77.5 min #41002	0
cell pellet	K.LVVLGSGGVGK.S			493.307	2	985.606	985.604	0	2.4	6	Specific	130.66	130.66	130.66	3.15	3	>tr|A0A2G8KQX2|A0A2G8KQX2_STIJA Putative ras-related protein OS=Stichopus japonicus OX=307972 GN=BSL78_12653 PE=4 SV=1	7610	Cmpd 21187, +MS2(493.3069), 22.9eV, 49.4 min #24121	0
cell pellet	K.LYDIDVAK.V			468.758	2	936.508	936.504	0	5	159	Specific	78.84	28.67	28.67	0.83	2	>tr|A0A2G8JZP1|A0A2G8JZP1_STIJA Putative 60S ribosomal protein L23a OS=Stichopus japonicus OX=307972 GN=BSL78_21938 PE=3 SV=1	17249	Cmpd 20989, +MS2(468.7578), 22.0eV, 49.1 min #23915	0
cell pellet	K.LYGLLPIMEEIYADGK.K			912.98	2	1824.95	1824.95	0	3.9	97	Specific	202.4	162.75	162.75	5.98	12	>tr|A0A0K1Z4Z0|A0A0K1Z4Z0_HOLGL Melanotransferrin 4 OS=Holothuria glaberrima OX=31192 GN=MTf4 PE=2 SV=1	43882	Cmpd 52973, +MS2(912.9798), 39.5eV, 105.3 min #57306	0
cell pellet	K.LYGLLPIMEEIYADGKK.G			651.69	3	1953.05	1953.04	0	7.2	97	Specific	215.91	215.91	215.91	5.9	12	>tr|A0A0K1Z4Z0|A0A0K1Z4Z0_HOLGL Melanotransferrin 4 OS=Holothuria glaberrima OX=31192 GN=MTf4 PE=2 SV=1	43882	Cmpd 50739, +MS2(651.6896), 24.7eV, 101.2 min #54972	0
cell pellet	K.MKETDSEEEIR.E			456.213	3	1366.62	1366.62	0	5.9	108	Specific	164.77	80.92	80.92	2.14	20	>tr|A0A2G8LBK1|A0A2G8LBK1_STIJA Putative calmodulin-like OS=Stichopus japonicus OX=307972 GN=BSL78_05530 PE=3 SV=1	19439	Cmpd 9313, +MS2(456.2127), 18.5eV, 29.8 min #11790	0
cell pellet	K.MKETDSEEEIREAFR.V			468.225	4	1869.88	1869.86	0	6.9	108	Specific	28.09	28.09	28.09	0.41	20	>tr|A0A2G8LBK1|A0A2G8LBK1_STIJA Putative calmodulin-like OS=Stichopus japonicus OX=307972 GN=BSL78_05530 PE=3 SV=1	19439	Cmpd 20826, +MS2(468.2248), 18.9eV, 48.8 min #23745	0
cell pellet	K.NATNVEQAFMTMAAEIK.N			934.952	2	1868.9	1868.89	0	5.1	170	Specific	124.32	77.24	77.24	3.06	8	>tr|A0A2G8KMD3|A0A2G8KMD3_STIJA Putative ras-related protein (Fragment) OS=Stichopus japonicus OX=307972 GN=BSL78_14012 PE=4 SV=1	25807	Cmpd 50429, +MS2(934.9525), 33.6eV, 100.6 min #54649	0
cell pellet	K.NISFTVWDVGGQDK.I			783.384	2	1565.76	1565.76	0	1	59	Specific	188.77	169.31	169.31	3.98	3	>tr|A0A2G8JG20|A0A2G8JG20_STIJA Putative ADP-ribosylation factor 1-like OS=Stichopus japonicus OX=307972 GN=BSL78_28496 PE=3 SV=1	7911	Cmpd 38639, +MS2(783.3841), 34.4eV, 79.8 min #42327	0
cell pellet	K.NLEELIAEGNGK.L			643.833	2	1286.66	1286.66	0	0.9	89	Specific	242.89	135.89	135.89	6.49	3	>tr|A0A2G8KUX1|A0A2G8KUX1_STIJA Putative ribosomal protein P2 OS=Stichopus japonicus OX=307972 GN=BSL78_11277 PE=4 SV=1	14424	Cmpd 26322, +MS2(643.8335), 28.9eV, 58.1 min #29467	0
cell pellet	K.NNDITWNFNK.F			633.3	2	1265.59	1265.59	0	1.4	172	Specific	227.68	227.68	227.68	2.62	1	>tr|A0A2G8KJV3|A0A2G8KJV3_STIJA Glutathione peroxidase OS=Stichopus japonicus OX=307972 GN=BSL78_14859 PE=3 SV=1	9683	Cmpd 25463, +MS2(633.3000), 28.5eV, 56.6 min #28570	0
cell pellet	K.NNFALGYK.T			463.742	2	926.477	926.473	0	3.9	167	Specific	110.63	55.37	55.37	0.31	5	>tr|A0A2G8LNP3|A0A2G8LNP3_STIJA Putative voltage-dependent anion-selective channel protein 2-like OS=Stichopus japonicus OX=307972 GN=BSL78_01210 PE=4 SV=1	12564	Cmpd 18806, +MS2(463.7420), 21.8eV, 45.4 min #21645	0
cell pellet	K.NTLPTKDTIDQ[+0.984]EK.A		Q[+1]	501.925	3	1503.76	1503.75	0	5.6	27	Specific	171.27	125.08	125.08	2.88	3	>tr|A7LGB0|A7LGB0_HOLGL Thymosin beta OS=Holothuria glaberrima OX=31192 PE=2 SV=1	45241	Cmpd 13288, +MS2(501.9255), 20.0eV, 36.2 min #15908	0
cell pellet	K.NTLPTKDTIDQEK.A			501.597	3	1502.78	1502.77	0	5.2	27	Specific	162.41	162.41	162.41	3.59	3	>tr|A7LGB0|A7LGB0_HOLGL Thymosin beta OS=Holothuria glaberrima OX=31192 PE=2 SV=1	45241	Cmpd 12911, +MS2(501.5973), 20.0eV, 35.6 min #15518	0
cell pellet	K.Q[-17.027]EPVKPEEGR.A		Q[-17]	576.292	2	1151.58	1151.57	0	6.8	136	Specific	156.69	138.33	138.33	1.44	4	>tr|A0A2G8L2L6|A0A2G8L2L6_STIJA Putative transforming protein RhoA-like OS=Stichopus japonicus OX=307972 GN=BSL78_08631 PE=2 SV=1	41372	Cmpd 9278, +MS2(576.2921), 26.2eV, 29.8 min #11754	0
cell pellet	K.Q[-17.027]KPITVEQAEK.L		Q[-17]	627.341	2	1253.68	1253.67	0	1.3	106	Specific	240.84	133.25	133.25	0.75	3	>tr|A0A2G8KRP0|A0A2G8KRP0_STIJA Cdc42 OS=Stichopus japonicus OX=307972 GN=BSL78_12453 PE=4 SV=1	18695	Cmpd 13496, +MS2(627.3412), 23.9eV, 36.6 min #16125	0
cell pellet	K.Q[-17.027]LAPIYDELGEK.Y		Q[-17]	679.847	2	1358.69	1358.68	0	2	399	Specific	99.01	99.01	99.01	2.88	7	>tr|A0A0H4BK46|A0A0H4BK46_STIJA Protein disulfide-isomerase OS=Stichopus japonicus OX=307972 GN=BSL78_09169 PE=2 SV=1	42782	Cmpd 41703, +MS2(679.8469), 30.3eV, 84.9 min #45516	0
cell pellet	K.Q[-17.027]YQ[+0.984]NSLGVC[+57.021]QSIVYEILYK.K		C[+57], Q[-17][+1]	1145.06	2	2289.11	2289.11	0	-1.3	41	Specific	12.72	12.72	0	0.08	2	>tr|W4ZCN6|W4ZCN6_STRPU Tudor domain-containing protein OS=Strongylocentrotus purpuratus OX=7668 PE=4 SV=1	38740	Cmpd 44082, +MS2(1145.0575), 48.6eV, 88.9 min #47995	0
cell pellet	K.Q[-17.027]YQN[+0.984]SLGVC[+57.021]QSIVYEILYK.K		C[+57], N[+1], Q[-17]	1145.06	2	2289.11	2289.11	0	1.2	41	Specific	15.68	5.02	0	0.11	2	>tr|W4ZCN6|W4ZCN6_STRPU Tudor domain-containing protein OS=Strongylocentrotus purpuratus OX=7668 PE=4 SV=1	38740	Cmpd 44527, +MS2(1145.0604), 40.6eV, 89.7 min #48458	0
cell pellet	K.QFAEENGLLFLEASAK.T			883.953	2	1766.9	1766.9	0	1.9	105	Specific	117.2	117.2	117.2	3.82	3	>tr|W4Y609|W4Y609_STRPU Uncharacterized protein OS=Strongylocentrotus purpuratus OX=7668 PE=4 SV=1	60509	Cmpd 42530, +MS2(883.9533), 32.0eV, 86.3 min #46377	0
cell pellet	K.QKPITVEQAEK.L			424.24	3	1270.71	1270.7	0	4	106	Specific	76.88	76.88	76.88	0.23	3	>tr|A0A2G8KRP0|A0A2G8KRP0_STIJA Cdc42 OS=Stichopus japonicus OX=307972 GN=BSL78_12453 PE=4 SV=1	18695	Cmpd 10240, +MS2(424.2399), 17.4eV, 31.3 min #12749	0
cell pellet	K.QLAPIYDELGEK.Y			688.362	2	1375.72	1375.71	0	4	399	Specific	304.98	266.85	266.85	7.37	7	>tr|A0A0H4BK46|A0A0H4BK46_STIJA Protein disulfide-isomerase OS=Stichopus japonicus OX=307972 GN=BSL78_09169 PE=2 SV=1	42782	Cmpd 29483, +MS2(688.3616), 30.6eV, 63.7 min #32768	0
cell pellet	K.QSLEASLAETEGR.Y			695.848	2	1390.69	1390.68	0	6.4	387	Specific	122.65	105.94	105.94	0.46	3	>sp|K1C10_HUMAN|(Common contaminant protein)	73433	Cmpd 21115, +MS2(695.8485), 26.1eV, 49.3 min #24046	0
cell pellet	K.QTISYWAVAVAK.K			668.869	2	1336.73	1336.73	0	2.8	458	Specific	51.99	50.42	50.42	2.39	7	>tr|C6KJ79|C6KJ79_HOLGL Melanotransferrin 1 OS=Holothuria glaberrima OX=31192 PE=2 SV=1	43857	Cmpd 32718, +MS2(668.8685), 25.2eV, 69.5 min #36151	0
cell pellet	K.QVHPDTGISSR.A			399.542	3	1196.61	1196.6	0	6.9	44	Specific	274.69	274.69	274.69	5.45	6	>sp|P02286|H2B_ASTRU Histone H2B, gonadal OS=Asterias rubens OX=7604 PE=1 SV=2	21	Cmpd 9192, +MS2(399.5416), 16.6eV, 29.6 min #11665	0
cell pellet	K.QWLQEIDR.Y			544.281	2	1087.55	1087.55	0	1.6	96	Specific	192.88	116.94	116.94	2.84	8	>tr|A0A2G8KMD3|A0A2G8KMD3_STIJA Putative ras-related protein (Fragment) OS=Stichopus japonicus OX=307972 GN=BSL78_14012 PE=4 SV=1	25807	Cmpd 24881, +MS2(544.2810), 24.9eV, 55.6 min #27963	0
cell pellet	K.RDSNFGINDLEGK.K			488.91	3	1464.71	1464.71	0	4.8	464	Specific	208.42	149.26	149.26	4.26	30	>tr|A0A0K1Z5K0|A0A0K1Z5K0_HOLGL Melanotransferrin 2 OS=Holothuria glaberrima OX=31192 GN=MTf2 PE=2 SV=1	45145	Cmpd 21451, +MS2(488.9098), 19.5eV, 49.9 min #24396	0
cell pellet	K.RDSNFGINDLEGKK.S			398.959	4	1592.81	1592.8	0	6.8	464	Specific	273.23	236.6	236.6	6.39	30	>tr|A0A0K1Z5K0|A0A0K1Z5K0_HOLGL Melanotransferrin 2 OS=Holothuria glaberrima OX=31192 GN=MTf2 PE=2 SV=1	45145	Cmpd 18144, +MS2(398.9588), 16.5eV, 44.3 min #20959	0
cell pellet	K.SALTVQFVQGIFVEK.Y			833.467	2	1665.93	1665.92	0	3.9	17	Specific	280.45	223.26	223.26	7.1	3	>tr|A0A2G8KQX2|A0A2G8KQX2_STIJA Putative ras-related protein OS=Stichopus japonicus OX=307972 GN=BSL78_12653 PE=4 SV=1	7610	Cmpd 47454, +MS2(833.4674), 30.4eV, 94.9 min #51516	0
cell pellet	K.SKEEIDSYVQLLTK.A			551.632	3	1652.88	1652.87	0	4.2	297	Specific	167.81	167.81	167.81	3.97	12	>tr|A0A0K1Z4Z0|A0A0K1Z4Z0_HOLGL Melanotransferrin 4 OS=Holothuria glaberrima OX=31192 GN=MTf4 PE=2 SV=1	43882	Cmpd 34400, +MS2(551.6319), 21.5eV, 72.4 min #37906	0
cell pellet	K.SLGEILSDR.E			495.267	2	989.528	989.526	0	1.5	156	Specific	160.12	79.78	79.78	2.6	10	>tr|A0A2D3HXS4|A0A2D3HXS4_STIJA Stomatin OS=Stichopus japonicus OX=307972 PE=2 SV=1	19154	Cmpd 25680, +MS2(495.2675), 23.0eV, 56.9 min #28798	0
cell pellet	K.SNINVETAFMTLAEDILK.K			1005.02	2	2009.03	2009.03	0	1.2	170	Specific	231.14	231.14	231.14	7.76	2	>tr|A0A2G8JPT8|A0A2G8JPT8_STIJA Putative ras-related protein OS=Stichopus japonicus OX=307972 GN=BSL78_25444 PE=4 SV=1	12998	Cmpd 56693, +MS2(1005.0178), 35.8eV, 112.5 min #61216	0
cell pellet	K.SNSFLGATVR.S			526.28	2	1051.55	1051.55	0	0	75	Specific	231.2	165.06	165.06	1.5	1	>tr|A0A2G8L0V3|A0A2G8L0V3_STIJA Putative alphaP integrin isoform X1 OS=Stichopus japonicus OX=307972 GN=BSL78_09256 PE=3 SV=1	3578	Cmpd 21314, +MS2(526.2802), 24.2eV, 49.6 min #24253	0
cell pellet	K.SSGSSYPSLLQ[+0.984]C[+57.021]LK.A		C[+57], Q[+1]	764.373	2	1527.74	1527.74	0	1.8	134	Specific	106.88	86.05	86.05	2.74	10	>sp|TRYP_PIG|(Common contaminant protein)	73475	Cmpd 36614, +MS2(764.3730), 33.6eV, 76.2 min #40211	0
cell pellet	K.STITSR.E			332.686	2	664.365	664.362	0	4.4	84	Specific	89.38	58.31	58.31	0.34	6	>sp|P02286|H2B_ASTRU Histone H2B, gonadal OS=Asterias rubens OX=7604 PE=1 SV=2	21	Cmpd 5903, +MS2(332.6863), 16.6eV, 24.5 min #8260	0
cell pellet	K.SVTQIYNYYK.K			639.824	2	1278.64	1278.64	0	2.7	214	Specific	176.97	151.02	151.02	3.55	2	>tr|A0A2G8LPV2|A0A2G8LPV2_STIJA Transaldolase OS=Stichopus japonicus OX=307972 GN=BSL78_00811 PE=4 SV=1	20945	Cmpd 22634, +MS2(639.8236), 28.7eV, 51.9 min #25625	0
cell pellet	K.SYELPDGQVITIGNER.F			597.638	3	1790.9	1790.89	0	4.7	239	Specific	207.43	207.43	207.43	5.46	20	>tr|B8XX44|B8XX44_HOLGL Actin isoform 1 OS=Holothuria glaberrima OX=31192 PE=2 SV=1	43347	Cmpd 34915, +MS2(597.6383), 23.0eV, 73.3 min #38441	0
cell pellet	K.TEDGWFELK.G			562.768	2	1124.53	1124.53	0	3.2	615	Specific	202.5	20	20	0.25	2	>tr|W4Z2M1|W4Z2M1_STRPU Alpha-amylase OS=Strongylocentrotus purpuratus OX=7668 PE=3 SV=1	35240	Cmpd 32233, +MS2(562.7683), 21.9eV, 68.7 min #35643	0
cell pellet	K.TENVDIGK.S			438.229	2	875.451	875.447	0	5	263	Specific	268.34	90.19	90.19	1.31	1	>tr|W4Y595|W4Y595_STRPU Uncharacterized protein OS=Strongylocentrotus purpuratus OX=7668 PE=4 SV=1	64446	Cmpd 10041, +MS2(438.2293), 17.9eV, 30.9 min #12543	0
cell pellet	K.TIDDLKNQILNLTTDNANILLQIDNAR.L			763.917	4	3052.64	3052.63	0	5.7	202	Specific	133.42	133.42	133.42	2.3	3	>sp|K1C10_HUMAN|(Common contaminant protein)	73433	Cmpd 52625, +MS2(763.9166), 28.2eV, 104.6 min #56942	0
cell pellet	K.TITLEVEPSDTIENVK.S			894.469	2	1787.93	1787.93	0	1.7	12	Specific	432.32	361.77	361.77	8.8	3	>tr|A0A2G8KC39|A0A2G8KC39_STIJA Putative polyubiquitin-B isoform X2 OS=Stichopus japonicus OX=307972 GN=BSL78_17582 PE=4 SV=1	10577	Cmpd 32486, +MS2(894.4688), 38.7eV, 69.1 min #35909	0
cell pellet	K.TLTELDQQGEK.L			631.318	2	1261.63	1261.63	0	1.5	46	Specific	253.92	172.89	172.89	5.87	1	>tr|A0A2G8LRQ1|A0A2G8LRQ1_STIJA Synaptosomal-associated protein OS=Stichopus japonicus OX=307972 GN=BSL78_00139 PE=3 SV=1	55154	Cmpd 13837, +MS2(631.3181), 28.4eV, 37.1 min #16478	0
cell pellet	K.TSGWIVPIGLLIK.N			466.293	3	1396.86	1396.86	0	5.4	486	Specific	85.3	85.3	85.3	2.98	30	>tr|A0A0K1Z5K0|A0A0K1Z5K0_HOLGL Melanotransferrin 2 OS=Holothuria glaberrima OX=31192 GN=MTf2 PE=2 SV=1	45145	Cmpd 52786, +MS2(466.2928), 18.8eV, 104.9 min #57109	0
cell pellet	K.TVELALWDTAGQEDYDR.L			991.461	2	1981.91	1981.91	0	0.6	52	Specific	177.31	177.31	177.31	5.08	4	>tr|A0A2G8L2L6|A0A2G8L2L6_STIJA Putative transforming protein RhoA-like OS=Stichopus japonicus OX=307972 GN=BSL78_08631 PE=2 SV=1	41372	Cmpd 38125, +MS2(991.4612), 42.6eV, 78.8 min #41787	0
cell pellet	K.TVELDDALGGGPVQHR.E			555.286	3	1663.84	1663.84	0	2.8	107	Specific	31.86	31.86	31.86	2.74	1	>tr|A0A2G8LL48|A0A2G8LL48_STIJA Villin (Fragment) OS=Stichopus japonicus OX=307972 GN=BSL78_02149 PE=4 SV=1	22593	Cmpd 23641, +MS2(555.2863), 21.7eV, 53.5 min #26669	0
cell pellet	K.TVELDTLLDDKPIQHR.E			474.01	4	1893.02	1893.01	0	5.7	110	Specific	123.27	123.27	123.27	3.9	1	>tr|W4XKQ7|W4XKQ7_STRPU Gelsolin-like domain-containing protein OS=Strongylocentrotus purpuratus OX=7668 PE=4 SV=1	48916	Cmpd 30095, +MS2(474.0101), 19.1eV, 64.8 min #33409	0
cell pellet	K.TVELQGK.K			387.723	2	774.438	774.436	0	3.6	65	Specific	82.59	21.07	21.07	0.98	2	>tr|A0A2G8JPT8|A0A2G8JPT8_STIJA Putative ras-related protein OS=Stichopus japonicus OX=307972 GN=BSL78_25444 PE=4 SV=1	12998	Cmpd 9033, +MS2(387.7228), 18.8eV, 29.4 min #11500	0
cell pellet	K.TVLVEAEGSEVER.T			709.364	2	1417.72	1417.72	0	3	980	Specific	169.84	147.35	147.35	1.07	2	>tr|A0A146B3S6|A0A146B3S6_HOLAT Alpha-2-macroglobulin OS=Holothuria atra OX=306320 GN=A2M PE=2 SV=1	59406	Cmpd 18528, +MS2(709.3642), 31.4eV, 44.9 min #21356	0
cell pellet	K.TVTAMDVVYALK.R			655.859	2	1310.71	1310.7	0	5.5	81	Specific	84.11	78.74	78.74	0.23	4	>tr|W4ZL59|W4ZL59_STRPU Histone H4 OS=Strongylocentrotus purpuratus OX=7668 PE=3 SV=1	29212	Cmpd 39463, +MS2(655.8585), 24.8eV, 81.2 min #43187	0
cell pellet	K.TVTVEEETVIK.V			624.342	2	1247.68	1247.67	0	2.4	528	Specific	228.64	131.9	131.9	5.4	6	>tr|A0A2G8KHF6|A0A2G8KHF6_STIJA Putative filamin-B OS=Stichopus japonicus OX=307972 GN=BSL78_15702 PE=4 SV=1	10955	Cmpd 20163, +MS2(624.3416), 28.1eV, 47.7 min #23055	0
cell pellet	K.VC[+57.021]N[+0.984]YVNWIQQTIAAN.-		C[+57], N[+1]	897.93	2	1794.85	1794.85	0	2.9	217	CRagged	83.47	83.47	57.07	2.93	10	>sp|TRYP_PIG|(Common contaminant protein)	73475	Cmpd 50868, +MS2(897.9303), 38.9eV, 101.5 min #55109	0
cell pellet	K.VDLLNQEIEFLK.V			730.903	2	1460.8	1460.8	0	-0.2	309	Specific	61.86	61.86	61.86	0.33	2	>sp|K22E_HUMAN|(Common contaminant protein)	73447	Cmpd 45214, +MS2(730.9032), 27.2eV, 91.0 min #49179	0
cell pellet	K.VEVQEFEDIK.S			618.312	2	1235.62	1235.62	0	1.5	114	Specific	165.67	147.49	147.49	0.55	3	>tr|A0A2G8KVL2|A0A2G8KVL2_STIJA Uncharacterized protein OS=Stichopus japonicus OX=307972 GN=BSL78_11054 PE=3 SV=1	26132	Cmpd 25049, +MS2(618.3123), 27.9eV, 55.9 min #28139	0
cell pellet	K.VFGM[+15.995]KPIMEETYSNNIR.G		M[+16]	682.335	3	2044.99	2044.98	0	3.9	90	Specific	128.36	128.36	46.56	3.72	30	>tr|A0A0K1Z5K0|A0A0K1Z5K0_HOLGL Melanotransferrin 2 OS=Holothuria glaberrima OX=31192 GN=MTf2 PE=2 SV=1	45145	Cmpd 27262, +MS2(682.3352), 25.7eV, 59.8 min #30449	0
cell pellet	K.VFLENVIR.D			495.294	2	989.581	989.578	0	2.8	61	Specific	148.21	99.37	99.37	0.23	4	>tr|W4ZL59|W4ZL59_STRPU Histone H4 OS=Strongylocentrotus purpuratus OX=7668 PE=3 SV=1	29212	Cmpd 31190, +MS2(495.2939), 23.0eV, 66.8 min #34555	0
cell pellet	K.VIAAEGEQNASR.A			622.817	2	1244.63	1244.62	0	2.2	239	Specific	229.76	229.76	229.76	5.97	4	>tr|W4YLU1|W4YLU1_STRPU PHB domain-containing protein OS=Strongylocentrotus purpuratus OX=7668 PE=4 SV=1	61020	Cmpd 8149, +MS2(622.8165), 23.8eV, 28.1 min #10589	0
cell pellet	K.VIAPPER.K			391.235	2	781.462	781.457	0	7.4	379	Specific	37.81	8.71	8.71	0.08	2	>tr|A0A2G8KMT7|A0A2G8KMT7_STIJA Non-muscle actin II OS=Stichopus japonicus OX=307972 GN=BSL78_13826 PE=3 SV=1	18089	Cmpd 11427, +MS2(391.2349), 18.9eV, 33.1 min #13978	0
cell pellet	K.VIAPPERK.Y			303.858	3	909.558	909.552	0	7.1	379	Specific	52.33	45.02	45.02	0.06	2	>tr|A0A2G8KMT7|A0A2G8KMT7_STIJA Non-muscle actin II OS=Stichopus japonicus OX=307972 GN=BSL78_13826 PE=3 SV=1	18089	Cmpd 9609, +MS2(303.8576), 13.4eV, 30.2 min #12095	0
cell pellet	K.VISELK.G			344.717	2	688.426	688.424	0	3.5	81	Specific	27.54	0	0	0.24	3	>tr|A0A2G8KUX1|A0A2G8KUX1_STIJA Putative ribosomal protein P2 OS=Stichopus japonicus OX=307972 GN=BSL78_11277 PE=4 SV=1	14424	Cmpd 12420, +MS2(344.7168), 17.1eV, 34.8 min #15008	0
cell pellet	K.VLESR.S			302.178	2	603.348	603.346	0	2.9	129	Specific	139.9	14.49	14.49	0.25	3	>tr|E0AEZ6|E0AEZ6_STIJA Tropomyosin OS=Stichopus japonicus OX=307972 PE=2 SV=1	11673	Cmpd 6328, +MS2(302.1775), 15.4eV, 25.2 min #8703	0
cell pellet	K.VLTHPASVDSLPTSAGQEDHVSMGGFAAR.K			735.119	4	2937.46	2937.42	0	13.6	447	Specific	189.77	189.77	189.77	1.52	2	>tr|A0A2G8KDA9|A0A2G8KDA9_STIJA Histidine ammonia-lyase OS=Stichopus japonicus OX=307972 GN=BSL78_17146 PE=3 SV=1	14782	Cmpd 28156, +MS2(735.1194), 27.3eV, 61.4 min #31384	0
cell pellet	K.VTSFPTLK.Y			446.762	2	892.516	892.514	0	3	434	Specific	197.29	118.03	118.03	2.98	7	>tr|A0A0H4BK46|A0A0H4BK46_STIJA Protein disulfide-isomerase OS=Stichopus japonicus OX=307972 GN=BSL78_09169 PE=2 SV=1	42782	Cmpd 22132, +MS2(446.7619), 21.1eV, 51.0 min #25103	0
cell pellet	K.VVDYTTAK.Q			448.742	2	896.476	896.472	0	4.5	125	Specific	67.72	46.33	46.33	1.56	8	>tr|A0A2G8KMD3|A0A2G8KMD3_STIJA Putative ras-related protein (Fragment) OS=Stichopus japonicus OX=307972 GN=BSL78_14012 PE=4 SV=1	25807	Cmpd 9096, +MS2(448.7419), 21.2eV, 29.5 min #11565	0
cell pellet	K.VVPTGDASK.C			437.239	2	873.471	873.468	0	4.2	509	Specific	112.07	65.59	65.59	2.25	6	>tr|A0A2G8KHF6|A0A2G8KHF6_STIJA Putative filamin-B OS=Stichopus japonicus OX=307972 GN=BSL78_15702 PE=4 SV=1	10955	Cmpd 6493, +MS2(437.2393), 20.7eV, 25.5 min #8874	0
cell pellet	K.VVQEYER.A			461.737	2	922.467	922.463	0	4.4	53	Specific	31.75	30.08	30.08	1.52	10	>tr|A0A2D3HXS4|A0A2D3HXS4_STIJA Stomatin OS=Stichopus japonicus OX=307972 PE=2 SV=1	19154	Cmpd 7746, +MS2(461.7371), 21.7eV, 27.4 min #10171	0
cell pellet	K.WC[+57.021]TISQ[+0.984]AEFR.K		C[+57], Q[+1]	649.797	2	1298.59	1298.58	0	2.8	29	Specific	34	19.81	19.81	1.64	7	>tr|C6KJ79|C6KJ79_HOLGL Melanotransferrin 1 OS=Holothuria glaberrima OX=31192 PE=2 SV=1	43857	Cmpd 27528, +MS2(649.7972), 29.1eV, 60.2 min #30725	0
cell pellet	K.WTPEVK.H			380.208	2	759.408	759.404	0	5.6	99	Specific	100.56	64.28	64.28	0.21	4	>tr|A0A2G8L2L6|A0A2G8L2L6_STIJA Putative transforming protein RhoA-like OS=Stichopus japonicus OX=307972 GN=BSL78_08631 PE=2 SV=1	41372	Cmpd 14619, +MS2(380.2076), 18.5eV, 38.4 min #17292	0
cell pellet	K.YADQEIPGSPFR.V			690.334	2	1379.66	1379.66	0	0.8	478	Specific	271.97	168.02	168.02	6.74	3	>tr|A0A2G8JE62|A0A2G8JE62_STIJA Putative filamin-B OS=Stichopus japonicus OX=307972 GN=BSL78_29146 PE=4 SV=1	10804	Cmpd 25476, +MS2(690.3337), 30.7eV, 56.6 min #28583	0
cell pellet	K.YAEYDYFR.I			563.748	2	1126.49	1126.48	0	3.8	61	Specific	353.54	252.06	252.06	2.84	1	>tr|W4XS83|W4XS83_STRPU Fibrinogen C-terminal domain-containing protein OS=Strongylocentrotus purpuratus OX=7668 PE=4 SV=1	49249	Cmpd 22387, +MS2(563.7478), 22.0eV, 51.5 min #25369	0
cell pellet	K.YAHLEDGELR.F			401.533	3	1202.58	1202.58	0	4	107	Specific	131.1	115.03	115.03	2.7	5	>tr|A0A2G8KRL6|A0A2G8KRL6_STIJA Protein singed OS=Stichopus japonicus OX=307972 GN=BSL78_12509 PE=4 SV=1	18718	Cmpd 14787, +MS2(401.5331), 16.6eV, 38.7 min #17467	0
cell pellet	K.YIIIGDTGVGK.S			568.323	2	1135.64	1135.64	0	2.1	9	Specific	222.82	92.43	92.43	4.7	5	>tr|W4YUG2|W4YUG2_STRPU Uncharacterized protein OS=Strongylocentrotus purpuratus OX=7668 PE=4 SV=1	37793	Cmpd 26159, +MS2(568.3227), 25.9eV, 57.8 min #29296	0
cell pellet	K.YNLFR.I			356.694	2	712.38	712.378	0	3.9	60	Specific	29.98	0	0	0.09	6	>tr|A0A2G8LHI5|A0A2G8LHI5_STIJA Techylectin-5B OS=Stichopus japonicus OX=307972 GN=BSL78_03380 PE=4 SV=1	56808	Cmpd 20278, +MS2(356.6939), 17.6eV, 47.8 min #23174	0
cell pellet	K.YPIEHGIITNWDDM[+15.995]EK.V		M[+16]	659.644	3	1976.92	1976.91	0	5.1	70	Specific	70.18	70.18	70.18	2.78	2	>tr|W4ZD41|W4ZD41_STRPU Uncharacterized protein OS=Strongylocentrotus purpuratus OX=7668 PE=3 SV=1	62395	Cmpd 26499, +MS2(659.6435), 24.9eV, 58.4 min #29652	0
cell pellet	K.YPIEHGIITNWDDMEK.V			654.313	3	1960.92	1960.91	0	6.6	70	Specific	20.8	20.8	20.8	2.33	2	>tr|W4ZD41|W4ZD41_STRPU Uncharacterized protein OS=Strongylocentrotus purpuratus OX=7668 PE=3 SV=1	62395	Cmpd 31042, +MS2(654.3128), 24.8eV, 66.5 min #34400	0
cell pellet	K.YTFSLSAVAGK.N			572.308	2	1143.61	1143.6	0	3.5	54	Specific	130.91	123.73	123.73	2.79	1	>tr|A0A2G8KTL7|A0A2G8KTL7_STIJA Dysferlin (Fragment) OS=Stichopus japonicus OX=307972 GN=BSL78_11750 PE=4 SV=1	8478	Cmpd 30774, +MS2(572.3078), 26.0eV, 66.0 min #34119	0
cell pellet	M.NSFVNDIFER.I			620.803	2	1240.6	1240.6	0	3	2	NRagged	129.23	129.23	129.23	0.29	1	>tr|W4YYY9|W4YYY9_STRPU Uncharacterized protein OS=Strongylocentrotus purpuratus OX=7668 PE=4 SV=1	32686	Cmpd 34609, +MS2(620.8033), 28.0eV, 72.8 min #38124	0
cell pellet	R.ADALQQGASQFETNAGK.L			579.283	3	1735.83	1735.82	0	5.7	51	Specific	77.11	77.11	77.11	3.49	1	>tr|Q9Y0S8|Q9Y0S8_STRPU Vesicle-associated membrane protein OS=Strongylocentrotus purpuratus OX=7668 PE=2 SV=1	31434	Cmpd 20531, +MS2(579.2830), 22.4eV, 48.3 min #23436	0
cell pellet	R.ADLITLDGGDIYMAGK.V			826.914	2	1652.82	1652.82	0	0.9	74	Specific	215.08	180.12	180.12	5.25	30	>tr|A0A0K1Z5K0|A0A0K1Z5K0_HOLGL Melanotransferrin 2 OS=Holothuria glaberrima OX=31192 GN=MTf2 PE=2 SV=1	45145	Cmpd 38586, +MS2(826.9144), 30.2eV, 79.7 min #42272	0
cell pellet	R.ADLITLDGGDVYTGGK.L			797.902	2	1594.8	1594.8	0	0.5	81	Specific	236.96	199.01	199.01	7.32	12	>tr|A0A0K1Z4Z0|A0A0K1Z4Z0_HOLGL Melanotransferrin 4 OS=Holothuria glaberrima OX=31192 GN=MTf4 PE=2 SV=1	43882	Cmpd 31579, +MS2(797.9020), 29.3eV, 67.5 min #34963	0
cell pellet	R.AFVTPNDIVK.G			552.31	2	1103.61	1103.61	0	3.3	299	Specific	150.21	69.81	69.81	0.48	1	>tr|A0A2G8JHF7|A0A2G8JHF7_STIJA Uncharacterized protein OS=Stichopus japonicus OX=307972 GN=BSL78_27988 PE=4 SV=1	12287	Cmpd 26397, +MS2(552.3103), 25.3eV, 58.2 min #29545	0
cell pellet	R.AGLQFPVGR.V			472.77	2	944.533	944.531	0	1.8	21	Specific	111.19	50.98	50.98	2.04	2	>sp|P69139|H2A3_PSAMI Late histone H2A.3, gonadal OS=Psammechinus miliaris OX=7660 PE=1 SV=2	26	Cmpd 25707, +MS2(472.7701), 19.0eV, 57.0 min #28825	0
cell pellet	R.ALEESNYELEGK.I			691.325	2	1381.64	1381.65	0	-3.6	166	Specific	96.49	48.07	48.07	0.2	3	>sp|K1C10_HUMAN|(Common contaminant protein)	73433	Cmpd 16389, +MS2(691.3252), 25.9eV, 41.4 min #19135	0
cell pellet	R.ALGLN[+0.984]PTEAELK.R		N[+1]	628.851	2	1256.69	1256.67	0	16.9	38	Specific	4.37	4.37	4.37	0.57	4	>tr|A0A2G8JV23|A0A2G8JV23_STIJA Putative myosin-2 essential light chain-like isoform X2 OS=Stichopus japonicus OX=307972 GN=BSL78_23549 PE=4 SV=1	20622	Cmpd 26043, +MS2(628.8509), 24.0eV, 57.6 min #29175	0
cell pellet	R.ALGLNPTEAELKR.I			471.271	3	1411.8	1411.79	0	6.6	38	Specific	99.92	99.92	99.92	2.76	4	>tr|A0A2G8JV23|A0A2G8JV23_STIJA Putative myosin-2 essential light chain-like isoform X2 OS=Stichopus japonicus OX=307972 GN=BSL78_23549 PE=4 SV=1	20622	Cmpd 21825, +MS2(471.2714), 19.0eV, 50.5 min #24784	0
cell pellet	R.ALKEAADVIAESPSALQLR.Y			661.372	3	1982.1	1982.09	0	5.6	230	Specific	93.34	93.34	93.34	2.7	10	>tr|A0A2D3HXS4|A0A2D3HXS4_STIJA Stomatin OS=Stichopus japonicus OX=307972 PE=2 SV=1	19154	Cmpd 33257, +MS2(661.3724), 25.0eV, 70.5 min #36717	0
cell pellet	R.AMAAEAEASR.E			503.735	2	1006.46	1006.46	0	0.7	203	Specific	185.56	87.91	87.91	2.59	10	>tr|A0A2D3HXS4|A0A2D3HXS4_STIJA Stomatin OS=Stichopus japonicus OX=307972 PE=2 SV=1	19154	Cmpd 7730, +MS2(503.7351), 20.0eV, 27.4 min #10154	0
cell pellet	R.AMSIMNSFVNDIFER.I			887.422	2	1773.84	1773.83	0	3.4	55	Specific	85.21	1.85	1.85	2.28	6	>sp|P02286|H2B_ASTRU Histone H2B, gonadal OS=Asterias rubens OX=7604 PE=1 SV=2	21	Cmpd 51691, +MS2(887.4216), 38.5eV, 102.9 min #55966	0
cell pellet	R.ANTTFTINDLQ[+0.984]GK.K		Q[+1]	475.248	3	1423.73	1423.71	0	16.8	468	Specific	8.71	8.71	8.71	0.04	3	>tr|A0A0K1Z546|A0A0K1Z546_HOLGL Melanotransferrin 3 OS=Holothuria glaberrima OX=31192 GN=MTf3 PE=2 SV=1	43699	Cmpd 26700, +MS2(475.2483), 19.1eV, 58.8 min #29862	0
cell pellet	R.AQIDIK.Y			344.207	2	687.407	687.404	0	5.3	392	Specific	120.46	8.85	8.85	0.14	6	>tr|A0A2G8KHF6|A0A2G8KHF6_STIJA Putative filamin-B OS=Stichopus japonicus OX=307972 GN=BSL78_15702 PE=4 SV=1	10955	Cmpd 12182, +MS2(344.2072), 17.1eV, 34.3 min #14760	0
cell pellet	R.AVFPSIVGR.P			473.281	2	945.554	945.552	0	2.6	29	Specific	125.09	125.09	125.09	2.72	20	>tr|B8XX44|B8XX44_HOLGL Actin isoform 1 OS=Holothuria glaberrima OX=31192 PE=2 SV=1	43347	Cmpd 28481, +MS2(473.2807), 22.1eV, 62.0 min #31724	0
cell pellet	R.AVFPSIVGRPR.H			400.241	3	1198.71	1198.71	0	1.6	29	Specific	43.53	43.53	43.53	2.27	20	>tr|B8XX44|B8XX44_HOLGL Actin isoform 1 OS=Holothuria glaberrima OX=31192 PE=2 SV=1	43347	Cmpd 24430, +MS2(400.2407), 16.6eV, 54.8 min #27494	0
cell pellet	R.AVGGEVGATSALAPK.I			664.367	2	1327.73	1327.72	0	3.5	17	Specific	212.38	117.47	117.47	4.02	1	>tr|A0A2G8LR50|A0A2G8LR50_STIJA Ribosomal-like protein OS=Stichopus japonicus OX=307972 GN=BSL78_00326 PE=3 SV=1	4002	Cmpd 18690, +MS2(664.3668), 29.7eV, 45.2 min #21524	0
cell pellet	R.AVIFR.M			303.193	2	605.379	605.377	0	2.6	60	Specific	127.66	32.29	32.29	0.36	10	>tr|A0A2D3HXS4|A0A2D3HXS4_STIJA Stomatin OS=Stichopus japonicus OX=307972 PE=2 SV=1	19154	Cmpd 16056, +MS2(303.1929), 15.4eV, 40.9 min #18788	0
cell pellet	R.C[+57.021][-17.027]LVEGAGDVAFVKPATIYGNTNN[+0.984]PNGFPWAQSLQR.S		C[-17][+57], N[+1]	1259.29	3	3775.85	3775.82	0	10	220	Specific	20.07	20.07	0	2.01	30	>tr|A0A0K1Z5K0|A0A0K1Z5K0_HOLGL Melanotransferrin 2 OS=Holothuria glaberrima OX=31192 GN=MTf2 PE=2 SV=1	45145	Cmpd 51341, +MS2(1259.2898), 44.6eV, 102.3 min #55603	0
cell pellet	R.C[+57.021][-17.027]LVEGAGDVAFVKPATIYGNTNNPNGFPWAQSLQR.S		C[-17][+57]	944.472	4	3774.87	3774.83	0	9.2	220	Specific	207.32	207.32	207.32	5.64	30	>tr|A0A0K1Z5K0|A0A0K1Z5K0_HOLGL Melanotransferrin 2 OS=Holothuria glaberrima OX=31192 GN=MTf2 PE=2 SV=1	45145	Cmpd 51338, +MS2(944.4725), 33.9eV, 102.3 min #55600	0
cell pellet	R.C[+57.021]LVEGAGDVAFVKPATIYGN[+0.984]TNNPNGFPWAQSLQR.S		C[+57], N[+1]	1264.96	3	3792.86	3792.84	0	3.7	220	Specific	50.9	50.9	27.29	3.13	30	>tr|A0A0K1Z5K0|A0A0K1Z5K0_HOLGL Melanotransferrin 2 OS=Holothuria glaberrima OX=31192 GN=MTf2 PE=2 SV=1	45145	Cmpd 48084, +MS2(1264.9575), 44.8eV, 96.0 min #52178	0
cell pellet	R.C[+57.021]LVEGAGDVAFVKPATIYGNTN[+0.984]NPNGFPWAQSLQR.S		C[+57], N[+1]	759.379	5	3792.87	3792.84	0	6	220	Specific	87.38	87.38	0	4.1	30	>tr|A0A0K1Z5K0|A0A0K1Z5K0_HOLGL Melanotransferrin 2 OS=Holothuria glaberrima OX=31192 GN=MTf2 PE=2 SV=1	45145	Cmpd 47986, +MS2(759.3792), 28.1eV, 95.8 min #52076	0
cell pellet	R.C[+57.021]LVEGAGDVAFVKPATIYGNTNN[+0.984]PNGFPWAQSLQR.S		C[+57], N[+1]	948.972	4	3792.87	3792.84	0	5.8	220	Specific	0.66	0.66	0.66	3.06	30	>tr|A0A0K1Z5K0|A0A0K1Z5K0_HOLGL Melanotransferrin 2 OS=Holothuria glaberrima OX=31192 GN=MTf2 PE=2 SV=1	45145	Cmpd 48276, +MS2(948.9720), 34.0eV, 96.3 min #52378	0
cell pellet	R.C[+57.021]LVEGAGDVAFVKPATIYGNTNNPN[+0.984]GFPWAQSLQR.S		C[+57], N[+1]	948.968	4	3792.85	3792.84	0	1.4	220	Specific	21.79	21.79	5.64	3.17	30	>tr|A0A0K1Z5K0|A0A0K1Z5K0_HOLGL Melanotransferrin 2 OS=Holothuria glaberrima OX=31192 GN=MTf2 PE=2 SV=1	45145	Cmpd 48381, +MS2(948.9678), 34.0eV, 96.5 min #52487	0
cell pellet	R.C[+57.021]N[+0.984]NVGVR.I		C[+57], N[+1]	410.194	2	819.381	819.378	0	3.4	97	Specific	127	55.11	55.11	0.31	1	>tr|A0A2G8LD14|A0A2G8LD14_STIJA Pancreatic alpha-amylase OS=Stichopus japonicus OX=307972 GN=BSL78_04900 PE=3 SV=1	10986	Cmpd 6917, +MS2(410.1939), 19.7eV, 26.1 min #9312	0
cell pellet	R.C[+57.021]PEALFQ[+0.984]PSFLGMESAGIHETTYNSIMK.C		C[+57], Q[+1]	1053.82	3	3159.46	3159.45	0	3.2	257	Specific	79.29	66.23	66.23	2.69	20	>tr|B8XX44|B8XX44_HOLGL Actin isoform 1 OS=Holothuria glaberrima OX=31192 PE=2 SV=1	43347	Cmpd 49329, +MS2(1053.8239), 37.5eV, 98.5 min #53496	0
cell pellet	R.DAFSLFDK.K			471.733	2	942.46	942.457	0	3.1	14	Specific	115.94	76.74	76.74	2.16	4	>tr|A0A2G8JV23|A0A2G8JV23_STIJA Putative myosin-2 essential light chain-like isoform X2 OS=Stichopus japonicus OX=307972 GN=BSL78_23549 PE=4 SV=1	20622	Cmpd 34206, +MS2(471.7334), 22.1eV, 72.1 min #37705	0
cell pellet	R.DDSTVVDR.L			453.714	2	906.42	906.416	0	4.6	93	Specific	99.22	30.7	30.7	0.05	3	>tr|A0A2G8KRP0|A0A2G8KRP0_STIJA Cdc42 OS=Stichopus japonicus OX=307972 GN=BSL78_12453 PE=4 SV=1	18695	Cmpd 6822, +MS2(453.7139), 21.4eV, 26.0 min #9214	0
cell pellet	R.DFDETLQ[+0.984]R.L		Q[+1]	512.735	2	1024.46	1024.46	0	3.8	265	Specific	89.4	62.63	62.63	0.02	1	>tr|W4Z261|W4Z261_STRPU Uncharacterized protein OS=Strongylocentrotus purpuratus OX=7668 PE=4 SV=1	59815	Cmpd 16853, +MS2(512.7347), 23.7eV, 42.2 min #19619	0
cell pellet	R.DFTLQDLK.K			490.259	2	979.51	979.51	0	0.4	53	Specific	140.97	75.71	75.71	2.24	2	>tr|A0A2G8JQG7|A0A2G8JQG7_STIJA Putative membrane-associated progesterone receptor component 1 OS=Stichopus japonicus OX=307972 GN=BSL78_25163 PE=4 SV=1	9959	Cmpd 29506, +MS2(490.2586), 19.6eV, 63.7 min #32792	0
cell pellet	R.DLTDYLM[+15.995]K.I		M[+16]	507.745	2	1014.48	1014.48	0	2.1	355	Specific	160.85	160.85	160.85	3.14	3	>tr|W4Y157|W4Y157_STRPU Actin, cytoskeletal 3B OS=Strongylocentrotus purpuratus OX=7668 PE=3 SV=1	38594	Cmpd 25871, +MS2(507.7453), 20.2eV, 57.3 min #28996	0
cell pellet	R.DLTDYLMK.I			499.748	2	998.49	998.486	0	3.3	185	Specific	82.93	82.93	82.93	0.34	1	>tr|W4Y969|W4Y969_STRPU Uncharacterized protein OS=Strongylocentrotus purpuratus OX=7668 PE=3 SV=1	60210	Cmpd 33071, +MS2(499.7484), 23.2eV, 70.1 min #36521	0
cell pellet	R.DN[+0.984]GDGTFDIIWTC[+57.021]PAPGDYEVDLR.F		C[+57], N[+1]	909.739	3	2727.2	2727.19	0	4.8	568	Specific	33.63	33.63	33.63	2.26	6	>tr|A0A2G8KHF6|A0A2G8KHF6_STIJA Putative filamin-B OS=Stichopus japonicus OX=307972 GN=BSL78_15702 PE=4 SV=1	10955	Cmpd 50880, +MS2(909.7385), 32.8eV, 101.5 min #55121	0
cell pellet	R.DN[+0.984]NGC[+57.021]YLTPAAGNGAVK.K		C[+57], N[+1]	861.893	2	1722.78	1722.78	0	1.6	177	Specific	71.24	71.24	0	3.28	5	>tr|A0A2G8KRL6|A0A2G8KRL6_STIJA Protein singed OS=Stichopus japonicus OX=307972 GN=BSL78_12509 PE=4 SV=1	18718	Cmpd 19394, +MS2(861.8926), 37.5eV, 46.4 min #22255	0
cell pellet	R.DNIQGITKPAIR.R			442.592	3	1325.76	1325.75	0	5.3	25	Specific	83.95	83.95	83.95	0.22	4	>tr|W4ZL59|W4ZL59_STRPU Histone H4 OS=Strongylocentrotus purpuratus OX=7668 PE=3 SV=1	29212	Cmpd 17923, +MS2(442.5917), 18.0eV, 43.9 min #20728	0
cell pellet	R.DSN[+0.984]FGINDLEGK.K		N[+1]	655.308	2	1309.61	1309.59	0	13.4	465	Specific	243.53	218.03	120.65	5.06	30	>tr|A0A0K1Z5K0|A0A0K1Z5K0_HOLGL Melanotransferrin 2 OS=Holothuria glaberrima OX=31192 GN=MTf2 PE=2 SV=1	45145	Cmpd 26376, +MS2(655.3077), 29.3eV, 58.2 min #29523	0
cell pellet	R.DSNFGINDLEGK.K			654.807	2	1308.61	1308.61	0	0.7	465	Specific	134.7	134.7	134.7	3.41	30	>tr|A0A0K1Z5K0|A0A0K1Z5K0_HOLGL Melanotransferrin 2 OS=Holothuria glaberrima OX=31192 GN=MTf2 PE=2 SV=1	45145	Cmpd 26732, +MS2(654.8074), 29.3eV, 58.8 min #29895	0
cell pellet	R.DSNFGINDLEGKK.S			479.575	3	1436.71	1436.7	0	6.2	465	Specific	136.07	136.07	136.07	3.17	30	>tr|A0A0K1Z5K0|A0A0K1Z5K0_HOLGL Melanotransferrin 2 OS=Holothuria glaberrima OX=31192 GN=MTf2 PE=2 SV=1	45145	Cmpd 22245, +MS2(479.5750), 19.2eV, 51.2 min #25222	0
cell pellet	R.DTFNHLTTWLEDAR.Q			573.612	3	1718.82	1718.81	0	4.2	92	Specific	194.44	185.51	185.51	4.21	5	>tr|W4YUG2|W4YUG2_STRPU Uncharacterized protein OS=Strongylocentrotus purpuratus OX=7668 PE=4 SV=1	37793	Cmpd 39893, +MS2(573.6117), 22.2eV, 81.9 min #43634	0
cell pellet	R.DVTIN[+0.984]NLR.G		N[+1]	473.255	2	945.503	945.5	0	3.4	122	Specific	67.44	14.84	14.84	0.04	3	>tr|A0A0K1Z546|A0A0K1Z546_HOLGL Melanotransferrin 3 OS=Holothuria glaberrima OX=31192 GN=MTf3 PE=2 SV=1	43699	Cmpd 19492, +MS2(473.2552), 22.1eV, 46.5 min #22356	0
cell pellet	R.EADIDGDGQVNYEEFVTMMTSK.-			1240.04	2	2479.07	2479.06	0	1.5	159	Specific	173.73	173.73	173.73	4.94	20	>tr|A0A2G8LBK1|A0A2G8LBK1_STIJA Putative calmodulin-like OS=Stichopus japonicus OX=307972 GN=BSL78_05530 PE=3 SV=1	19439	Cmpd 47571, +MS2(1240.0374), 43.9eV, 95.1 min #51641	0
cell pellet	R.EADVAFIK.T			446.744	2	892.481	892.477	0	4.4	230	Specific	235.26	86.48	86.48	0.96	3	>tr|A0A0K1Z546|A0A0K1Z546_HOLGL Melanotransferrin 3 OS=Holothuria glaberrima OX=31192 GN=MTf3 PE=2 SV=1	43699	Cmpd 20862, +MS2(446.7443), 21.1eV, 48.8 min #23783	0
cell pellet	R.EFWLGNEK.L			511.753	2	1022.5	1022.49	0	4.6	24	Specific	171.69	76.36	76.36	0.41	6	>tr|A0A2G8LHI5|A0A2G8LHI5_STIJA Techylectin-5B OS=Stichopus japonicus OX=307972 GN=BSL78_03380 PE=4 SV=1	56808	Cmpd 25848, +MS2(511.7531), 20.3eV, 57.2 min #28972	0
cell pellet	R.EIDNVQSEIDELNEK.A			887.922	2	1774.84	1774.83	0	1.9	38	Specific	67.48	67.48	67.48	0.22	3	>tr|A0A2G8KVL2|A0A2G8KVL2_STIJA Uncharacterized protein OS=Stichopus japonicus OX=307972 GN=BSL78_11054 PE=3 SV=1	26132	Cmpd 28658, +MS2(887.9224), 38.5eV, 62.3 min #31908	0
cell pellet	R.ETAVEAVNQGK.F			573.296	2	1145.59	1145.58	0	4.6	84	Specific	277.07	213.46	213.46	6.97	1	>tr|A0A2G8KW79|A0A2G8KW79_STIJA Putative semaphorin-1A OS=Stichopus japonicus OX=307972 GN=BSL78_10822 PE=3 SV=1	56131	Cmpd 10150, +MS2(573.2961), 26.1eV, 31.1 min #12656	0
cell pellet	R.EVFEMATR.A			491.738	2	982.469	982.466	0	3	169	Specific	225.32	160.55	160.55	4.46	4	>tr|A0A2G8L2L6|A0A2G8L2L6_STIJA Putative transforming protein RhoA-like OS=Stichopus japonicus OX=307972 GN=BSL78_08631 PE=2 SV=1	41372	Cmpd 19080, +MS2(491.7382), 22.9eV, 45.8 min #21929	0
cell pellet	R.EVQTAVR.L			401.727	2	802.447	802.442	0	6.3	90	Specific	229.59	66.55	66.55	3.29	6	>sp|P02286|H2B_ASTRU Histone H2B, gonadal OS=Asterias rubens OX=7604 PE=1 SV=2	21	Cmpd 7391, +MS2(401.7270), 19.3eV, 26.9 min #9803	0
cell pellet	R.FDVYGVK.N			414.221	2	827.435	827.43	0	6.1	662	Specific	124.46	9.13	9.13	0.04	2	>tr|A0A146B3S6|A0A146B3S6_HOLAT Alpha-2-macroglobulin OS=Holothuria atra OX=306320 GN=A2M PE=2 SV=1	59406	Cmpd 20505, +MS2(414.2211), 19.8eV, 48.2 min #23410	0
cell pellet	R.FFDITPGIK.N			519.288	2	1037.57	1037.57	0	1.1	187	Specific	182.7	178.03	178.03	3.55	5	>tr|Q6EEF4|Q6EEF4_HOLGL Ependymin-related protein OS=Holothuria glaberrima OX=31192 GN=Epen PE=2 SV=1	43847	Cmpd 34164, +MS2(519.2875), 24.0eV, 72.1 min #37661	0
cell pellet	R.FLISFDGIGM[+15.995]R.K		M[+16]	636.321	2	1271.63	1271.65	0	-8.5	54	Specific	186.34	107.03	107.03	1.85	5	>tr|Q6EEF4|Q6EEF4_HOLGL Ependymin-related protein OS=Holothuria glaberrima OX=31192 GN=Epen PE=2 SV=1	43847	Cmpd 43513, +MS2(636.3209), 28.6eV, 88.0 min #47403	0
cell pellet	R.FQPVHDLTIGVEFGAR.M			595.984	3	1785.94	1785.93	0	5.9	31	Specific	38.19	38.19	38.19	2.71	5	>tr|W4YUG2|W4YUG2_STRPU Uncharacterized protein OS=Strongylocentrotus purpuratus OX=7668 PE=4 SV=1	37793	Cmpd 36690, +MS2(595.9844), 22.9eV, 76.3 min #40290	0
cell pellet	R.FRC[+57.021]PEALFQ[+0.984]PSFLGMESAGIHETTYNSIMK.C		C[+57], Q[+1]	866.415	4	3462.64	3462.62	0	5.9	255	Specific	19.1	19.1	19.1	2.36	20	>tr|B8XX44|B8XX44_HOLGL Actin isoform 1 OS=Holothuria glaberrima OX=31192 PE=2 SV=1	43347	Cmpd 47798, +MS2(866.4148), 31.4eV, 95.5 min #51880	0
cell pellet	R.GAAGALLVYDITR.R			660.371	2	1319.73	1319.73	0	2.4	78	Specific	185.65	185.65	185.65	4.31	5	>tr|W4YUG2|W4YUG2_STRPU Uncharacterized protein OS=Strongylocentrotus purpuratus OX=7668 PE=4 SV=1	37793	Cmpd 36880, +MS2(660.3711), 29.5eV, 76.6 min #40488	0
cell pellet	R.GAHGIIVVYDVTDQESFNNVK.Q			769.054	3	2305.15	2305.15	0	1.3	75	Specific	181.47	181.47	181.47	5.5	8	>tr|A0A2G8KMD3|A0A2G8KMD3_STIJA Putative ras-related protein (Fragment) OS=Stichopus japonicus OX=307972 GN=BSL78_14012 PE=4 SV=1	25807	Cmpd 33830, +MS2(769.0545), 28.4eV, 71.5 min #37312	0
cell pellet	R.GILTLK.Y			322.722	2	644.437	644.434	0	4.7	63	Specific	121.56	121.56	121.56	1	20	>tr|B8XX44|B8XX44_HOLGL Actin isoform 1 OS=Holothuria glaberrima OX=31192 PE=2 SV=1	43347	Cmpd 21878, +MS2(322.7222), 16.2eV, 50.6 min #24839	0
cell pellet	R.GVESILLIEK.L			367.563	3	1100.67	1100.66	0	15.6	1012	Specific	299.37	34.8	34.8	2.05	1	>tr|W4ZJG5|W4ZJG5_STRPU HIRAN domain-containing protein OS=Strongylocentrotus purpuratus OX=7668 PE=4 SV=1	50745	Cmpd 27659, +MS2(367.5626), 15.5eV, 60.4 min #30862	0
cell pellet	R.GYHGIAVVK.A			315.185	3	943.541	943.536	0	5.7	107	Specific	54.55	54.55	54.55	1.55	30	>tr|A0A0K1Z5K0|A0A0K1Z5K0_HOLGL Melanotransferrin 2 OS=Holothuria glaberrima OX=31192 GN=MTf2 PE=2 SV=1	45145	Cmpd 14697, +MS2(315.1853), 13.7eV, 38.6 min #17374	0
cell pellet	R.GYPTLK.F			339.696	2	678.384	678.382	0	3.3	98	Specific	41.82	23	23	0.24	7	>tr|A0A0H4BK46|A0A0H4BK46_STIJA Protein disulfide-isomerase OS=Stichopus japonicus OX=307972 GN=BSL78_09169 PE=2 SV=1	42782	Cmpd 13204, +MS2(339.6958), 16.9eV, 36.1 min #15821	0
cell pellet	R.GYSFTTTAER.E			566.77	2	1132.53	1132.53	0	4.4	197	Specific	142.91	102.24	102.24	2.43	20	>tr|B8XX44|B8XX44_HOLGL Actin isoform 1 OS=Holothuria glaberrima OX=31192 PE=2 SV=1	43347	Cmpd 15607, +MS2(566.7696), 25.8eV, 40.2 min #18321	0
cell pellet	R.HIPNSPFK.I			470.257	2	939.506	939.505	0	1.5	280	Specific	90.2	57.67	57.67	0.14	2	>tr|A0A2G8KWA4|A0A2G8KWA4_STIJA Putative filamin-B OS=Stichopus japonicus OX=307972 GN=BSL78_10927 PE=4 SV=1	22945	Cmpd 15355, +MS2(470.2567), 18.9eV, 39.7 min #18059	0
cell pellet	R.HQGVMVGMGQK.D			391.198	3	1171.58	1171.57	0	6.3	40	Specific	366.68	366.68	366.68	7.57	20	>tr|B8XX44|B8XX44_HOLGL Actin isoform 1 OS=Holothuria glaberrima OX=31192 PE=2 SV=1	43347	Cmpd 13088, +MS2(391.1977), 16.3eV, 35.9 min #15701	0
cell pellet	R.IAAEASR.L			359.2	2	717.392	717.389	0	4	70	Specific	182.33	23.29	23.29	1.49	6	>sp|P02286|H2B_ASTRU Histone H2B, gonadal OS=Asterias rubens OX=7604 PE=1 SV=2	21	Cmpd 5730, +MS2(359.1996), 17.7eV, 24.2 min #8081	0
cell pellet	R.IIEVSGQK.I			437.258	2	873.508	873.504	0	4.7	16	Specific	159.56	74.11	74.11	2.24	3	>tr|W4Y609|W4Y609_STRPU Uncharacterized protein OS=Strongylocentrotus purpuratus OX=7668 PE=4 SV=1	60509	Cmpd 11293, +MS2(437.2577), 20.7eV, 32.9 min #13840	0
cell pellet	R.ILIAVNGQVFDVTR.G			772.944	2	1544.88	1544.88	0	1.1	70	Specific	156.54	156.54	156.54	3.98	2	>tr|A0A2G8JQG7|A0A2G8JQG7_STIJA Putative membrane-associated progesterone receptor component 1 OS=Stichopus japonicus OX=307972 GN=BSL78_25163 PE=4 SV=1	9959	Cmpd 39077, +MS2(772.9443), 34.0eV, 80.5 min #42787	0
cell pellet	R.ILMVGLDAAGK.T			544.314	2	1087.62	1087.62	0	3.3	19	Specific	181.3	116.68	116.68	3.36	3	>tr|A0A2G8JG20|A0A2G8JG20_STIJA Putative ADP-ribosylation factor 1-like OS=Stichopus japonicus OX=307972 GN=BSL78_28496 PE=3 SV=1	7911	Cmpd 29599, +MS2(544.3144), 21.3eV, 64.0 min #32891	0
cell pellet	R.ILVTR.S			301.207	2	601.407	601.403	0	5.5	158	Specific	94.77	2	2	0.11	5	>tr|A0A2G8L6C7|A0A2G8L6C7_STIJA Annexin OS=Stichopus japonicus OX=307972 GN=BSL78_07396 PE=3 SV=1	57320	Cmpd 11650, +MS2(301.2069), 15.4eV, 33.5 min #14210	0
cell pellet	R.IN[+0.984]GSGVFYR.S		N[+1]	507.258	2	1013.51	1013.51	0	4	40	Specific	92.25	70.73	70.73	0.38	1	>tr|A0A2G8LB15|A0A2G8LB15_STIJA Putative tyrosine-protein kinase OS=Stichopus japonicus OX=307972 GN=BSL78_05645 PE=4 SV=1	56208	Cmpd 20324, +MS2(507.2582), 23.5eV, 47.9 min #23222	0
cell pellet	R.ISGLIYEETR.G			590.817	2	1180.63	1180.62	0	5	47	Specific	172.21	127.39	127.39	0.31	4	>tr|W4ZL59|W4ZL59_STRPU Histone H4 OS=Strongylocentrotus purpuratus OX=7668 PE=3 SV=1	29212	Cmpd 22350, +MS2(590.8170), 22.8eV, 51.4 min #25330	0
cell pellet	R.KDLYANTVLSGGSTMFPGIADR.M			771.725	3	2313.16	2313.15	0	3	462	Specific	39.55	35.03	35.03	2.84	3	>tr|W4Y157|W4Y157_STRPU Actin, cytoskeletal 3B OS=Strongylocentrotus purpuratus OX=7668 PE=3 SV=1	38594	Cmpd 38369, +MS2(771.7253), 28.5eV, 79.3 min #42043	0
cell pellet	R.KETNEIVDYNGGR.T			498.913	3	1494.72	1494.72	0	4	445	Specific	149.83	130.88	130.88	3.66	7	>tr|A0A0H4BK46|A0A0H4BK46_STIJA Protein disulfide-isomerase OS=Stichopus japonicus OX=307972 GN=BSL78_09169 PE=2 SV=1	42782	Cmpd 12819, +MS2(498.9129), 19.9eV, 35.5 min #15423	0
cell pellet	R.KIIAEVDTNNSGTIGYNEFLQMMLGKK.S			754.389	4	3014.54	3014.53	0	1	94	Specific	46.13	46.13	46.13	2.69	5	>tr|A0A096XDA7|A0A096XDA7_STIJA Allograft inflammatory factor 1 OS=Stichopus japonicus OX=307972 GN=AIF-1 PE=2 SV=1	4392	Cmpd 47878, +MS2(754.3894), 27.9eV, 95.6 min #51963	0
cell pellet	R.KLQLTEEELSR.S			673.372	2	1345.74	1345.73	0	3.2	91	Specific	167.35	99.31	99.31	2.58	3	>tr|E0AEZ6|E0AEZ6_STIJA Tropomyosin OS=Stichopus japonicus OX=307972 PE=2 SV=1	11673	Cmpd 18719, +MS2(673.3719), 30.0eV, 45.2 min #21554	0
cell pellet	R.LAN[+0.984]GSTANEGR.V		N[+1]	545.765	2	1090.52	1090.51	0	8.8	150	Specific	68.2	19.16	19.16	0.16	2	>tr|W4Y674|W4Y674_STRPU Uncharacterized protein OS=Strongylocentrotus purpuratus OX=7668 PE=4 SV=1	68431	Cmpd 5574, +MS2(545.7646), 25.0eV, 23.9 min #7918	0
cell pellet	R.LANGSTANEGR.V			545.27	2	1089.53	1089.53	0	4.4	150	Specific	70.32	18.5	18.5	0.33	2	>tr|W4Y674|W4Y674_STRPU Uncharacterized protein OS=Strongylocentrotus purpuratus OX=7668 PE=4 SV=1	68431	Cmpd 5446, +MS2(545.2702), 25.0eV, 23.7 min #7786	0
cell pellet	R.LAPDFDALDVANK.I			694.858	2	1388.71	1388.71	0	2.7	183	Specific	167.51	167.51	167.51	3.83	2	>tr|A0A2G8JZP1|A0A2G8JZP1_STIJA Putative 60S ribosomal protein L23a OS=Stichopus japonicus OX=307972 GN=BSL78_21938 PE=3 SV=1	17249	Cmpd 32993, +MS2(694.8583), 30.9eV, 70.0 min #36440	0
cell pellet	R.LEYAGYIM[+15.995]AEK.Y		M[+16]	435.214	3	1303.63	1303.62	0	3.3	1010	Specific	159.34	17.63	17.63	0.13	2	>tr|W4ZJY9|W4ZJY9_STRPU Uncharacterized protein OS=Strongylocentrotus purpuratus OX=7668 PE=4 SV=1	30828	Cmpd 8789, +MS2(435.2142), 17.8eV, 29.0 min #11249	0
cell pellet	R.LGEHNIDVLEGNEQFINAAK.I			737.708	3	2211.11	2211.1	0	2.8	58	Specific	593.98	531.05	531.05	10.21	10	>sp|TRYP_PIG|(Common contaminant protein)	73475	Cmpd 32548, +MS2(737.7083), 27.4eV, 69.2 min #35973	0
cell pellet	R.LLLPGELAK.H			477.308	2	953.608	953.603	0	5.5	97	Specific	119.22	119.22	119.22	2.56	6	>sp|P02286|H2B_ASTRU Histone H2B, gonadal OS=Asterias rubens OX=7604 PE=1 SV=2	21	Cmpd 29916, +MS2(477.3078), 22.3eV, 64.5 min #33224	0
cell pellet	R.LNEQSAER.T			473.734	2	946.462	946.459	0	2.8	32	Specific	294.97	120.85	120.85	1.58	1	>tr|A0A2G8LAC7|A0A2G8LAC7_STIJA Uncharacterized protein OS=Stichopus japonicus OX=307972 GN=BSL78_05901 PE=4 SV=1	25252	Cmpd 5519, +MS2(473.7344), 22.2eV, 23.9 min #7862	0
cell pellet	R.LSQ[+0.984]GTINPTTR.L		Q[+1]	594.816	2	1188.63	1188.62	0	2.7	649	Specific	221.15	63.55	63.55	0.99	2	>tr|W4ZJY9|W4ZJY9_STRPU Uncharacterized protein OS=Strongylocentrotus purpuratus OX=7668 PE=4 SV=1	30828	Cmpd 12971, +MS2(594.8162), 26.9eV, 35.7 min #15580	0
cell pellet	R.LTPEDIEK.M			472.751	2	944.495	944.494	0	1.7	545	Specific	63.36	27.21	27.21	1.47	3	>tr|A0A0H4BE19|A0A0H4BE19_STIJA GRP78 OS=Stichopus japonicus OX=307972 PE=2 SV=1	42345	Cmpd 15042, +MS2(472.7512), 22.1eV, 39.2 min #17732	0
cell pellet	R.LVDGSSSNEGR.V			560.768	2	1120.53	1120.52	0	4.9	20	Specific	210.68	147.73	147.73	0.86	1	>tr|W4Y3F4|W4Y3F4_STRPU Uncharacterized protein OS=Strongylocentrotus purpuratus OX=7668 PE=4 SV=1	28021	Cmpd 5491, +MS2(560.7678), 25.6eV, 23.8 min #7833	0
cell pellet	R.LVGGNTDSEGR.V			552.77	2	1104.53	1104.53	0	4	359	Specific	62.05	3.52	3.52	0.13	1	>tr|A0A2G8KY93|A0A2G8KY93_STIJA Putative deleted in malignant brain tumors 1 protein-like isoform X4 OS=Stichopus japonicus OX=307972 GN=BSL78_10123 PE=4 SV=1	13278	Cmpd 7616, +MS2(552.7699), 25.3eV, 27.2 min #10036	0
cell pellet	R.LVGGSNSAEGR.V			523.767	2	1046.53	1046.52	0	4.2	86	Specific	132.73	99.61	99.61	0.25	1	>tr|W4Z371|W4Z371_STRPU Uncharacterized protein OS=Strongylocentrotus purpuratus OX=7668 PE=4 SV=1	70001	Cmpd 6853, +MS2(523.7671), 24.1eV, 26.0 min #9246	0
cell pellet	R.LVGGSNSSEGR.V			531.765	2	1062.52	1062.52	0	5	838	Specific	112.96	11.24	11.24	1.78	2	>tr|W4YGV4|W4YGV4_STRPU Uncharacterized protein OS=Strongylocentrotus purpuratus OX=7668 PE=4 SV=1	66310	Cmpd 7167, +MS2(531.7650), 24.5eV, 26.5 min #9571	0
cell pellet	R.LVGGSNSTEGR.V			538.772	2	1076.54	1076.53	0	3.6	444	Specific	71.19	38.08	38.08	2.06	1	>tr|W4Z370|W4Z370_STRPU Uncharacterized protein OS=Strongylocentrotus purpuratus OX=7668 PE=4 SV=1	31215	Cmpd 7289, +MS2(538.7721), 24.7eV, 26.7 min #9697	0
cell pellet	R.LVGGSSDNEGR.V			545.762	2	1090.52	1090.51	0	4	700	Specific	69.37	20	20	0.34	1	>tr|W4Z204|W4Z204_STRPU Uncharacterized protein OS=Strongylocentrotus purpuratus OX=7668 PE=4 SV=1	28012	Cmpd 7001, +MS2(545.7620), 25.0eV, 26.3 min #9399	0
cell pellet	R.LVGGSSSAEGR.V			510.262	2	1019.52	1019.51	0	5.4	728	Specific	318.65	2.66	2.66	3.57	2	>tr|W4YGV4|W4YGV4_STRPU Uncharacterized protein OS=Strongylocentrotus purpuratus OX=7668 PE=4 SV=1	66310	Cmpd 6837, +MS2(510.2622), 23.6eV, 26.0 min #9230	0
cell pellet	R.LVGGSTPNEGR.V			543.784	2	1086.56	1086.55	0	5.4	203	Specific	92.03	38.74	38.74	1.98	1	>tr|W4Y221|W4Y221_STRPU Uncharacterized protein OS=Strongylocentrotus purpuratus OX=7668 PE=4 SV=1	32632	Cmpd 8509, +MS2(543.7835), 24.9eV, 28.6 min #10960	0
cell pellet	R.N[+0.984]DLEGFAYSLK.N		N[+1]	629.312	2	1257.62	1257.6	0	14.1	575	Specific	155.9	147.05	147.05	3	3	>tr|A0A0H4BE19|A0A0H4BE19_STIJA GRP78 OS=Stichopus japonicus OX=307972 PE=2 SV=1	42345	Cmpd 31478, +MS2(629.3124), 24.0eV, 67.4 min #34857	0
cell pellet	R.N[+0.984]KDNQC[+57.021]GIATSASYPTV.-		C[+57], N[+1]	913.916	2	1826.83	1826.82	0	1.4	316	CRagged	50.85	50.85	0	2.7	3	>tr|A9LJ19|A9LJ19_STIJA Cathepsin L OS=Stichopus japonicus OX=307972 PE=2 SV=1	2539	Cmpd 23290, +MS2(913.9162), 39.5eV, 52.9 min #26306	0
cell pellet	R.NDEELNK.L			431.204	2	861.401	861.395	0	7.5	89	Specific	121.29	121.29	121.29	2.27	2	>sp|P69139|H2A3_PSAMI Late histone H2A.3, gonadal OS=Psammechinus miliaris OX=7660 PE=1 SV=2	26	Cmpd 5772, +MS2(431.2043), 20.5eV, 24.3 min #8124	0
cell pellet	R.NDLEGFAYSLK.N			628.814	2	1256.62	1256.62	0	3.7	575	Specific	81.45	81.45	81.45	2.57	3	>tr|A0A0H4BE19|A0A0H4BE19_STIJA GRP78 OS=Stichopus japonicus OX=307972 PE=2 SV=1	42345	Cmpd 31623, +MS2(628.8139), 28.3eV, 67.6 min #35008	0
cell pellet	R.NKDN[+0.984]QC[+57.021]GIATSASYPTV.-		C[+57], N[+1]	913.916	2	1826.82	1826.82	0	1.1	316	CRagged	314.28	314.28	0	6.95	3	>tr|A9LJ19|A9LJ19_STIJA Cathepsin L OS=Stichopus japonicus OX=307972 PE=2 SV=1	2539	Cmpd 23124, +MS2(913.9159), 39.5eV, 52.7 min #26133	0
cell pellet	R.NKDNQ[+0.984]C[+57.021]GIATSASYPTV.-		C[+57], Q[+1]	609.614	3	1826.83	1826.82	0	2.8	316	CRagged	153.75	153.75	35.08	4.52	3	>tr|A9LJ19|A9LJ19_STIJA Cathepsin L OS=Stichopus japonicus OX=307972 PE=2 SV=1	2539	Cmpd 23118, +MS2(609.6140), 23.4eV, 52.6 min #26127	0
cell pellet	R.NLDLDSIIAEVK.A			665.369	2	1329.73	1329.73	0	3.9	348	Specific	236.47	184.17	184.17	3.17	2	>sp|K22E_HUMAN|(Common contaminant protein)	73447	Cmpd 46532, +MS2(665.3692), 25.1eV, 93.3 min #50556	0
cell pellet	R.NLTNPNTVIFLIGNK.S			553.317	3	1657.94	1657.93	0	5.4	75	Specific	220.29	201.71	201.71	5.78	3	>tr|W4Y609|W4Y609_STRPU Uncharacterized protein OS=Strongylocentrotus purpuratus OX=7668 PE=4 SV=1	60509	Cmpd 42634, +MS2(553.3169), 21.6eV, 86.5 min #46486	0
cell pellet	R.NQETYGEDPYLTGELVK.S			978.468	2	1955.93	1955.92	0	2.4	178	Specific	199.43	199.43	199.43	3.04	1	>tr|A0A2G8LPK0|A0A2G8LPK0_STIJA Putative beta-D-xylosidase 1 OS=Stichopus japonicus OX=307972 GN=BSL78_00899 PE=4 SV=1	8414	Cmpd 30167, +MS2(978.4676), 35.0eV, 64.9 min #33484	0
cell pellet	R.NSHEPYYDYSGAFR.C			569.249	3	1705.73	1705.72	0	4.8	565	Specific	143	143	143	3.53	7	>tr|C6KJ79|C6KJ79_HOLGL Melanotransferrin 1 OS=Holothuria glaberrima OX=31192 PE=2 SV=1	43857	Cmpd 21489, +MS2(569.2489), 22.1eV, 49.9 min #24435	0
cell pellet	R.NTHEPYYGYTGALR.C			547.929	3	1641.77	1641.77	0	3.6	556	Specific	80.67	80.67	80.67	2.72	30	>tr|A0A0K1Z5K0|A0A0K1Z5K0_HOLGL Melanotransferrin 2 OS=Holothuria glaberrima OX=31192 GN=MTf2 PE=2 SV=1	45145	Cmpd 19368, +MS2(547.9287), 21.4eV, 46.3 min #22227	0
cell pellet	R.NTYDTWLSEEYLEGIK.T			980.963	2	1960.92	1960.92	0	1.2	700	Specific	84.01	84.01	84.01	3	12	>tr|A0A0K1Z4Z0|A0A0K1Z4Z0_HOLGL Melanotransferrin 4 OS=Holothuria glaberrima OX=31192 GN=MTf4 PE=2 SV=1	43882	Cmpd 42499, +MS2(980.9635), 42.2eV, 86.3 min #46345	0
cell pellet	R.NVLGTK.N			316.194	2	631.381	631.377	0	5.4	171	Specific	31.23	6.46	6.46	0.14	4	>tr|W4YLU1|W4YLU1_STRPU PHB domain-containing protein OS=Strongylocentrotus purpuratus OX=7668 PE=4 SV=1	61020	Cmpd 9808, +MS2(316.1940), 13.8eV, 30.5 min #12300	0
cell pellet	R.NWNDYK.H			420.19	2	839.373	839.368	0	6.1	10	Specific	98.14	52.37	52.37	0.1	6	>tr|A0A2G8LHI5|A0A2G8LHI5_STIJA Techylectin-5B OS=Stichopus japonicus OX=307972 GN=BSL78_03380 PE=4 SV=1	56808	Cmpd 11645, +MS2(420.1903), 20.1eV, 33.5 min #14205	0
cell pellet	R.NYQSWLGQEYLNAVK.G			906.95	2	1812.89	1812.89	0	0.9	704	Specific	99.46	99.46	99.46	2.97	30	>tr|A0A0K1Z5K0|A0A0K1Z5K0_HOLGL Melanotransferrin 2 OS=Holothuria glaberrima OX=31192 GN=MTf2 PE=2 SV=1	45145	Cmpd 39659, +MS2(906.9502), 39.3eV, 81.5 min #43391	0
cell pellet	R.Q[-17.027]GADVSANQK.K		Q[-17]	500.74	2	1000.47	1000.47	0	3.8	229	Specific	284.03	206.39	206.39	5.67	5	>tr|A0A2G8KRL6|A0A2G8KRL6_STIJA Protein singed OS=Stichopus japonicus OX=307972 GN=BSL78_12509 PE=4 SV=1	18718	Cmpd 5383, +MS2(500.7403), 23.2eV, 23.6 min #7720	0
cell pellet	R.Q[-17.027]VTGVLLQGR.G		Q[-17]	527.306	2	1053.61	1053.61	0	0.4	89	Specific	406.5	169.02	169.02	6.71	2	>tr|A0A2G8JZF2|A0A2G8JZF2_STIJA F5/8 type C domain-containing protein OS=Stichopus japonicus OX=307972 GN=BSL78_22083 PE=4 SV=1	11630	Cmpd 31963, +MS2(527.3064), 20.8eV, 68.2 min #35361	0
cell pellet	R.QGADVSANQK.K			509.253	2	1017.5	1017.5	0	2.6	229	Specific	84.63	54.17	54.17	1.86	5	>tr|A0A2G8KRL6|A0A2G8KRL6_STIJA Protein singed OS=Stichopus japonicus OX=307972 GN=BSL78_12509 PE=4 SV=1	18718	Cmpd 5138, +MS2(509.2529), 23.6eV, 23.2 min #7464	0
cell pellet	R.QVTGVLLQGR.G			535.822	2	1070.64	1070.63	0	5.1	89	Specific	203.47	67.34	67.34	2.89	2	>tr|A0A2G8JZF2|A0A2G8JZF2_STIJA F5/8 type C domain-containing protein OS=Stichopus japonicus OX=307972 GN=BSL78_22083 PE=4 SV=1	11630	Cmpd 20836, +MS2(535.8222), 21.0eV, 48.8 min #23755	0
cell pellet	R.RSESWIGIYTPK.T			479.59	3	1436.76	1436.75	0	2.4	148	Specific	188.92	148.99	148.99	4.31	5	>tr|Q6EEF4|Q6EEF4_HOLGL Ependymin-related protein OS=Holothuria glaberrima OX=31192 GN=Epen PE=2 SV=1	43847	Cmpd 26889, +MS2(479.5904), 19.2eV, 59.1 min #30060	0
cell pellet	R.SDFELLC[+57.021]Q[+0.984]DGTR.A		C[+57], Q[+1]	721.318	2	1441.63	1441.63	0	2.2	255	Specific	176.12	176.12	176.12	4.25	30	>tr|A0A0K1Z5K0|A0A0K1Z5K0_HOLGL Melanotransferrin 2 OS=Holothuria glaberrima OX=31192 GN=MTf2 PE=2 SV=1	45145	Cmpd 29304, +MS2(721.3184), 31.9eV, 63.4 min #32582	0
cell pellet	R.SESWIGIYTPK.T			640.831	2	1280.65	1280.65	0	1.5	149	Specific	72.34	72.34	72.34	2.45	5	>tr|Q6EEF4|Q6EEF4_HOLGL Ependymin-related protein OS=Holothuria glaberrima OX=31192 GN=Epen PE=2 SV=1	43847	Cmpd 32270, +MS2(640.8306), 28.7eV, 68.7 min #35682	0
cell pellet	R.SIESFFAK.A			464.744	2	928.48	928.477	0	2.6	62	Specific	108.41	19.41	19.41	0.05	1	>tr|W4ZGR0|W4ZGR0_STRPU Fanconi-associated nuclease OS=Strongylocentrotus purpuratus OX=7668 PE=3 SV=1	35891	Cmpd 22183, +MS2(464.7436), 18.7eV, 51.1 min #25156	0
cell pellet	R.SLDLDSIIAEVK.A			651.864	2	1302.72	1302.72	0	4.8	343	Specific	214.01	154.88	154.88	4.26	2	>sp|K2C1_HUMAN|(Common contaminant protein)	73448	Cmpd 46689, +MS2(651.8644), 29.2eV, 93.6 min #50720	0
cell pellet	R.SLGQNPTEAELQ[+0.984]DMINEVDADGNGTIDFPEFLTMMAR.K		Q[+1]	1357.29	3	4069.87	4070.83	-1	10.6	70	Specific	148.23	148.23	3.97	3.5	20	>tr|A0A2G8LBK1|A0A2G8LBK1_STIJA Putative calmodulin-like OS=Stichopus japonicus OX=307972 GN=BSL78_05530 PE=3 SV=1	19439	Cmpd 55677, +MS2(1357.2949), 47.9eV, 110.5 min #60151	0
cell pellet	R.SLGQNPTEAELQDM[+15.995]INEVDADGNGTIDFPEFLTMMAR.K		M[+16]	1362.62	3	4085.84	4085.84	0	0.7	70	Specific	3.93	3.93	3.93	2.78	20	>tr|A0A2G8LBK1|A0A2G8LBK1_STIJA Putative calmodulin-like OS=Stichopus japonicus OX=307972 GN=BSL78_05530 PE=3 SV=1	19439	Cmpd 53841, +MS2(1362.6196), 48.1eV, 107.0 min #58221	0
cell pellet	R.SLGQNPTEAELQDMIN[+0.984]EVDADGNGTIDFPEFLTMMAR.K		N[+1]	1357.29	3	4069.86	4070.83	-1	8.4	70	Specific	463.67	463.67	24.98	9.15	20	>tr|A0A2G8LBK1|A0A2G8LBK1_STIJA Putative calmodulin-like OS=Stichopus japonicus OX=307972 GN=BSL78_05530 PE=3 SV=1	19439	Cmpd 55650, +MS2(1357.2919), 47.9eV, 110.4 min #60123	0
cell pellet	R.SLGQNPTEAELQDMINEVDADGNGTIDFPEFLTM[+15.995]MAR.K		M[+16]	1362.63	3	4085.87	4085.84	0	6.1	70	Specific	15.92	15.92	0	2.75	20	>tr|A0A2G8LBK1|A0A2G8LBK1_STIJA Putative calmodulin-like OS=Stichopus japonicus OX=307972 GN=BSL78_05530 PE=3 SV=1	19439	Cmpd 54940, +MS2(1362.6269), 48.1eV, 109.1 min #59377	0
cell pellet	R.SLGQNPTEAELQDMINEVDADGNGTIDFPEFLTMMAR.K			1357.29	3	4069.86	4069.85	0	2.8	70	Specific	143.11	143.11	43.27	4.94	20	>tr|A0A2G8LBK1|A0A2G8LBK1_STIJA Putative calmodulin-like OS=Stichopus japonicus OX=307972 GN=BSL78_05530 PE=3 SV=1	19439	Cmpd 55706, +MS2(1357.2908), 47.9eV, 110.5 min #60181	0
cell pellet	R.SLVVHEGVDDLGK.G			456.581	3	1367.73	1367.72	0	8.7	118	Specific	32.15	32.15	32.15	0.66	2	>tr|A0A5B9HFR1|A0A5B9HFR1_9ECHN Superoxide dismutase [Cu-Zn] OS=Psychropotes longicauda OX=55639 PE=2 SV=1	47712	Cmpd 19464, +MS2(456.5810), 18.5eV, 46.5 min #22327	0
cell pellet	R.SNTDVTIDNLK.D			610.313	2	1219.62	1219.62	0	2.1	124	Specific	161.66	133.87	133.87	3.62	12	>tr|A0A0K1Z4Z0|A0A0K1Z4Z0_HOLGL Melanotransferrin 4 OS=Holothuria glaberrima OX=31192 GN=MTf4 PE=2 SV=1	43882	Cmpd 18631, +MS2(610.3132), 27.5eV, 45.1 min #21463	0
cell pellet	R.TAGWNIPVGYLLGAGHMESAGC[+57.021]Q[+0.984]SSMLSAAK.F		C[+57], Q[+1]	1055.84	3	3165.49	3165.48	0	4	139	Specific	45.89	45.89	45.89	2.81	30	>tr|A0A0K1Z5K0|A0A0K1Z5K0_HOLGL Melanotransferrin 2 OS=Holothuria glaberrima OX=31192 GN=MTf2 PE=2 SV=1	45145	Cmpd 49836, +MS2(1055.8358), 37.6eV, 99.5 min #54030	0
cell pellet	R.TAGWNIPVGYLLR.S			730.41	2	1459.81	1459.81	0	5.4	141	Specific	107.14	107.14	107.14	2.86	7	>tr|C6KJ79|C6KJ79_HOLGL Melanotransferrin 1 OS=Holothuria glaberrima OX=31192 PE=2 SV=1	43857	Cmpd 47973, +MS2(730.4104), 32.3eV, 95.8 min #52062	0
	R.TITSSYYR.G			495.749	2	990.491	990.489	0	2.3	67	Specific	84	84	84	2.05	8	>tr|A0A2G8KMD3|A0A2G8KMD3_STIJA Putative ras-related protein (Fragment) OS=Stichopus japonicus OX=307972 GN=BSL78_14012 PE=4 SV=1	25807	Cmpd 12801, +MS2(495.7493), 23.0eV, 35.4 min #15404	0
cell pellet	R.TLITR.S			302.197	2	603.386	603.382	0	6.1	233	Specific	49.31	15.03	15.03	0.16	5	>tr|A0A2G8L6C7|A0A2G8L6C7_STIJA Annexin OS=Stichopus japonicus OX=307972 GN=BSL78_07396 PE=3 SV=1	57320	Cmpd 10911, +MS2(302.1967), 15.4eV, 32.4 min #13445	0
cell pellet	R.TLLEGEESR.M			517.265	2	1033.52	1033.52	0	6.9	483	Specific	78.93	33.08	33.08	1.3	2	>sp|K2C1_HUMAN|(Common contaminant protein)	73448	Cmpd 13383, +MS2(517.2652), 23.9eV, 36.4 min #16007	0
cell pellet	R.TLSDYNIQK.E			541.282	2	1081.56	1081.55	0	3	199	Specific	141.75	59.94	59.94	2.16	3	>tr|A0A2G8KC39|A0A2G8KC39_STIJA Putative polyubiquitin-B isoform X2 OS=Stichopus japonicus OX=307972 GN=BSL78_17582 PE=4 SV=1	10577	Cmpd 14565, +MS2(541.2815), 24.8eV, 38.3 min #17235	0
cell pellet	R.TTGIVLDSGDGVSHTVPIYEGYALPHAILR.L			788.669	4	3151.66	3151.64	0	4.1	148	Specific	110.98	110.98	110.98	4.85	20	>tr|B8XX44|B8XX44_HOLGL Actin isoform 1 OS=Holothuria glaberrima OX=31192 PE=2 SV=1	43347	Cmpd 43218, +MS2(788.6692), 29.0eV, 87.5 min #47094	0
cell pellet	R.TVSFDVPPQEILSK.D			780.419	2	1559.83	1559.83	0	-0.6	95	Specific	21.58	18.02	18.02	1.24	10	>tr|A0A2D3HXS4|A0A2D3HXS4_STIJA Stomatin OS=Stichopus japonicus OX=307972 PE=2 SV=1	19154	Cmpd 35964, +MS2(780.4190), 34.2eV, 75.1 min #39536	0
cell pellet	R.TVSFDVPPQEILTK.D			787.428	2	1573.85	1573.85	0	1.1	116	Specific	163.1	163.1	163.1	3.98	4	>tr|W4YLU1|W4YLU1_STRPU PHB domain-containing protein OS=Strongylocentrotus purpuratus OX=7668 PE=4 SV=1	61020	Cmpd 36190, +MS2(787.4281), 34.5eV, 75.5 min #39771	0
cell pellet	R.TVVQAESNR.P			502.262	2	1003.52	1003.52	0	-0.7	119	Specific	33.52	19.11	19.11	0.03	1	>tr|W4XNR8|W4XNR8_STRPU Integrase catalytic domain-containing protein OS=Strongylocentrotus purpuratus OX=7668 PE=4 SV=1	29066	Cmpd 9553, +MS2(502.2616), 23.3eV, 30.2 min #12037	0
cell pellet	R.VAPEEHPVLLTEAPLNPK.A			977.538	2	1954.07	1954.06	0	1.9	96	Specific	35.38	35.38	35.38	2.15	20	>tr|B8XX44|B8XX44_HOLGL Actin isoform 1 OS=Holothuria glaberrima OX=31192 PE=2 SV=1	43347	Cmpd 29178, +MS2(977.5377), 42.0eV, 63.2 min #32450	0
cell pellet	R.VATVSLPR.S			421.759	2	842.511	842.509	0	1.7	108	Specific	177.69	69.39	69.39	2.72	10	>sp|TRYP_PIG|(Common contaminant protein)	73475	Cmpd 18864, +MS2(421.7590), 20.1eV, 45.5 min #21704	0
cell pellet	R.VFDKDGN[+0.984]GFISAAELR.H		N[+1]	580.626	3	1739.86	1739.86	0	2	123	Specific	18.5	18.5	18.5	2.31	20	>tr|A0A2G8LBK1|A0A2G8LBK1_STIJA Putative calmodulin-like OS=Stichopus japonicus OX=307972 GN=BSL78_05530 PE=3 SV=1	19439	Cmpd 30910, +MS2(580.6260), 22.5eV, 66.3 min #34262	0
cell pellet	R.VFDKDGNGFISAAELR.H			580.299	3	1738.88	1738.88	0	3.5	123	Specific	56.46	56.46	56.46	2.67	20	>tr|A0A2G8LBK1|A0A2G8LBK1_STIJA Putative calmodulin-like OS=Stichopus japonicus OX=307972 GN=BSL78_05530 PE=3 SV=1	19439	Cmpd 29880, +MS2(580.2989), 22.4eV, 64.5 min #33186	0
cell pellet	R.VFDKDGNGTINSAELR.H			579.295	3	1735.87	1735.86	0	4.9	78	Specific	247.81	235.78	235.78	5.7	4	>tr|A0A2G8JV23|A0A2G8JV23_STIJA Putative myosin-2 essential light chain-like isoform X2 OS=Stichopus japonicus OX=307972 GN=BSL78_23549 PE=4 SV=1	20622	Cmpd 18019, +MS2(579.2947), 22.4eV, 44.1 min #20830	0
cell pellet	R.VIEEK.K			309.181	2	617.354	617.351	0	5.5	67	Specific	129.33	51.03	51.03	0.25	5	>tr|Q6EEF4|Q6EEF4_HOLGL Ependymin-related protein OS=Holothuria glaberrima OX=31192 GN=Epen PE=2 SV=1	43847	Cmpd 5789, +MS2(309.1806), 15.7eV, 24.3 min #8142	0
cell pellet	R.VNSYPGNDPTK.V			596.288	2	1191.57	1191.56	0	4.6	220	Specific	126.65	102.66	102.66	2.75	6	>tr|A0A2G8KHF6|A0A2G8KHF6_STIJA Putative filamin-B OS=Stichopus japonicus OX=307972 GN=BSL78_15702 PE=4 SV=1	10955	Cmpd 7907, +MS2(596.2884), 22.9eV, 27.7 min #10338	0
cell pellet	R.VSTEVDAR.L			438.726	2	876.444	876.442	0	2.1	101	Specific	54.56	3.22	3.22	1.4	2	>tr|A0A2G8LPV2|A0A2G8LPV2_STIJA Transaldolase OS=Stichopus japonicus OX=307972 GN=BSL78_00811 PE=4 SV=1	20945	Cmpd 7852, +MS2(438.7256), 17.9eV, 27.6 min #10281	0
cell pellet	R.VTEEVLSYTYR.A			680.342	2	1359.68	1359.68	0	-1.6	112	Specific	208.49	164.9	164.9	3.09	1	>tr|A0A2G8JH77|A0A2G8JH77_STIJA Fructose-bisphosphate aldolase OS=Stichopus japonicus OX=307972 GN=BSL78_28079 PE=3 SV=1	55579	Cmpd 23893, +MS2(680.3421), 30.3eV, 53.9 min #26931	0
cell pellet	R.VVTVLSPR.Y			435.775	2	870.542	870.541	0	1.3	259	Specific	41.87	6.96	6.96	0.82	1	>tr|A0A2G8JFL0|A0A2G8JFL0_STIJA Uncharacterized protein OS=Stichopus japonicus OX=307972 GN=BSL78_28650 PE=4 SV=1	55762	Cmpd 19778, +MS2(435.7746), 20.7eV, 47.0 min #22654	0
cell pellet	R.WC[+57.021]TISSLEQ[+0.984]VK.C		C[+57], Q[+1]	676.332	2	1351.66	1351.66	0	0.5	27	Specific	13.63	6.59	6.59	1.94	30	>tr|A0A0K1Z5K0|A0A0K1Z5K0_HOLGL Melanotransferrin 2 OS=Holothuria glaberrima OX=31192 GN=MTf2 PE=2 SV=1	45145	Cmpd 31890, +MS2(676.3321), 30.1eV, 68.0 min #35285	0
cell pellet	R.WC[+57.021]TISTQ[+0.984]EANK.C		C[+57], Q[+1]	669.805	2	1338.6	1338.6	0	2.5	34	Specific	26.42	10.14	10.14	1.91	12	>tr|A0A0K1Z4Z0|A0A0K1Z4Z0_HOLGL Melanotransferrin 4 OS=Holothuria glaberrima OX=31192 GN=MTf4 PE=2 SV=1	43882	Cmpd 16745, +MS2(669.8050), 29.9eV, 42.0 min #19507	0
cell pellet	R.YASENVNK.L			462.727	2	924.447	924.442	0	5.1	104	Specific	132.32	57.26	57.26	1.21	8	>tr|A0A2G8KMD3|A0A2G8KMD3_STIJA Putative ras-related protein (Fragment) OS=Stichopus japonicus OX=307972 GN=BSL78_14012 PE=4 SV=1	25807	Cmpd 5586, +MS2(462.7271), 21.7eV, 24.0 min #7931	0
cell pellet	R.YDLTVPFAR.Y			541.288	2	1081.57	1081.57	0	0.8	140	Specific	159.9	135.1	135.1	3.31	1	>tr|A0A2G8JP90|A0A2G8JP90_STIJA AA_TRNA_LIGASE_II domain-containing protein OS=Stichopus japonicus OX=307972 GN=BSL78_25568 PE=4 SV=1	6226	Cmpd 33656, +MS2(541.2879), 24.8eV, 71.2 min #37132	0
cell pellet	R.YLQTLNTISAEK.N			690.874	2	1380.74	1380.74	0	2.2	270	Specific	303.03	174.77	174.77	7.24	4	>tr|W4YLU1|W4YLU1_STRPU PHB domain-containing protein OS=Strongylocentrotus purpuratus OX=7668 PE=4 SV=1	61020	Cmpd 22910, +MS2(690.8736), 30.7eV, 52.3 min #25912	0
cell pellet	R.YLQTLSAISAEK.N			662.362	2	1323.72	1323.72	0	1.3	249	Specific	278	266.41	266.41	7.12	10	>tr|A0A2D3HXS4|A0A2D3HXS4_STIJA Stomatin OS=Stichopus japonicus OX=307972 PE=2 SV=1	19154	Cmpd 25504, +MS2(662.3623), 29.6eV, 56.6 min #28613	0
cell pellet	R.YLTVAAIFR.G			527.309	2	1053.61	1053.61	0	1.8	310	Specific	170.3	104.12	104.12	2.99	2	>tr|A0A2G8KYX9|A0A2G8KYX9_STIJA Tubulin beta chain OS=Stichopus japonicus OX=307972 GN=BSL78_09919 PE=3 SV=1	7477	Cmpd 40032, +MS2(527.3092), 24.3eV, 82.1 min #43778	0
cell pellet	R.YN[+0.984]GYNGAFR.C		N[+1]	531.742	2	1062.48	1062.46	0	12.4	211	Specific	141.31	95.13	95.13	0.85	30	>tr|A0A0K1Z5K0|A0A0K1Z5K0_HOLGL Melanotransferrin 2 OS=Holothuria glaberrima OX=31192 GN=MTf2 PE=2 SV=1	45145	Cmpd 14715, +MS2(531.7422), 24.5eV, 38.6 min #17392	0
cell pellet	R.YNGYN[+0.984]GAFR.C		N[+1]	531.738	2	1062.47	1062.46	0	4.5	211	Specific	93.32	64.99	64.99	1.87	30	>tr|A0A0K1Z5K0|A0A0K1Z5K0_HOLGL Melanotransferrin 2 OS=Holothuria glaberrima OX=31192 GN=MTf2 PE=2 SV=1	45145	Cmpd 14061, +MS2(531.7380), 24.5eV, 37.5 min #16711	0
cell pellet	R.YNGYNGAFR.C			531.245	2	1061.48	1061.48	0	2.8	211	Specific	357.06	93.37	93.37	5	30	>tr|A0A0K1Z5K0|A0A0K1Z5K0_HOLGL Melanotransferrin 2 OS=Holothuria glaberrima OX=31192 GN=MTf2 PE=2 SV=1	45145	Cmpd 14374, +MS2(531.2451), 24.4eV, 38.0 min #17036	0
cell pellet	R.YYQPDFGQR.S			587.271	2	1173.54	1173.53	0	2.9	944	Specific	344.11	155.89	155.89	6.68	1	>tr|A0A2G8LBZ1|A0A2G8LBZ1_STIJA Uncharacterized protein OS=Stichopus japonicus OX=307972 GN=BSL78_05295 PE=4 SV=1	9818	Cmpd 17835, +MS2(587.2715), 22.7eV, 43.8 min #20637	0
	K.FEVDGTIATN[+0.984]DIASLK.L		N[+1]	847.925	2	1694.84	1694.85	0	-3.6	237	Specific	76.68	19.83	19.83	0.04	1	>Reverse >tr|A0A2G8KLY6|A0A2G8KLY6_STIJA Putative protocadherin-like wing polarity protein stan OS=Stichopus japonicus OX=307972 GN=BSL78_14094 PE=4 SV=1	80660	Cmpd 50808, +MS2(847.9248), 36.9eV, 101.3 min #54811	0	101.314
	K.IVSLYQ[+0.984]EMNLLDK.K		Q[+1]	783.911	2	1566.81	1566.81	0	3.7	2017	Specific	102.43	80.64	0	0.15	2	>Reverse >tr|W4ZJ29|W4ZJ29_STRPU Uncharacterized protein OS=Strongylocentrotus purpuratus OX=7668 PE=4 SV=1	105899	Cmpd 31387, +MS2(783.9108), 34.4eV, 65.6 min #34523	0	65.5668
	K.IVSLYQEMN[+0.984]LLDK.K		N[+1]	783.91	2	1566.81	1566.81	0	2.4	2017	Specific	50.65	27.04	27.04	0.1	2	>Reverse >tr|W4ZJ29|W4ZJ29_STRPU Uncharacterized protein OS=Strongylocentrotus purpuratus OX=7668 PE=4 SV=1	105899	Cmpd 31514, +MS2(783.9097), 34.4eV, 65.8 min #34655	0	65.7877
	K.LIDESQ[+0.984]LLK.R		Q[+1]	530.301	2	1059.59	1059.59	0	0.9	48	Specific	173.27	14.33	14.33	0.11	1	>Reverse >tr|W4ZJI8|W4ZJI8_STRPU 3'-5' exonuclease domain-containing protein OS=Strongylocentrotus purpuratus OX=7668 PE=4 SV=1	135801	Cmpd 24995, +MS2(530.3007), 24.4eV, 54.4 min #27874	0	54.3842
	K.LISDVGEVR.V			494.278	2	987.548	987.547	0	1.3	323	Specific	204.19	1.81	1.81	0.1	1	>Reverse >tr|A0A2G8LKF6|A0A2G8LKF6_STIJA Telomerase reverse transcriptase OS=Stichopus japonicus OX=307972 GN=BSL78_02425 PE=3 SV=1	83044	Cmpd 16822, +MS2(494.2778), 23.0eV, 40.5 min #19380	0	40.4865
	K.TGEDGGIER.E			467.217	2	933.428	933.427	0	0.6	1148	Specific	91.09	13.82	13.82	0.08	2	>Reverse >tr|W4ZBU0|W4ZBU0_STRPU Alpha-galactosidase OS=Strongylocentrotus purpuratus OX=7668 PE=3 SV=1	139096	Cmpd 7620, +MS2(467.2175), 21.9eV, 26.4 min #9848	0	26.409
	K.TLENKETQVR.E			609.328	2	1217.65	1217.65	0	0.4	339	Specific	233.28	53.67	53.67	0.21	1	>Reverse >tr|W4Y036|W4Y036_STRPU Uncharacterized protein OS=Strongylocentrotus purpuratus OX=7668 PE=4 SV=1	139644	Cmpd 24520, +MS2(609.3281), 27.5eV, 53.6 min #27381	0	53.6002
	K.TYSVTPR.K			412.22	2	823.432	823.431	0	1.3	117	Specific	276.38	117.77	117.77	0.45	1	>Reverse >tr|A0A2G8JVR5|A0A2G8JVR5_STIJA Uncharacterized protein OS=Stichopus japonicus OX=307972 GN=BSL78_23313 PE=4 SV=1	75531	Cmpd 11342, +MS2(412.2196), 19.7eV, 32.0 min #13702	0	32.014
	R.ALSLIAK.C			358.24	2	715.474	715.471	0	3.3	967	Specific	230.17	29.54	29.54	0.27	1	>Reverse >tr|A0A2G8LRI2|A0A2G8LRI2_STIJA Putative E3 ubiquitin-protein ligase HUWE1 OS=Stichopus japonicus OX=307972 GN=BSL78_00231 PE=4 SV=1	93696	Cmpd 24792, +MS2(358.2405), 17.6eV, 54.0 min #27663	0	54.0318
	R.DLSSTSSLK.K			469.245	2	937.484	937.484	0	0	1649	Specific	298.73	146.02	146.02	3.01	1	>Reverse >tr|W4Y1R1|W4Y1R1_STRPU Uncharacterized protein OS=Strongylocentrotus purpuratus OX=7668 PE=4 SV=1	123640	Cmpd 8081, +MS2(469.2455), 22.0eV, 27.1 min #10326	0	27.089
	R.FFRLVQ[+0.984]GPR.F		Q[+1]	374.214	3	1120.63	1120.63	0	1.1	1105	Specific	47.99	35.11	35.11	0.04	2	>Reverse >tr|W4ZBU0|W4ZBU0_STRPU Alpha-galactosidase OS=Strongylocentrotus purpuratus OX=7668 PE=3 SV=1	139096	Cmpd 22245, +MS2(374.2140), 15.7eV, 49.7 min #25016	0	49.7107
	R.FVNLR.E			324.695	2	648.383	648.383	0	-0.5	278	Specific	71.46	13.95	13.95	0.04	1	>Reverse >tr|W4Y769|W4Y769_STRPU Uncharacterized protein OS=Strongylocentrotus purpuratus OX=7668 PE=4 SV=1	121569	Cmpd 17532, +MS2(324.6949), 16.3eV, 41.6 min #20115	0	41.6175
	R.GN[+0.984]NPGQSPASR.G		N[+1]	543.252	2	1085.5	1085.5	0	0.3	16	Specific	90.82	78.38	11.89	0.11	2	>Reverse >tr|A0A2G8KH34|A0A2G8KH34_STIJA Putative huntingtin-interacting protein 1 isoform X3 OS=Stichopus japonicus OX=307972 GN=BSL78_15835 PE=4 SV=1	79635	Cmpd 10048, +MS2(543.2523), 21.3eV, 29.9 min #12359	0	29.9295
	R.GNN[+0.984]PGQSPASR.G		N[+1]	543.252	2	1085.5	1085.5	0	0.3	16	Specific	134.98	114.97	19.33	0.21	2	>Reverse >tr|A0A2G8KH34|A0A2G8KH34_STIJA Putative huntingtin-interacting protein 1 isoform X3 OS=Stichopus japonicus OX=307972 GN=BSL78_15835 PE=4 SV=1	79635	Cmpd 10053, +MS2(543.2523), 24.9eV, 29.9 min #12364	0	29.9322
	R.GYEYLDK.S			444.212	2	887.416	887.414	0	1.9	23	Specific	173.61	73.37	73.37	0.1	1	>Reverse >tr|W4XXM6|W4XXM6_STRPU Uncharacterized protein OS=Strongylocentrotus purpuratus OX=7668 PE=4 SV=1	137092	Cmpd 13988, +MS2(444.2117), 21.0eV, 36.1 min #16445	0	36.0722
	R.ILNTFDVDGR.A			575.3	2	1149.59	1149.59	0	2.4	28	Specific	99.47	65.11	65.11	0.12	1	>Reverse >tr|W4Z0V6|W4Z0V6_STRPU Uncharacterized protein OS=Strongylocentrotus purpuratus OX=7668 PE=4 SV=1	142245	Cmpd 16925, +MS2(575.2999), 22.3eV, 40.6 min #19486	0	40.6328
	R.ISYIPTSSR.G			512.278	2	1023.55	1023.55	0	0.9	104	Specific	219.12	66.27	66.27	0.16	1	>Reverse >tr|W4XD12|W4XD12_STRPU KASH domain-containing protein OS=Strongylocentrotus purpuratus OX=7668 PE=4 SV=1	136254	Cmpd 15570, +MS2(512.2776), 23.7eV, 38.5 min #18084	0	38.5317
	R.KEADVELMYR.I			627.312	2	1253.62	1253.62	0	-2.3	1120	Specific	164.55	97.95	97.95	0.02	1	>Reverse >tr|W4Z7B6|W4Z7B6_STRPU Protein kinase domain-containing protein OS=Strongylocentrotus purpuratus OX=7668 PE=4 SV=1	141887	Cmpd 28897, +MS2(627.3119), 23.9eV, 61.2 min #31933	0	61.201
	R.LLETLEEIR.R			558.319	2	1115.63	1115.63	0	0	808	Specific	63.25	9.58	9.58	0.08	1	>Reverse >tr|W4YGS8|W4YGS8_STRPU Uncharacterized protein OS=Strongylocentrotus purpuratus OX=7668 PE=4 SV=1	105641	Cmpd 33334, +MS2(558.3190), 21.8eV, 69.2 min #36553	0	69.1348
	R.PVQQIPR.K			419.251	2	837.495	837.494	0	0.6	181	Specific	197.93	157.14	157.14	0.25	1	>Reverse >tr|A0A2G8L7Z6|A0A2G8L7Z6_STIJA Putative G-protein coupled receptor OS=Stichopus japonicus OX=307972 GN=BSL78_06730 PE=4 SV=1	90258	Cmpd 11259, +MS2(419.2510), 20.0eV, 31.9 min #13614	0	31.8422
	R.TDIEQYLR.D			519.266	2	1037.52	1037.53	0	-2.2	82	Specific	113.73	13.05	13.05	0.02	1	>Reverse >tr|W4X9K8|W4X9K8_STRPU Uncharacterized protein OS=Strongylocentrotus purpuratus OX=7668 PE=4 SV=1	141169	Cmpd 15704, +MS2(519.2656), 20.5eV, 38.7 min #18222	0	38.719
	R.TIIEAHSDNVTR.G			678.35	2	1355.69	1355.69	0	0.8	318	Specific	134.89	106.2	106.2	0.11	1	>Reverse >tr|W4XXD3|W4XXD3_STRPU Uncharacterized protein OS=Strongylocentrotus purpuratus OX=7668 PE=4 SV=1	111614	Cmpd 42529, +MS2(678.3498), 30.2eV, 85.7 min #46135	0	85.6627
	R.YVAM[+15.995]K.T		M[+16]	314.163	2	627.318	627.317	0	1.3	849	Specific	105.04	26.17	26.17	0.09	2	>Reverse >tr|W4Y339|W4Y339_STRPU Uncharacterized protein OS=Strongylocentrotus purpuratus OX=7668 PE=4 SV=1	140233	Cmpd 5851, +MS2(314.1626), 15.9eV, 23.7 min #8016	0	23.7198
	R.YVAMK.T			306.165	2	611.323	611.322	0	0.8	849	Specific	99.14	12.81	12.81	0.05	2	>Reverse >tr|W4Y339|W4Y339_STRPU Uncharacterized protein OS=Strongylocentrotus purpuratus OX=7668 PE=4 SV=1	140233	Cmpd 10153, +MS2(306.1650), 15.6eV, 30.1 min #12467	0	30.0723

## Sheet: unique ID
	Peptide						Calc. mass (M+H)	Off-by-x error	Mass error (ppm)	Starting position	Cleavage	Score	Delta	Delta Mod	|Log Prob|	# of unique peptides	Protein Name	Protein DB number	Comment	Scan #	Scan Time
cell free	K	ADDIGYVK					880.441	0	0.1	769	Specific	95.3	67.2	67.2	0.11	1	>tr|W4ZDF3|W4ZDF3_STRPU Aminotran_5 domain-containing protein OS=Strongylocentrotus purpuratus OX=7668 PE=4 SV=1	67413	Cmpd 20584, +MS2(440.7242), 20.9eV, 46.9 min #23289	0	46.842
cell free	K	ADNPDIN	0	K			1555.73	0	6.2	116	Specific	107.6	107.6	26.4	2.28	43	>tr|A0A0K1Z5K0|A0A0K1Z5K0_HOLGL Melanotransferrin 2 OS=Holothuria glaberrima OX=31192 GN=MTf2 PE=2 SV=1	45145	Cmpd 27110, +MS2(778.3758), 34.2eV, 58.1 min #30075	0	58.1075
cell free	K	ADNPDININ	0	K			1555.73	0	4	116	Specific	197.6	191.6	0	3.33	43	>tr|A0A0K1Z5K0|A0A0K1Z5K0_HOLGL Melanotransferrin 2 OS=Holothuria glaberrima OX=31192 GN=MTf2 PE=2 SV=1	45145	Cmpd 27078, +MS2(778.3741), 34.2eV, 58.1 min #30042	0	58.0607
cell free	K	ADNPDININN	0	K			1555.73	0	3.9	116	Specific	318.9	283.8	0	5.57	43	>tr|A0A0K1Z5K0|A0A0K1Z5K0_HOLGL Melanotransferrin 2 OS=Holothuria glaberrima OX=31192 GN=MTf2 PE=2 SV=1	45145	Cmpd 27048, +MS2(778.3740), 34.2eV, 58.0 min #30011	0	58.0125
cell free	K	ADNPDININNLEGR					1554.75	0	7.8	116	Specific	27.2	16.3	16.3	0.09	43	>tr|A0A0K1Z5K0|A0A0K1Z5K0_HOLGL Melanotransferrin 2 OS=Holothuria glaberrima OX=31192 GN=MTf2 PE=2 SV=1	45145	Cmpd 31642, +MS2(777.8850), 34.1eV, 66.0 min #34788	0	66.0043
cell free	K	ADNPDININNLEGRK					1682.85	0	2	116	Specific	287.7	259	259	5.83	43	>tr|A0A0K1Z5K0|A0A0K1Z5K0_HOLGL Melanotransferrin 2 OS=Holothuria glaberrima OX=31192 GN=MTf2 PE=2 SV=1	45145	Cmpd 22560, +MS2(561.6212), 21.9eV, 50.2 min #25342	0	50.2153
cell free	K	AGFAGDDAPR					976.448	0	1.7	20	Specific	102.9	102.9	102.9	2.13	12	>tr|Q26378|Q26378_TRIGR CyI actin OS=Tripneustes gratilla OX=7673 GN=Tg616 PE=3 SV=1	11509	Cmpd 12209, +MS2(488.7286), 22.8eV, 33.3 min #14601	0	33.3158
cell free	K	ALGNLGPVAQK					1067.62	0	-0.4	298	Specific	279.9	244.9	244.9	6.14	4	>tr|A0A2G8K7M8|A0A2G8K7M8_STIJA Vitellogenin domain-containing protein OS=Stichopus japonicus OX=307972 GN=BSL78_19132 PE=4 SV=1	3922	Cmpd 19996, +MS2(534.3138), 24.6eV, 45.9 min #22676	0	45.84
cell free	K	ALLIAQK					756.498	0	0.6	1063	Specific	366.5	25.6	25.6	3.83	19	>tr|C4TQH8|C4TQH8_STIJA Major yolk protein 2 OS=Stichopus japonicus OX=307972 GN=AjMYP2 PE=2 SV=1	26682	Cmpd 19232, +MS2(378.7528), 18.4eV, 44.5 min #21880	0	44.4473
cell free	K	ATAEEGAEFLKR					1321.67	0	0.3	16	Specific	41.4	41.4	41.4	0.3	3	>tr|A0A2G8KN50|A0A2G8KN50_STIJA Putative nucleolin OS=Stichopus japonicus OX=307972 GN=BSL78_13674 PE=4 SV=1	17371	Cmpd 18387, +MS2(441.2299), 18.0eV, 43.0 min #21002	0	42.9907
cell free	K		57	027]HLGYTPR	P		986.451	0	1.8	365	Specific	147.4	76.4	76.4	0.52	19	>tr|C4TQH8|C4TQH8_STIJA Major yolk protein 2 OS=Stichopus japonicus OX=307972 GN=AjMYP2 PE=2 SV=1	26682	Cmpd 17498, +MS2(493.7302), 23.0eV, 41.6 min #20080	0	41.5707
cell free	K	DLLFK					635.376	0	0.4	685	Specific	65.1	11.3	11.3	0.31	43	>tr|A0A0K1Z5K0|A0A0K1Z5K0_HOLGL Melanotransferrin 2 OS=Holothuria glaberrima OX=31192 GN=MTf2 PE=2 SV=1	45145	Cmpd 25490, +MS2(318.1919), 16.0eV, 55.3 min #28390	0	55.277
cell free	K	DSYVGDEAQSK					1198.52	0	0.3	52	Specific	280.1	280.1	280.1	5.41	12	>tr|Q26378|Q26378_TRIGR CyI actin OS=Tripneustes gratilla OX=7673 GN=Tg616 PE=3 SV=1	11509	Cmpd 8652, +MS2(599.7649), 27.1eV, 27.9 min #10916	0	27.8983
cell free	K	DSYVGDEAQSKR					1354.62	0	2.8	52	Specific	246.3	246.3	246.3	4.04	12	>tr|Q26378|Q26378_TRIGR CyI actin OS=Tripneustes gratilla OX=7673 GN=Tg616 PE=3 SV=1	11509	Cmpd 8794, +MS2(452.2139), 18.3eV, 28.1 min #11062	0	28.0832
cell free	K	DTIDQEK					848.4	0	3	33	Specific	81.4	19.2	19.2	0.12	3	>tr|A7LGB0|A7LGB0_HOLGL Thymosin beta OS=Holothuria glaberrima OX=31192 PE=2 SV=1	45241	Cmpd 6152, +MS2(424.7047), 20.2eV, 24.2 min #8328	0	24.1963
cell free	K	DTTIQATVK					976.531	0	2.5	47	Specific	147.5	101	101	2.83	3	>tr|A0A2G8KN50|A0A2G8KN50_STIJA Putative nucleolin OS=Stichopus japonicus OX=307972 GN=BSL78_13674 PE=4 SV=1	17371	Cmpd 13357, +MS2(488.7703), 22.8eV, 35.1 min #15793	0	35.123
cell free	K	DYQLR					694.352	0	5.1	16	Specific	59.1	12.8	12.8	0.03	1	>tr|A0A2G8KY85|A0A2G8KY85_STIJA U3 small nucleolar RNA-associated protein 11 OS=Stichopus japonicus OX=307972 GN=BSL78_10174 PE=3 SV=1	1636	Cmpd 11162, +MS2(347.6814), 17.2eV, 31.7 min #13514	0	31.6997
cell free	K		-18	F			896.415	0	1.1	164	Specific	41.4	3.7	3.7	0.08	2	>tr|A0A2G8LDR8|A0A2G8LDR8_STIJA Fibrinogen-like protein A OS=Stichopus japonicus OX=307972 GN=BSL78_04701 PE=4 SV=1	10635	Cmpd 9645, +MS2(448.7115), 21.2eV, 29.3 min #11941	0	29.3067
cell free	K		-18	995]ESALR	R		833.382	0	0.4	256	Specific	113.3	18.4	18.4	0.02	1	>tr|A0A2G8L5F4|A0A2G8L5F4_STIJA Uncharacterized protein OS=Stichopus japonicus OX=307972 GN=BSL78_07653 PE=4 SV=1	11754	Cmpd 9606, +MS2(417.1949), 19.9eV, 29.2 min #11900	0	29.23
cell free	K		-18	M			1177.57	0	13.3	316	Specific	161	125.4	125.4	0.11	3	>tr|A0A2G8K162|A0A2G8K162_STIJA Putative dynein heavy chain 1, axonemal (Fragment) OS=Stichopus japonicus OX=307972 GN=BSL78_21412 PE=4 SV=1	55231	Cmpd 19874, +MS2(589.2983), 26.7eV, 45.6 min #22549	0	45.6215
cell free	K	EAFSLFDKDGDGTITTK					1844.89	0	1.5	46	Specific	351.3	279.8	279.8	5.93	2	>tr|A0A2G8LBK1|A0A2G8LBK1_STIJA Putative calmodulin-like OS=Stichopus japonicus OX=307972 GN=BSL78_05530 PE=3 SV=1	19439	Cmpd 31058, +MS2(615.6362), 23.6eV, 65.0 min #34180	0	64.9813
cell free	K	EGFGELDHEFWLGNEK					1906.86	0	2.3	354	Specific	116.6	116.6	116.6	2.86	1	>tr|A0A2G8KAK2|A0A2G8KAK2_STIJA Angiopoietin-like 1 OS=Stichopus japonicus OX=307972 GN=BSL78_18094 PE=4 SV=1	5274	Cmpd 43322, +MS2(636.2932), 24.2eV, 87.1 min #46964	0	87.0758
cell free	K	EGFGFLSTN	0	L			1846.87	0	1.9	83	Specific	179.9	62.3	33.6	2.84	2	>tr|A0A2G8LE58|A0A2G8LE58_STIJA Putative techylectin-5B-like OS=Stichopus japonicus OX=307972 GN=BSL78_04547 PE=4 SV=1	54681	Cmpd 51592, +MS2(923.9377), 33.2eV, 102.9 min #55634	0	102.883
cell free	K	EGFGQLN	0	L			1905.88	0	4	81	Specific	134.7	64.9	16.9	0.15	3	>tr|A0A2G8LNH1|A0A2G8LNH1_STIJA Putative fibrinogen-like protein A (Fragment) OS=Stichopus japonicus OX=307972 GN=BSL78_01328 PE=4 SV=1	843	Cmpd 39473, +MS2(635.9663), 24.2eV, 80.3 min #42954	0	80.3113
cell free	K	EGFGQLNHEFWLGNEK					1904.89	0	3.9	81	Specific	224.6	67.9	67.9	0.59	3	>tr|A0A2G8LNH1|A0A2G8LNH1_STIJA Putative fibrinogen-like protein A (Fragment) OS=Stichopus japonicus OX=307972 GN=BSL78_01328 PE=4 SV=1	843	Cmpd 37194, +MS2(635.6382), 24.2eV, 76.1 min #40573	0	76.0907
cell free	K	EGSPYYAK					914.425	0	0.6	164	Specific	89.2	6	6	0.08	2	>tr|A0A2G8LDR8|A0A2G8LDR8_STIJA Fibrinogen-like protein A OS=Stichopus japonicus OX=307972 GN=BSL78_04701 PE=4 SV=1	10635	Cmpd 9716, +MS2(457.7166), 21.5eV, 29.4 min #12014	0	29.4043
cell free	K	EISRLLQ	0	Q			1100.67	0	-0.5	623	Specific	239.4	1.6	1.6	0.16	1	>tr|A0A2G8KPL7|A0A2G8KPL7_STIJA Uncharacterized protein OS=Stichopus japonicus OX=307972 GN=BSL78_13156 PE=4 SV=1	12877	Cmpd 28599, +MS2(550.8371), 25.2eV, 60.7 min #31623	0	60.6833
cell free	K	EITALAPPTMK					1171.64	0	1.7	317	Specific	361.9	234.9	234.9	6.52	12	>tr|Q26378|Q26378_TRIGR CyI actin OS=Tripneustes gratilla OX=7673 GN=Tg616 PE=3 SV=1	11509	Cmpd 27102, +MS2(586.3242), 26.6eV, 58.1 min #30067	0	58.1032
cell free	K	ELYSSGSTGYYGIAVTK					1795.88	0	0.6	102	Specific	240.4	185.9	185.9	0.54	3	>tr|C6KJ79|C6KJ79_HOLGL Melanotransferrin 1 OS=Holothuria glaberrima OX=31192 PE=2 SV=1	43857	Cmpd 27935, +MS2(898.4416), 32.4eV, 59.6 min #30934	0	59.5552
cell free	K	ENVVLQ	0	L			1304.64	0	5.1	1298	Specific	76.2	10.4	10.4	0.04	3	>tr|A0A2G8K162|A0A2G8K162_STIJA Putative dynein heavy chain 1, axonemal (Fragment) OS=Stichopus japonicus OX=307972 GN=BSL78_21412 PE=4 SV=1	55231	Cmpd 23950, +MS2(435.5527), 17.8eV, 52.6 min #26789	0	52.6055
cell free	K	ESLLQ	0	D			944.566	0	2.4	166	Specific	112.6	16.7	16.7	0.22	1	>tr|A0A2G8JWL6|A0A2G8JWL6_STIJA Uncharacterized protein OS=Stichopus japonicus OX=307972 GN=BSL78_23035 PE=4 SV=1	1166	Cmpd 35937, +MS2(472.7879), 22.1eV, 73.8 min #39263	0	73.8025
cell free	K	ETVTTEEEEETGK					1481.65	0	0.2	741	Specific	68	32.4	32.4	0.11	1	>tr|W4YC69|W4YC69_STRPU Uncharacterized protein OS=Strongylocentrotus purpuratus OX=7668 PE=4 SV=1	34495	Cmpd 9712, +MS2(741.3283), 32.7eV, 29.4 min #12010	0	29.4022
cell free	K	EYVLTI					737.408	0	-1	417	CRagged	188.6	64.1	64.1	1.67	3	>tr|W4Y221|W4Y221_STRPU Uncharacterized protein OS=Strongylocentrotus purpuratus OX=7668 PE=4 SV=1	32632	Cmpd 40918, +MS2(737.4072), 27.4eV, 82.8 min #44457	0	82.8447
cell free	K	FDFFR					731.351	0	0.4	366	Specific	124	112.6	112.6	2.41	4	>tr|A0A2G8JT06|A0A2G8JT06_STIJA Putative ficolin-2-like OS=Stichopus japonicus OX=307972 GN=BSL78_24315 PE=4 SV=1	14658	Cmpd 31060, +MS2(366.1794), 17.9eV, 65.0 min #34182	0	64.9823
cell free	K	FDNFR					698.326	0	1.1	265	Specific	167.3	18.9	18.9	0.06	5	>tr|A0A2G8KAA3|A0A2G8KAA3_STIJA Putative ficolin-2 OS=Stichopus japonicus OX=307972 GN=BSL78_18223 PE=4 SV=1	7001	Cmpd 13480, +MS2(349.6669), 17.3eV, 35.3 min #15920	0	35.3077
cell free	K	FDYFR					747.346	0	-0.4	307	Specific	91.3	26.2	26.2	1.06	6	>tr|A0A2G8KAD0|A0A2G8KAD0_STIJA Putative ficolin-2-like OS=Stichopus japonicus OX=307972 GN=BSL78_18225 PE=4 SV=1	54770	Cmpd 21923, +MS2(374.1765), 18.2eV, 49.2 min #24682	0	49.1782
cell free	K	FGQDTK					695.336	0	1.6	579	Specific	83.3	37.2	37.2	1.03	13	>tr|C4TQH7|C4TQH7_STIJA Major yolk protein 1 OS=Stichopus japonicus OX=307972 GN=AjMYP1 PE=2 SV=1	8598	Cmpd 6853, +MS2(348.1721), 17.2eV, 25.3 min #9054	0	25.263
cell free	K	FVEMK					653.333	0	1.9	243	Specific	97.2	4.9	4.9	0.09	5	>tr|A0A2G8JP71|A0A2G8JP71_STIJA Fibrinogen-like protein A OS=Stichopus japonicus OX=307972 GN=BSL78_25593 PE=4 SV=1	16347	Cmpd 13531, +MS2(327.1706), 16.4eV, 35.4 min #15973	0	35.3868
cell free	K	GDWIWPAIWLLPK					1594.88	0	0.9	248	Specific	214.3	214.3	214.3	4.45	2	>tr|A0A2G8JDX5|A0A2G8JDX5_STIJA Putative beta-1,3-glucan-binding protein OS=Stichopus japonicus OX=307972 GN=BSL78_29234 PE=4 SV=1	24360	Cmpd 54656, +MS2(797.9434), 34.9eV, 109.3 min #58875	0	109.284
cell free	K	GDYQ	0	021]ADGTR	A		1369.61	0	1.1	603	Specific	131.3	58.2	58.2	1.69	43	>tr|A0A0K1Z5K0|A0A0K1Z5K0_HOLGL Melanotransferrin 2 OS=Holothuria glaberrima OX=31192 GN=MTf2 PE=2 SV=1	45145	Cmpd 23981, +MS2(685.3070), 30.5eV, 52.7 min #26822	0	52.6725
cell free	K	GGQ	0	A			992.407	0	1.9	628	Specific	113.7	72.8	72.8	1.93	2	>tr|W4Z2M1|W4Z2M1_STRPU Alpha-amylase OS=Strongylocentrotus purpuratus OX=7668 PE=3 SV=1	35240	Cmpd 10538, +MS2(496.7080), 23.1eV, 30.7 min #12865	0	30.6523
cell free	K	GGSIGGFLK					835.467	0	-0.2	1476	Specific	142.6	22.1	22.1	0.13	2	>tr|W4XJV3|W4XJV3_STRPU Uncharacterized protein OS=Strongylocentrotus purpuratus OX=7668 PE=4 SV=1	72064	Cmpd 22678, +MS2(418.2372), 20.0eV, 50.4 min #25465	0	50.4198
cell free	K	GTGASGSFK					811.395	0	2.4	78	Specific	238.1	128.3	128.3	0.58	1	>tr|A0A2G8LHH4|A0A2G8LHH4_STIJA H15 domain-containing protein OS=Stichopus japonicus OX=307972 GN=BSL78_03422 PE=3 SV=1	1382	Cmpd 7934, +MS2(406.2018), 19.5eV, 26.9 min #10174	0	26.8687
cell free	K	GTGASGTFK					825.41	0	0.7	78	Specific	206.3	134.4	134.4	0.48	1	>tr|A0A2G8JLY2|A0A2G8JLY2_STIJA Histone H1-beta OS=Stichopus japonicus OX=307972 GN=BSL78_26408 PE=3 SV=1	15981	Cmpd 8846, +MS2(413.2090), 19.8eV, 28.2 min #11115	0	28.142
cell free	K	HGFGFLNGEFWLGNDK					1837.87	0	10.9	116	Specific	166.9	37.7	37.7	0.15	2	>tr|A0A2G8K2I6|A0A2G8K2I6_STIJA Fibrinogen C-terminal domain-containing protein OS=Stichopus japonicus OX=307972 GN=BSL78_20973 PE=4 SV=1	26082	Cmpd 37469, +MS2(613.3001), 23.5eV, 76.6 min #40860	0	76.5915
cell free	K	HTGQEGWTDFYDPR					1708.73	0	3.8	276	Specific	137.3	137.3	137.3	0.23	1	>tr|A0A2G8JZA0|A0A2G8JZA0_STIJA Putative fibrocystin-L (Fragment) OS=Stichopus japonicus OX=307972 GN=BSL78_22058 PE=4 SV=1	14584	Cmpd 27027, +MS2(570.2520), 22.1eV, 58.0 min #29989	0	57.9717
cell free	K	IAFLTNQK					934.536	0	0.5	91	Specific	160	39.4	39.4	1.85	3	>tr|A0A2G8LA71|A0A2G8LA71_STIJA Fibrinogen-like protein A OS=Stichopus japonicus OX=307972 GN=BSL78_05973 PE=4 SV=1	25566	Cmpd 23651, +MS2(467.7717), 21.9eV, 52.1 min #26476	0	52.0582
cell free	K	IAYLTNQR					978.537	0	1.5	45	Specific	391	139.9	139.9	5.27	3	>tr|A0A2G8K857|A0A2G8K857_STIJA Putative deleted in malignant brain tumors 1 protein OS=Stichopus japonicus OX=307972 GN=BSL78_18978 PE=4 SV=1	55627	Cmpd 17142, +MS2(489.7727), 22.8eV, 41.0 min #19712	0	41.003
cell free	K	IITHPN	0	L			2284.16	0	3.3	78	Specific	137.2	137.2	1.7	3.33	12	>sp|TRYP_PIG|(Common contaminant protein)	73475	Cmpd 41082, +MS2(762.0621), 28.2eV, 83.1 min #44628	0	83.1347
cell free	K	IITHPNFN	0	L			2284.16	0	3.9	78	Specific	115.3	115.3	0	3.35	12	>sp|TRYP_PIG|(Common contaminant protein)	73475	Cmpd 40950, +MS2(762.0625), 28.2eV, 82.9 min #44490	0	82.896
cell free	K	IITHPNFNGNTLDNDIM	15	L			2299.18	0	2.1	78	Specific	56.5	56.5	56.5	3.03	12	>sp|TRYP_PIG|(Common contaminant protein)	73475	Cmpd 37342, +MS2(767.0648), 28.3eV, 76.4 min #40727	0	76.347
cell free	K	IITHPNFNGNTLDNDIMLIK					2283.18	0	-0.2	78	Specific	95	95	95	3.33	12	>sp|TRYP_PIG|(Common contaminant protein)	73475	Cmpd 39913, +MS2(761.7315), 28.1eV, 81.1 min #43411	0	81.0545
cell free	K	ILENENIDEDAK					1402.67	0	0.9	60	Specific	324.4	279.7	279.7	5.5	3	>tr|A0A2G8KN50|A0A2G8KN50_STIJA Putative nucleolin OS=Stichopus japonicus OX=307972 GN=BSL78_13674 PE=4 SV=1	17371	Cmpd 16877, +MS2(701.8391), 31.2eV, 40.6 min #19436	0	40.5532
cell free	K	ILTER					631.377	0	1.7	193	Specific	115.7	115.7	115.7	2.22	12	>tr|Q26378|Q26378_TRIGR CyI actin OS=Tripneustes gratilla OX=7673 GN=Tg616 PE=3 SV=1	11509	Cmpd 11104, +MS2(316.1928), 16.0eV, 31.6 min #13454	0	31.6073
cell free	K	ISDEYYEGK					1103.49	0	0.5	2238	Specific	441.2	45.9	45.9	0.95	1	>tr|W4ZC84|W4ZC84_STRPU ANK_REP_REGION domain-containing protein OS=Strongylocentrotus purpuratus OX=7668 PE=4 SV=1	61236	Cmpd 12980, +MS2(552.2485), 25.3eV, 34.6 min #15403	0	34.5635
cell free	K	IYAPR					619.356	0	-1.5	912	Specific	178.7	24.3	24.3	0.1	19	>tr|C4TQH8|C4TQH8_STIJA Major yolk protein 2 OS=Stichopus japonicus OX=307972 GN=AjMYP2 PE=2 SV=1	26682	Cmpd 10743, +MS2(310.1813), 15.7eV, 31.0 min #13079	0	31.0265
cell free	K	IYSITNQ	0	I			1558.78	0	-1.7	45	Specific	297.1	251.9	0	1.52	3	>tr|A0A2G8L651|A0A2G8L651_STIJA Ficolin-1 OS=Stichopus japonicus OX=307972 GN=BSL78_07344 PE=4 SV=1	17850	Cmpd 29192, +MS2(779.8897), 34.2eV, 61.8 min #32240	0	61.7437
cell free	K	KYEIR					708.404	0	0.9	140	Specific	179.1	27.6	27.6	0.07	2	>tr|A0A2G8K2I6|A0A2G8K2I6_STIJA Fibrinogen C-terminal domain-containing protein OS=Stichopus japonicus OX=307972 GN=BSL78_20973 PE=4 SV=1	26082	Cmpd 10336, +MS2(354.7059), 17.5eV, 30.4 min #12657	0	30.3668
cell free	K	LAFIEVDR					962.531	0	12.5	664	Specific	205.6	35.9	35.9	0.1	1	>tr|A0A2G8JN25|A0A2G8JN25_STIJA Putative tyrosine kinase receptor Cad96Ca OS=Stichopus japonicus OX=307972 GN=BSL78_26028 PE=4 SV=1	2201	Cmpd 24248, +MS2(481.7750), 22.5eV, 53.1 min #27098	0	53.1053
cell free	K	LAYITN	0	D			951.515	0	6.8	137	Specific	177	65.4	65.4	1.91	6	>tr|A0A2G8KFY9|A0A2G8KFY9_STIJA Fibrinogen C-terminal domain-containing protein OS=Stichopus japonicus OX=307972 GN=BSL78_16211 PE=4 SV=1	10586	Cmpd 17268, +MS2(476.2642), 22.3eV, 41.2 min #19842	0	41.202
cell free	K	LAYITNQK					950.531	0	2.1	137	Specific	47.6	0	0	1.02	6	>tr|A0A2G8KFY9|A0A2G8KFY9_STIJA Fibrinogen C-terminal domain-containing protein OS=Stichopus japonicus OX=307972 GN=BSL78_16211 PE=4 SV=1	10586	Cmpd 16528, +MS2(317.5157), 13.8eV, 40.0 min #19074	0	39.9897
cell free	K	LFDSAGYTDSEGN	0	D			2265.06	0	2.5	669	Specific	66.7	66.6	66.6	2.39	43	>tr|A0A0K1Z5K0|A0A0K1Z5K0_HOLGL Melanotransferrin 2 OS=Holothuria glaberrima OX=31192 GN=MTf2 PE=2 SV=1	45145	Cmpd 35547, +MS2(755.6920), 27.9eV, 73.0 min #38855	0	73.0307
cell free	K	LFDSAGYTDSEGNSGK					1647.71	0	0.7	669	Specific	185.3	185.3	185.3	3.54	43	>tr|A0A0K1Z5K0|A0A0K1Z5K0_HOLGL Melanotransferrin 2 OS=Holothuria glaberrima OX=31192 GN=MTf2 PE=2 SV=1	45145	Cmpd 18530, +MS2(549.9097), 21.5eV, 43.2 min #21150	0	43.2088
cell free	K	LFDSAGYTDSEGNSGKDLLFK					2264.07	0	-0.3	669	Specific	10	10	10	1.48	43	>tr|A0A0K1Z5K0|A0A0K1Z5K0_HOLGL Melanotransferrin 2 OS=Holothuria glaberrima OX=31192 GN=MTf2 PE=2 SV=1	45145	Cmpd 33745, +MS2(755.3618), 27.9eV, 69.9 min #36980	0	69.838
cell free	K	LFDSEDYEGSDLLFK					1777.82	0	2.2	673	Specific	135.8	1	1	2.02	3	>tr|A0A0K1Z4Z0|A0A0K1Z4Z0_HOLGL Melanotransferrin 4 OS=Holothuria glaberrima OX=31192 GN=MTf4 PE=2 SV=1	43882	Cmpd 41756, +MS2(889.4140), 38.6eV, 84.4 min #45330	0	84.333
cell free	K	LLSGVTIAQGGVLPNIQAVLLPK					2301.39	0	0.3	96	Specific	191.5	191.5	191.5	5.33	2	>tr|A0A2G8KT62|A0A2G8KT62_STIJA Histone H2A OS=Stichopus japonicus OX=307972 GN=BSL78_11952 PE=3 SV=1	9309	Cmpd 52466, +MS2(767.8019), 28.3eV, 104.6 min #56547	0	104.567
cell free	K	LNSLDFK					836.451	0	-1	64	Specific	116.9	5.8	5.8	0.11	4	>tr|A0A2G8K7M8|A0A2G8K7M8_STIJA Vitellogenin domain-containing protein OS=Stichopus japonicus OX=307972 GN=BSL78_19132 PE=4 SV=1	3922	Cmpd 20745, +MS2(418.7288), 20.0eV, 47.2 min #23458	0	47.1735
cell free	K	LSFLTNQK					950.531	0	-1	121	Specific	201.9	83.2	83.2	2.98	4	>tr|A0A2G8JT06|A0A2G8JT06_STIJA Putative ficolin-2-like OS=Stichopus japonicus OX=307972 GN=BSL78_24315 PE=4 SV=1	14658	Cmpd 22874, +MS2(475.7684), 19.1eV, 50.8 min #25669	0	50.7498
cell free	K	LSHLTNQADYELR					1559.78	0	0.7	37	Specific	375.7	21	21	1.71	1	>tr|A0A2G8KZU0|A0A2G8KZU0_STIJA Putative angiopoietin-2-like (Fragment) OS=Stichopus japonicus OX=307972 GN=BSL78_09613 PE=4 SV=1	7569	Cmpd 19422, +MS2(520.5989), 20.6eV, 44.8 min #22077	0	44.7617
cell free	K	LSHLTNQAVYELR					1543.82	0	1.4	31	Specific	71.4	63.3	63.3	2.37	1	>tr|A0A2G8LHI2|A0A2G8LHI2_STIJA Fibrinogen C domain-containing protein 1-A OS=Stichopus japonicus OX=307972 GN=BSL78_03371 PE=4 SV=1	22557	Cmpd 23011, +MS2(515.2798), 20.4eV, 51.0 min #25811	0	50.9742
cell free	K	LSISTLEDTIGR					1304.71	0	11.4	71	Specific	156.1	15.5	15.5	0.1	1	>tr|W4XW27|W4XW27_STRPU Uncharacterized protein OS=Strongylocentrotus purpuratus OX=7668 PE=4 SV=1	63028	Cmpd 46147, +MS2(652.8639), 29.2eV, 92.2 min #49914	0	92.1908
cell free	K	LSSPATLN	0	V			1046.55	0	7.7	98	Specific	264.3	126.4	126.4	3.43	12	>sp|TRYP_PIG|(Common contaminant protein)	73475	Cmpd 14986, +MS2(523.7815), 24.1eV, 37.7 min #17480	0	37.6445
cell free	K	LSSPATLNSR					1045.56	0	1.5	98	Specific	317.9	148.2	148.2	3.78	12	>sp|TRYP_PIG|(Common contaminant protein)	73475	Cmpd 14885, +MS2(523.2863), 24.1eV, 37.5 min #17376	0	37.504
cell free	K	LSYLTNQADYELR					1585.79	0	3.2	99	Specific	280	249.8	249.8	6.29	2	>tr|A0A2G8LE58|A0A2G8LE58_STIJA Putative techylectin-5B-like OS=Stichopus japonicus OX=307972 GN=BSL78_04547 PE=4 SV=1	54681	Cmpd 29008, +MS2(793.3990), 34.8eV, 61.4 min #32048	0	61.3867
cell free	K	LSYLTNQEVYELR					1627.83	0	0.3	79	Specific	262	172.8	172.8	4.9	1	>tr|A0A2G8JX06|A0A2G8JX06_STIJA Putative ficolin-2-like OS=Stichopus japonicus OX=307972 GN=BSL78_22892 PE=4 SV=1	4645	Cmpd 31750, +MS2(814.4202), 35.6eV, 66.2 min #34900	0	66.1902
cell free	K	LSYLTNQNTYQ	0	I			1614.81	0	1.6	125	Specific	152.2	152.2	25.6	3.13	1	>tr|A0A2G8KYJ1|A0A2G8KYJ1_STIJA Putative ficolin-2-like OS=Stichopus japonicus OX=307972 GN=BSL78_10043 PE=4 SV=1	2157	Cmpd 27429, +MS2(807.9111), 35.3eV, 58.7 min #30408	0	58.6852
cell free	K	LYYLTNQGR					1127.58	0	0.1	45	Specific	246.6	162.4	162.4	1.44	1	>tr|A0A2G8K3T5|A0A2G8K3T5_STIJA Fibrinogen C-terminal domain-containing protein OS=Stichopus japonicus OX=307972 GN=BSL78_20478 PE=4 SV=1	18300	Cmpd 20280, +MS2(564.2959), 25.7eV, 46.3 min #22972	0	46.3112
cell free	K	LYYLTNQK					1042.56	0	1.1	207	Specific	96.6	93.1	93.1	2.42	2	>tr|A0A2G8JSV5|A0A2G8JSV5_STIJA Uncharacterized protein OS=Stichopus japonicus OX=307972 GN=BSL78_24310 PE=4 SV=1	25411	Cmpd 19750, +MS2(521.7826), 24.1eV, 45.4 min #22418	0	45.3542
cell free	K	LYYLTNQR					1070.56	0	0	253	Specific	89	38.5	38.5	0.11	1	>tr|A0A2G8JT76|A0A2G8JT76_STIJA Tenascin OS=Stichopus japonicus OX=307972 GN=BSL78_24195 PE=4 SV=1	1725	Cmpd 18543, +MS2(535.7851), 24.6eV, 43.2 min #21163	0	43.2158
cell free	K		0	021]LPK	Q		2172.05	0	-3	10	Specific	68.1	68.1	68.1	0.09	2	>tr|W4XEB5|W4XEB5_STRPU Fibrinogen C-terminal domain-containing protein OS=Strongylocentrotus purpuratus OX=7668 PE=4 SV=1	28287	Cmpd 34520, +MS2(724.6861), 27.0eV, 71.2 min #37785	0	71.1685
cell free	K	NGFGELDHEFWLGNDK					1877.85	0	2.6	214	Specific	37.8	5.4	5.4	0.1	2	>tr|A0A2G8L6S5|A0A2G8L6S5_STIJA Putative ficolin-2-like OS=Stichopus japonicus OX=307972 GN=BSL78_07111 PE=4 SV=1	13874	Cmpd 42230, +MS2(626.6216), 23.9eV, 85.2 min #45825	0	85.1777
cell free	K	NGFGFLNTEFWLGNEK					1872.89	0	-0.8	47	Specific	88.2	88.2	88.2	2.94	1	>tr|A0A2G8K011|A0A2G8K011_STIJA Fibrinogen-like protein A OS=Stichopus japonicus OX=307972 GN=BSL78_21801 PE=4 SV=1	10747	Cmpd 50382, +MS2(936.9487), 40.4eV, 100.5 min #54364	0	100.464
cell free	K	NTLPTK					673.388	0	0.3	27	Specific	87.6	26.8	26.8	1.06	3	>tr|A7LGB0|A7LGB0_HOLGL Thymosin beta OS=Holothuria glaberrima OX=31192 PE=2 SV=1	45241	Cmpd 8445, +MS2(337.1977), 16.8eV, 27.6 min #10702	0	27.5995
cell free	K	NTLPTKDTIDQEK					1502.77	0	1.8	27	Specific	157.5	95.7	95.7	1.04	3	>tr|A7LGB0|A7LGB0_HOLGL Thymosin beta OS=Holothuria glaberrima OX=31192 PE=2 SV=1	45241	Cmpd 14172, +MS2(751.8899), 33.1eV, 36.4 min #16637	0	36.3903
cell free	K	PATIYGNTNNPNGFPWAQSLQR					2446.19	0	5	233	Specific	125.9	125.9	125.9	2.83	43	>tr|A0A0K1Z5K0|A0A0K1Z5K0_HOLGL Melanotransferrin 2 OS=Holothuria glaberrima OX=31192 GN=MTf2 PE=2 SV=1	45145	Cmpd 38815, +MS2(816.0722), 29.9eV, 79.0 min #42263	0	79.028
cell free	K	PIMEETYSNNIR					1466.69	0	-1.7	95	Specific	194.4	184.8	184.8	2.94	43	>tr|A0A0K1Z5K0|A0A0K1Z5K0_HOLGL Melanotransferrin 2 OS=Holothuria glaberrima OX=31192 GN=MTf2 PE=2 SV=1	45145	Cmpd 21084, +MS2(733.8496), 32.4eV, 47.7 min #23809	0	47.7207
cell free	K	PSTFDWWK					1066.5	0	2.8	1144	Specific	149.3	53.6	53.6	1.8	13	>tr|C4TQH7|C4TQH7_STIJA Major yolk protein 1 OS=Stichopus japonicus OX=307972 GN=AjMYP1 PE=2 SV=1	8598	Cmpd 35140, +MS2(533.7548), 24.5eV, 72.3 min #38431	0	72.3065
cell free	K		-17	S			500.283	0	0.4	788	Specific	101.7	101.7	101.7	1.03	13	>tr|C4TQH7|C4TQH7_STIJA Major yolk protein 1 OS=Stichopus japonicus OX=307972 GN=AjMYP1 PE=2 SV=1	8598	Cmpd 8670, +MS2(500.2829), 19.9eV, 27.9 min #10934	0	27.9075
cell free	K		-17	W			614.326	0	1.7	1337	Specific	80.1	0	0	0.05	3	>tr|A0A2G8K162|A0A2G8K162_STIJA Putative dynein heavy chain 1, axonemal (Fragment) OS=Stichopus japonicus OX=307972 GN=BSL78_21412 PE=4 SV=1	55231	Cmpd 7668, +MS2(307.6670), 15.6eV, 26.5 min #9897	0	26.4625
cell free	K		-17	I			690.357	0	1.9	99	Specific	83.5	0	0	0.43	3	>tr|A0A2G8LA71|A0A2G8LA71_STIJA Fibrinogen-like protein A OS=Stichopus japonicus OX=307972 GN=BSL78_05973 PE=4 SV=1	25566	Cmpd 11701, +MS2(345.6828), 17.1eV, 32.6 min #14075	0	32.5608
cell free	K		0	E			1214.67	0	-1.1	431	Specific	232	45.2	45.2	0.48	1	>tr|A0A2G8LLR8|A0A2G8LLR8_STIJA Putative TBC1 domain family member 17 OS=Stichopus japonicus OX=307972 GN=BSL78_01836 PE=4 SV=1	5162	Cmpd 20951, +MS2(607.8400), 27.4eV, 47.5 min #23671	0	47.502
cell free	K	QDTSLSPTR					1004.5	0	15.4	982	Specific	121.5	49.3	49.3	0.03	2	>tr|W4XJV3|W4XJV3_STRPU Uncharacterized protein OS=Strongylocentrotus purpuratus OX=7668 PE=4 SV=1	72064	Cmpd 21426, +MS2(502.7617), 23.3eV, 48.2 min #24162	0	48.2333
cell free	K	QYQLR					707.384	0	1.3	99	Specific	119.2	29.8	29.8	1.15	3	>tr|A0A2G8LA71|A0A2G8LA71_STIJA Fibrinogen-like protein A OS=Stichopus japonicus OX=307972 GN=BSL78_05973 PE=4 SV=1	25566	Cmpd 11207, +MS2(354.1959), 17.5eV, 31.8 min #13560	0	31.7523
cell free	K	RDSNFGINDLEGK					1464.71	0	1.1	464	Specific	78.3	39.8	39.8	1.86	43	>tr|A0A0K1Z5K0|A0A0K1Z5K0_HOLGL Melanotransferrin 2 OS=Holothuria glaberrima OX=31192 GN=MTf2 PE=2 SV=1	45145	Cmpd 22840, +MS2(488.9080), 19.6eV, 50.7 min #25633	0	50.6813
cell free	K	RDSQ	0	R			1446.72	0	4.2	123	Specific	103.6	47.9	47.9	0.07	2	>tr|A0A2G8KFI6|A0A2G8KFI6_STIJA FH2 domain-containing protein (Fragment) OS=Stichopus japonicus OX=307972 GN=BSL78_16381 PE=4 SV=1	9623	Cmpd 44768, +MS2(723.8658), 32.0eV, 89.7 min #48474	0	89.6952
cell free	K	SKFWK					695.388	0	1.7	565	Specific	136	49.2	49.2	0.09	19	>tr|C4TQH8|C4TQH8_STIJA Major yolk protein 2 OS=Stichopus japonicus OX=307972 GN=AjMYP2 PE=2 SV=1	26682	Cmpd 13992, +MS2(348.1980), 17.2eV, 36.1 min #16449	0	36.0742
cell free	K	SLNNQFASFIDK					1383.69	0	-1.7	185	Specific	70.9	70.9	70.9	0.99	3	>sp|K2C1_HUMAN|(Common contaminant protein)	73448	Cmpd 34587, +MS2(692.3476), 30.8eV, 71.3 min #37855	0	71.282
cell free	K	SMR					393.192	0	3	1127	Specific	10.5	10.5	10.5	0.02	2	>tr|A0A2G8KFI6|A0A2G8KFI6_STIJA FH2 domain-containing protein (Fragment) OS=Stichopus japonicus OX=307972 GN=BSL78_16381 PE=4 SV=1	9623	Cmpd 52086, +MS2(393.1926), 16.4eV, 103.8 min #56150	0	103.837
cell free	K	SSGSSYPSLLQ	0	021]LK	A		1527.74	0	-1.9	134	Specific	65.6	65.6	65.6	0.69	12	>sp|TRYP_PIG|(Common contaminant protein)	73475	Cmpd 37346, +MS2(764.3702), 33.6eV, 76.4 min #40731	0	76.349
cell free	K	SYELPDGQVITIGNER					1790.89	0	3.3	240	Specific	208.6	208.6	208.6	4.1	12	>tr|Q26378|Q26378_TRIGR CyI actin OS=Tripneustes gratilla OX=7673 GN=Tg616 PE=3 SV=1	11509	Cmpd 35545, +MS2(597.6375), 23.0eV, 73.0 min #38853	0	73.0283
cell free	K	SYM	15	E			672.302	0	2.5	125	Specific	183.3	49.2	49.2	0.15	2	>tr|W4YZX8|W4YZX8_STRPU DUF5595 domain-containing protein OS=Strongylocentrotus purpuratus OX=7668 PE=4 SV=1	30048	Cmpd 5212, +MS2(336.6556), 16.8eV, 22.5 min #7349	0	22.5485
cell free	K	SYMQK					656.307	0	-0.2	125	Specific	125.9	52.5	52.5	0.03	2	>tr|W4YZX8|W4YZX8_STRPU DUF5595 domain-containing protein OS=Strongylocentrotus purpuratus OX=7668 PE=4 SV=1	30048	Cmpd 7105, +MS2(656.3071), 24.8eV, 25.7 min #9315	0	25.6568
cell free	K	SYTIAVM	15	K			928.481	0	2	556	Specific	207.6	172.6	172.6	3.33	19	>tr|C4TQH8|C4TQH8_STIJA Major yolk protein 2 OS=Stichopus japonicus OX=307972 GN=AjMYP2 PE=2 SV=1	26682	Cmpd 16793, +MS2(464.7450), 21.8eV, 40.4 min #19349	0	40.4213
cell free	K	SYTIAVMK					912.486	0	0.8	556	Specific	419.5	258	258	6.79	19	>tr|C4TQH8|C4TQH8_STIJA Major yolk protein 2 OS=Stichopus japonicus OX=307972 GN=AjMYP2 PE=2 SV=1	26682	Cmpd 22435, +MS2(456.7470), 21.5eV, 50.0 min #25213	0	50.0182
cell free	K	SYTIAVMKK					1040.58	0	1.9	556	Specific	10	10	10	0.1	19	>tr|C4TQH8|C4TQH8_STIJA Major yolk protein 2 OS=Stichopus japonicus OX=307972 GN=AjMYP2 PE=2 SV=1	26682	Cmpd 18319, +MS2(347.5325), 14.8eV, 42.9 min #20931	0	42.8642
cell free	K	TEDGWFELK					1124.53	0	0.6	615	Specific	154.3	20	20	1.31	2	>tr|W4Z2M1|W4Z2M1_STRPU Alpha-amylase OS=Strongylocentrotus purpuratus OX=7668 PE=3 SV=1	35240	Cmpd 33104, +MS2(562.7669), 25.7eV, 68.7 min #36313	0	68.7257
cell free	K	TGFGFLSR					884.463	0	-0.8	105	Specific	181.9	144.8	144.8	3.13	4	>tr|A0A2G8JT06|A0A2G8JT06_STIJA Putative ficolin-2-like OS=Stichopus japonicus OX=307972 GN=BSL78_24315 PE=4 SV=1	14658	Cmpd 30086, +MS2(442.7345), 20.9eV, 63.3 min #33168	0	63.2472
cell free	K	TPGTLK					616.367	0	0.8	683	Specific	250.4	16.3	16.3	2.42	19	>tr|C4TQH8|C4TQH8_STIJA Major yolk protein 2 OS=Stichopus japonicus OX=307972 GN=AjMYP2 PE=2 SV=1	26682	Cmpd 8257, +MS2(308.6871), 15.7eV, 27.4 min #10509	0	27.355
cell free	K	TQFSR					638.326	0	0.1	933	Specific	73.3	1.8	1.8	0.27	19	>tr|C4TQH8|C4TQH8_STIJA Major yolk protein 2 OS=Stichopus japonicus OX=307972 GN=AjMYP2 PE=2 SV=1	26682	Cmpd 8499, +MS2(319.6665), 16.1eV, 27.7 min #10758	0	27.6842
cell free	K	TSGWIVPIGLLIK					1396.86	0	2.9	486	Specific	132.8	132.8	132.8	3.13	43	>tr|A0A0K1Z5K0|A0A0K1Z5K0_HOLGL Melanotransferrin 2 OS=Holothuria glaberrima OX=31192 GN=MTf2 PE=2 SV=1	45145	Cmpd 53086, +MS2(698.9338), 31.0eV, 105.7 min #57194	0	105.698
cell free	K	TTLLDDSFR					1067.54	0	-1.6	60	Specific	62.2	21	21	0.03	1	>tr|A0A2G8JT20|A0A2G8JT20_STIJA Uncharacterized protein OS=Stichopus japonicus OX=307972 GN=BSL78_24306 PE=4 SV=1	8133	Cmpd 16720, +MS2(534.2712), 24.6eV, 40.3 min #19273	0	40.288
cell free	K	TYELR					681.357	0	1.3	191	Specific	153.6	40.7	40.7	0.11	2	>tr|W4XEB5|W4XEB5_STRPU Fibrinogen C-terminal domain-containing protein OS=Strongylocentrotus purpuratus OX=7668 PE=4 SV=1	28287	Cmpd 11958, +MS2(341.1824), 16.9eV, 32.9 min #14341	0	32.9417
cell free	K	TYQLR					680.373	0	2.2	342	Specific	132.6	27.8	27.8	0.11	4	>tr|A0A2G8JM67|A0A2G8JM67_STIJA Putative ficolin-2-like OS=Stichopus japonicus OX=307972 GN=BSL78_26340 PE=4 SV=1	1005	Cmpd 11433, +MS2(340.6907), 16.9eV, 32.2 min #13797	0	32.1563
cell free	K	VC	57	984]YVNWIQQTIAAN	-		1794.85	0	-0.3	217	CRagged	5.5	5.5	5.5	1.12	12	>sp|TRYP_PIG|(Common contaminant protein)	73475	Cmpd 51037, +MS2(897.9273), 38.9eV, 101.8 min #55051	0	101.761
cell free	K	VDLLNQEIEFLK					1460.8	0	0.6	309	Specific	188.6	170	170	3.36	5	>sp|K22E_HUMAN|(Common contaminant protein)	73447	Cmpd 45651, +MS2(730.9038), 27.2eV, 91.3 min #49395	0	91.2637
cell free	K	VFGM	15	G			2044.98	0	3.4	90	Specific	11.8	11.8	0	0.35	43	>tr|A0A0K1Z5K0|A0A0K1Z5K0_HOLGL Melanotransferrin 2 OS=Holothuria glaberrima OX=31192 GN=MTf2 PE=2 SV=1	45145	Cmpd 28267, +MS2(512.0030), 20.3eV, 60.1 min #31278	0	60.1142
cell free	K	VFGMKPIM	15	G			2044.98	0	2.5	90	Specific	59.5	54.5	28.4	1.86	43	>tr|A0A0K1Z5K0|A0A0K1Z5K0_HOLGL Melanotransferrin 2 OS=Holothuria glaberrima OX=31192 GN=MTf2 PE=2 SV=1	45145	Cmpd 28180, +MS2(512.0025), 20.3eV, 60.0 min #31188	0	59.9765
cell free	K	VFGTHSVSVMK					1191.62	0	2.7	561	Specific	54.8	27.5	27.5	1.21	13	>tr|C4TQH7|C4TQH7_STIJA Major yolk protein 1 OS=Stichopus japonicus OX=307972 GN=AjMYP1 PE=2 SV=1	8598	Cmpd 15380, +MS2(397.8789), 16.5eV, 38.2 min #17887	0	38.2343
cell free	K	VFQTDIELR					1120.6	0	3.6	481	Specific	77.4	0.3	0.3	0.41	19	>tr|C4TQH8|C4TQH8_STIJA Major yolk protein 2 OS=Stichopus japonicus OX=307972 GN=AjMYP2 PE=2 SV=1	26682	Cmpd 11832, +MS2(374.2061), 15.7eV, 32.7 min #14210	0	32.7462
cell free	K	VGAHAGEYGAEALER					1529.73	0	4.2	17	Specific	303.9	227.3	227.3	5.32	2	>sp|HBA_HUMAN|(Common contaminant protein)	73480	Cmpd 16778, +MS2(510.5851), 20.3eV, 40.4 min #19334	0	40.4078
cell free	K	VGFGDLNENFWLGNEK					1838.87	0	7.6	29	Specific	8.9	8.9	8.9	0.52	3	>tr|A0A2G8L651|A0A2G8L651_STIJA Ficolin-1 OS=Stichopus japonicus OX=307972 GN=BSL78_07344 PE=4 SV=1	17850	Cmpd 30315, +MS2(460.4766), 18.6eV, 63.6 min #33406	0	63.6298
cell free	K	VISVGTTENK					1047.57	0	0.5	1169	Specific	229	120.2	120.2	3.63	19	>tr|C4TQH8|C4TQH8_STIJA Major yolk protein 2 OS=Stichopus japonicus OX=307972 GN=AjMYP2 PE=2 SV=1	26682	Cmpd 13137, +MS2(524.2879), 24.2eV, 34.8 min #15565	0	34.788
cell free	K	VISVGTTENKKPVVVR					1726.02	0	-19.5	1169	Specific	157.2	55.8	55.8	1.95	19	>tr|C4TQH8|C4TQH8_STIJA Major yolk protein 2 OS=Stichopus japonicus OX=307972 GN=AjMYP2 PE=2 SV=1	26682	Cmpd 20290, +MS2(576.0010), 22.3eV, 46.3 min #22982	0	46.3218
cell free	K	VNVDEVGGEALGR					1314.66	0	-1.7	18	Specific	178	155.8	155.8	0.2	3	>sp|HBB_HUMAN|(Common contaminant protein)	73481	Cmpd 22474, +MS2(657.8349), 24.9eV, 50.1 min #25253	0	50.0757
cell free	K	VPSHALMTAGDQTEDK					1699.8	0	1.8	628	Specific	180.2	180.2	180.2	3.51	43	>tr|A0A0K1Z5K0|A0A0K1Z5K0_HOLGL Melanotransferrin 2 OS=Holothuria glaberrima OX=31192 GN=MTf2 PE=2 SV=1	45145	Cmpd 15067, +MS2(567.2711), 22.0eV, 37.8 min #17563	0	37.7428
cell free	K	WTVFQR					836.441	0	1.3	96	Specific	192.7	34.8	34.8	1.73	8	>tr|A0A2G8JHE8|A0A2G8JHE8_STIJA Fibrinogen-like protein A OS=Stichopus japonicus OX=307972 GN=BSL78_28009 PE=4 SV=1	27351	Cmpd 25113, +MS2(418.7248), 20.0eV, 54.6 min #27996	0	54.5737
cell free	K	YDASEFR					887.389	0	1.5	309	Specific	51.4	0.4	0.4	0.12	4	>tr|A0A2G8K7M8|A0A2G8K7M8_STIJA Vitellogenin domain-containing protein OS=Stichopus japonicus OX=307972 GN=BSL78_19132 PE=4 SV=1	3922	Cmpd 14618, +MS2(444.1990), 21.0eV, 37.1 min #17100	0	37.1088
cell free	K	YDFFR					747.346	0	1.1	392	Specific	47.6	47.6	47.6	1.5	3	>tr|A0A2G8JW85|A0A2G8JW85_STIJA Fibrinogen C domain-containing protein 1 OS=Stichopus japonicus OX=307972 GN=BSL78_23225 PE=4 SV=1	16323	Cmpd 25238, +MS2(374.1771), 18.2eV, 54.8 min #28127	0	54.8103
cell free	K	YDLFR					713.362	0	-0.5	166	Specific	79	14	14	0.05	3	>tr|A0A2G8JVZ9|A0A2G8JVZ9_STIJA Fibrinogen C-terminal domain-containing protein OS=Stichopus japonicus OX=307972 GN=BSL78_23224 PE=4 SV=1	13696	Cmpd 23188, +MS2(357.1843), 17.6eV, 51.3 min #25996	0	51.2923
cell free	K	YDNFR					714.321	0	-0.5	72	Specific	189.5	2.4	2.4	0.23	3	>tr|A0A2G8L651|A0A2G8L651_STIJA Ficolin-1 OS=Stichopus japonicus OX=307972 GN=BSL78_07344 PE=4 SV=1	17850	Cmpd 10056, +MS2(357.6637), 17.6eV, 29.9 min #12367	0	29.9337
cell free	K	YEFFR					761.362	0	0.1	304	Specific	90.2	68.8	68.8	1.76	4	>tr|A0A2G8LI29|A0A2G8LI29_STIJA Uncharacterized protein (Fragment) OS=Stichopus japonicus OX=307972 GN=BSL78_03187 PE=4 SV=1	21056	Cmpd 24039, +MS2(381.1845), 18.5eV, 52.8 min #26881	0	52.738
cell free	K	YNLFR					712.378	0	0	164	Specific	153.8	26.4	26.4	1.93	6	>tr|A0A2G8KFY9|A0A2G8KFY9_STIJA Fibrinogen C-terminal domain-containing protein OS=Stichopus japonicus OX=307972 GN=BSL78_16211 PE=4 SV=1	10586	Cmpd 21962, +MS2(356.6925), 17.6eV, 49.2 min #24722	0	49.2293
cell free	K	YPIEHGIITNWDDMEK					1960.91	0	2.1	70	Specific	194.3	194.3	194.3	0.73	1	>tr|W4ZD41|W4ZD41_STRPU Uncharacterized protein OS=Strongylocentrotus purpuratus OX=7668 PE=3 SV=1	62395	Cmpd 31807, +MS2(654.3099), 24.8eV, 66.3 min #34960	0	66.313
cell free	K	YPIEHGIVTNWDDMEK					1946.89	0	2.1	70	Specific	133.1	133.1	133.1	3.09	12	>tr|Q26378|Q26378_TRIGR CyI actin OS=Tripneustes gratilla OX=7673 GN=Tg616 PE=3 SV=1	11509	Cmpd 31611, +MS2(649.6380), 24.6eV, 66.0 min #34756	0	65.9583
cell free	K	YSEMK					657.291	0	1.8	410	Specific	9.8	7.8	7.8	0.95	6	>tr|A0A2G8KAD0|A0A2G8KAD0_STIJA Putative ficolin-2-like OS=Stichopus japonicus OX=307972 GN=BSL78_18225 PE=4 SV=1	54770	Cmpd 7022, +MS2(329.1499), 16.5eV, 25.5 min #9229	0	25.5217
cell free	K	YSLFR					685.367	0	-1.7	145	Specific	139.2	63	63	0.13	5	>tr|A0A2G8JP71|A0A2G8JP71_STIJA Fibrinogen-like protein A OS=Stichopus japonicus OX=307972 GN=BSL78_25593 PE=4 SV=1	16347	Cmpd 22328, +MS2(343.1865), 17.0eV, 49.8 min #25101	0	49.8213
cell free	K	YTEM	15	I			687.302	0	2.9	344	Specific	261.7	69.9	69.9	0.28	2	>tr|A0A2G8KA74|A0A2G8KA74_STIJA Fibrinogen C-terminal domain-containing protein OS=Stichopus japonicus OX=307972 GN=BSL78_18222 PE=4 SV=1	25627	Cmpd 5214, +MS2(344.1556), 17.1eV, 22.6 min #7351	0	22.5495
cell free	K	YTEMK					671.307	0	0.2	344	Specific	112.7	4.4	4.4	0.06	2	>tr|A0A2G8KA74|A0A2G8KA74_STIJA Fibrinogen C-terminal domain-containing protein OS=Stichopus japonicus OX=307972 GN=BSL78_18222 PE=4 SV=1	25627	Cmpd 7384, +MS2(336.1571), 16.7eV, 26.1 min #9605	0	26.0817
cell free	K	YTLFR					699.382	0	0.4	161	Specific	145.7	53	53	1.88	8	>tr|A0A2G8JHE8|A0A2G8JHE8_STIJA Fibrinogen-like protein A OS=Stichopus japonicus OX=307972 GN=BSL78_28009 PE=4 SV=1	27351	Cmpd 22060, +MS2(350.1950), 17.3eV, 49.4 min #24825	0	49.4272
cell free	K	YVEM	15	I			685.323	0	2	269	Specific	89.7	40	40	1.11	8	>tr|A0A2G8JHE8|A0A2G8JHE8_STIJA Fibrinogen-like protein A OS=Stichopus japonicus OX=307972 GN=BSL78_28009 PE=4 SV=1	27351	Cmpd 5681, +MS2(343.1656), 17.0eV, 23.4 min #7839	0	23.43
cell free	K	YVEMK					669.328	0	1.4	269	Specific	88.7	29.8	29.8	1.11	8	>tr|A0A2G8JHE8|A0A2G8JHE8_STIJA Fibrinogen-like protein A OS=Stichopus japonicus OX=307972 GN=BSL78_28009 PE=4 SV=1	27351	Cmpd 10148, +MS2(335.1679), 16.7eV, 30.1 min #12462	0	30.0698
cell free	M	SENALLEK					903.478	0	2.7	2	NRagged	71.9	30	30	0.15	1	>tr|W4YHM6|W4YHM6_STRPU Uncharacterized protein OS=Strongylocentrotus purpuratus OX=7668 PE=4 SV=1	69052	Cmpd 13901, +MS2(452.2439), 21.3eV, 35.9 min #16355	0	35.9315
cell free	R	ADLITLDGGDIYM	15	V			1668.82	0	-0.1	74	Specific	181	136.2	136.2	3.5	43	>tr|A0A0K1Z5K0|A0A0K1Z5K0_HOLGL Melanotransferrin 2 OS=Holothuria glaberrima OX=31192 GN=MTf2 PE=2 SV=1	45145	Cmpd 35958, +MS2(834.9111), 36.4eV, 73.8 min #39284	0	73.8135
cell free	R	ADLITLDGGDIYMAGK					1652.82	0	-2.5	74	Specific	216.8	180.1	180.1	2.94	43	>tr|A0A0K1Z5K0|A0A0K1Z5K0_HOLGL Melanotransferrin 2 OS=Holothuria glaberrima OX=31192 GN=MTf2 PE=2 SV=1	45145	Cmpd 38491, +MS2(826.9116), 30.2eV, 78.4 min #41924	0	78.4182
cell free	R	AGLQFPVGR					944.531	0	0.4	21	Specific	204.6	95.8	95.8	2.98	2	>tr|A0A2G8KT62|A0A2G8KT62_STIJA Histone H2A OS=Stichopus japonicus OX=307972 GN=BSL78_11952 PE=3 SV=1	9309	Cmpd 26755, +MS2(472.7695), 22.1eV, 57.5 min #29706	0	57.4932
cell free	R	AMSIMNSFVNDIFER					1773.83	0	1.4	55	Specific	135.6	64	64	2.76	3	>sp|P02286|H2B_ASTRU Histone H2B, gonadal OS=Asterias rubens OX=7604 PE=1 SV=2	21	Cmpd 51647, +MS2(887.4199), 38.5eV, 103.0 min #55691	0	102.962
cell free	R	AVFPSIVGR					945.552	0	-2.2	30	Specific	88.4	88.4	88.4	1.58	12	>tr|Q26378|Q26378_TRIGR CyI actin OS=Tripneustes gratilla OX=7673 GN=Tg616 PE=3 SV=1	11509	Cmpd 29646, +MS2(473.2784), 19.0eV, 62.5 min #32711	0	62.5193
cell free	R		57	027]LVEGAGDVAFVKPATIYGNTN[+0	984]NPNGFPWAQSLQR	S	3775.82	0	4.2	220	Specific	259	259	3.8	7.82	43	>tr|A0A0K1Z5K0|A0A0K1Z5K0_HOLGL Melanotransferrin 2 OS=Holothuria glaberrima OX=31192 GN=MTf2 PE=2 SV=1	45145	Cmpd 48786, +MS2(755.9724), 28.0eV, 97.2 min #52683	0	97.1923
cell free	R		57	027]LVEGAGDVAFVKPATIYGNTNN[+0	984]PNGFPWAQSLQR	S	3775.82	0	1	220	Specific	389.3	389.3	6.6	10.49	43	>tr|A0A0K1Z5K0|A0A0K1Z5K0_HOLGL Melanotransferrin 2 OS=Holothuria glaberrima OX=31192 GN=MTf2 PE=2 SV=1	45145	Cmpd 48749, +MS2(755.9700), 28.0eV, 97.1 min #52643	0	97.1038
cell free	R		57	027]LVEGAGDVAFVKPATIYGNTNNPNGFPWAQSLQR	S		3774.83	0	2.7	220	Specific	192.2	192.2	192.2	5.72	43	>tr|A0A0K1Z5K0|A0A0K1Z5K0_HOLGL Melanotransferrin 2 OS=Holothuria glaberrima OX=31192 GN=MTf2 PE=2 SV=1	45145	Cmpd 51298, +MS2(944.4663), 33.9eV, 102.3 min #55327	0	102.337
cell free	R		57	984]TNNPNGFPWAQSLQR	S		3792.84	0	4.7	220	Specific	10.8	10.8	4.1	2.74	43	>tr|A0A0K1Z5K0|A0A0K1Z5K0_HOLGL Melanotransferrin 2 OS=Holothuria glaberrima OX=31192 GN=MTf2 PE=2 SV=1	45145	Cmpd 48648, +MS2(948.9709), 34.0eV, 96.9 min #52538	0	96.922
cell free	R		57	984]NPNGFPWAQSLQR	S		3792.84	0	3	220	Specific	58.3	58.3	2.7	3.85	43	>tr|A0A0K1Z5K0|A0A0K1Z5K0_HOLGL Melanotransferrin 2 OS=Holothuria glaberrima OX=31192 GN=MTf2 PE=2 SV=1	45145	Cmpd 48489, +MS2(759.3769), 28.1eV, 96.6 min #52372	0	96.6392
cell free	R		57	984]PNGFPWAQSLQR	S		3792.84	0	2	220	Specific	32.2	32.2	19.6	3.11	43	>tr|A0A0K1Z5K0|A0A0K1Z5K0_HOLGL Melanotransferrin 2 OS=Holothuria glaberrima OX=31192 GN=MTf2 PE=2 SV=1	45145	Cmpd 48565, +MS2(948.9684), 34.0eV, 96.8 min #52451	0	96.777
cell free	R		57	984]GFPWAQSLQR	S		3792.84	0	-3	220	Specific	46.4	46.4	4.2	2.83	43	>tr|A0A0K1Z5K0|A0A0K1Z5K0_HOLGL Melanotransferrin 2 OS=Holothuria glaberrima OX=31192 GN=MTf2 PE=2 SV=1	45145	Cmpd 49299, +MS2(948.9636), 34.0eV, 98.2 min #53221	0	98.1727
cell free	R		57	984]GADVAFIK	T		1482.7	0	2.7	225	Specific	150.9	135.2	135.2	2.45	3	>tr|A0A0K1Z4Z0|A0A0K1Z4Z0_HOLGL Melanotransferrin 4 OS=Holothuria glaberrima OX=31192 GN=MTf4 PE=2 SV=1	43882	Cmpd 34925, +MS2(741.8540), 27.5eV, 72.0 min #38208	0	71.9543
cell free	R	DFWLGNDK					994.463	0	1.8	110	Specific	117.4	38.7	38.7	0.17	5	>tr|A0A2G8JP71|A0A2G8JP71_STIJA Fibrinogen-like protein A OS=Stichopus japonicus OX=307972 GN=BSL78_25593 PE=4 SV=1	16347	Cmpd 28855, +MS2(497.7360), 23.1eV, 61.1 min #31889	0	61.1195
cell free	R	DGGGWTVIQR					1088.55	0	-0.4	112	Specific	176.4	14	14	0.31	1	>tr|W4Y1M5|W4Y1M5_STRPU Fibrinogen C-terminal domain-containing protein OS=Strongylocentrotus purpuratus OX=7668 PE=4 SV=1	28145	Cmpd 23957, +MS2(544.7776), 25.0eV, 52.6 min #26796	0	52.6092
cell free	R	DGSPYYAK					900.41	0	1.9	257	Specific	268.9	117.6	117.6	0.43	5	>tr|A0A2G8KAA3|A0A2G8KAA3_STIJA Putative ficolin-2 OS=Stichopus japonicus OX=307972 GN=BSL78_18223 PE=4 SV=1	7001	Cmpd 9419, +MS2(450.7094), 21.3eV, 29.0 min #11707	0	28.959
cell free	R	DLTDYLMK					998.486	0	-0.3	185	Specific	65.3	65.3	65.3	1.87	12	>tr|Q26378|Q26378_TRIGR CyI actin OS=Tripneustes gratilla OX=7673 GN=Tg616 PE=3 SV=1	11509	Cmpd 33802, +MS2(499.7467), 19.9eV, 70.0 min #37040	0	69.962
cell free	R	DSLVDIR					817.441	0	-0.6	742	Specific	188.6	57.9	57.9	1.8	19	>tr|C4TQH8|C4TQH8_STIJA Major yolk protein 2 OS=Stichopus japonicus OX=307972 GN=AjMYP2 PE=2 SV=1	26682	Cmpd 21564, +MS2(409.2241), 16.9eV, 48.5 min #24305	0	48.4565
cell free	R	DSNFGIN	0	K			1309.59	0	2.2	465	Specific	125.7	87.8	87.8	2.4	43	>tr|A0A0K1Z5K0|A0A0K1Z5K0_HOLGL Melanotransferrin 2 OS=Holothuria glaberrima OX=31192 GN=MTf2 PE=2 SV=1	45145	Cmpd 29145, +MS2(655.3004), 24.8eV, 61.7 min #32191	0	61.6505
cell free	R	DSNFGINDLEGK					1308.61	0	-12.8	465	Specific	180.6	93.1	93.1	2.39	43	>tr|A0A0K1Z5K0|A0A0K1Z5K0_HOLGL Melanotransferrin 2 OS=Holothuria glaberrima OX=31192 GN=MTf2 PE=2 SV=1	45145	Cmpd 28066, +MS2(654.7986), 29.3eV, 59.8 min #31070	0	59.789
cell free	R	DSNFGINDLEGKK					1436.7	0	1.5	465	Specific	120	120	120	2.53	43	>tr|A0A0K1Z5K0|A0A0K1Z5K0_HOLGL Melanotransferrin 2 OS=Holothuria glaberrima OX=31192 GN=MTf2 PE=2 SV=1	45145	Cmpd 23653, +MS2(479.5728), 19.2eV, 52.1 min #26478	0	52.0592
cell free	R	DWEDYK					855.352	0	1.1	88	Specific	315	35.3	35.3	0.56	1	>tr|A0A2G8LHJ1|A0A2G8LHJ1_STIJA Fibrinogen-like protein A OS=Stichopus japonicus OX=307972 GN=BSL78_03379 PE=4 SV=1	1356	Cmpd 15417, +MS2(428.1801), 20.4eV, 38.3 min #17925	0	38.281
cell free	R	DWN	0	Q			841.336	0	0.7	115	Specific	210.8	16.3	16.3	2.24	6	>tr|A0A2G8KFY9|A0A2G8KFY9_STIJA Fibrinogen C-terminal domain-containing protein OS=Stichopus japonicus OX=307972 GN=BSL78_16211 PE=4 SV=1	10586	Cmpd 15317, +MS2(421.1721), 20.1eV, 38.1 min #17821	0	38.1133
cell free	R	DWNEYK					854.368	0	1.6	198	Specific	182.1	2.9	2.9	1.66	3	>tr|A0A2G8LI63|A0A2G8LI63_STIJA Fibrinogen C-terminal domain-containing protein (Fragment) OS=Stichopus japonicus OX=307972 GN=BSL78_03099 PE=4 SV=1	4446	Cmpd 14143, +MS2(427.6883), 20.4eV, 36.3 min #16606	0	36.3267
cell free	R		-18	C			764.34	0	1.8	1195	Specific	20.6	20.4	20.4	1.19	19	>tr|C4TQH8|C4TQH8_STIJA Major yolk protein 2 OS=Stichopus japonicus OX=307972 GN=AjMYP2 PE=2 SV=1	26682	Cmpd 14333, +MS2(382.6741), 18.6eV, 36.7 min #16805	0	36.6782
cell free	R		-18	V			1063.51	0	-18.8	552	Specific	239.9	134.7	134.7	3.03	13	>tr|C4TQH7|C4TQH7_STIJA Major yolk protein 1 OS=Stichopus japonicus OX=307972 GN=AjMYP1 PE=2 SV=1	8598	Cmpd 15873, +MS2(532.2463), 24.6eV, 39.0 min #18396	0	38.9378
cell free	R	EFWLGNDK					1008.48	0	1.6	126	Specific	207.4	97.5	97.5	3	8	>tr|A0A2G8JHE8|A0A2G8JHE8_STIJA Fibrinogen-like protein A OS=Stichopus japonicus OX=307972 GN=BSL78_28009 PE=4 SV=1	27351	Cmpd 27173, +MS2(504.7437), 23.4eV, 58.3 min #30141	0	58.2378
cell free	R	EFWLGNEK					1022.49	0	2.2	129	Specific	173	70.5	70.5	2.72	6	>tr|A0A2G8KFY9|A0A2G8KFY9_STIJA Fibrinogen C-terminal domain-containing protein OS=Stichopus japonicus OX=307972 GN=BSL78_16211 PE=4 SV=1	10586	Cmpd 27137, +MS2(511.7518), 23.7eV, 58.2 min #30103	0	58.1572
cell free	R	EGFGFLQR					953.484	0	1.4	46	Specific	156.7	91.2	91.2	0.28	2	>tr|A0A2G8KXG0|A0A2G8KXG0_STIJA Putative fibrinogen-like protein A-like OS=Stichopus japonicus OX=307972 GN=BSL78_10471 PE=4 SV=1	1801	Cmpd 30023, +MS2(477.2463), 22.3eV, 63.2 min #33103	0	63.1537
cell free	R	EGQADLITLDGGDVFR					1705.84	0	2.7	74	Specific	33.7	0.3	0.3	0.11	3	>tr|C6KJ79|C6KJ79_HOLGL Melanotransferrin 1 OS=Holothuria glaberrima OX=31192 PE=2 SV=1	43857	Cmpd 41977, +MS2(853.4255), 37.1eV, 84.7 min #45562	0	84.7353
cell free	R	EM	15	C			798.345	0	1.3	1195	Specific	112	60.5	60.5	1.82	19	>tr|C4TQH8|C4TQH8_STIJA Major yolk protein 2 OS=Stichopus japonicus OX=307972 GN=AjMYP2 PE=2 SV=1	26682	Cmpd 9924, +MS2(399.6767), 19.2eV, 29.7 min #12230	0	29.7278
cell free	R	EMAEFR					782.35	0	4.8	1195	Specific	178.5	115.3	115.3	2.28	19	>tr|C4TQH8|C4TQH8_STIJA Major yolk protein 2 OS=Stichopus japonicus OX=307972 GN=AjMYP2 PE=2 SV=1	26682	Cmpd 14567, +MS2(391.6806), 18.9eV, 37.0 min #17047	0	37.0227
cell free	R	ESYSIYIYK					1165.58	0	1.6	33	Specific	228.7	182	182	1.64	1	>sp|P48557|H2B_HOLTU Histone H2B OS=Holothuria tubulosa OX=7685 PE=3 SV=1	73378	Cmpd 26972, +MS2(583.2933), 26.5eV, 57.9 min #29932	0	57.867
cell free	R	ETAVEAVNQGK					1145.58	0	0.8	84	Specific	416.6	269.4	269.4	6.7	1	>tr|A0A2G8KW79|A0A2G8KW79_STIJA Putative semaphorin-1A OS=Stichopus japonicus OX=307972 GN=BSL78_10822 PE=3 SV=1	56131	Cmpd 11198, +MS2(573.2940), 26.1eV, 31.8 min #13551	0	31.7477
cell free	R	EVQTAVR					802.442	0	1.2	90	Specific	222.6	75.4	75.4	3.11	3	>sp|P02286|H2B_ASTRU Histone H2B, gonadal OS=Asterias rubens OX=7604 PE=1 SV=2	21	Cmpd 8270, +MS2(401.7250), 19.3eV, 27.4 min #10522	0	27.3625
cell free	R	FC	57	984]ELR	K		1295.63	0	1.3	375	Specific	30.9	1.6	1.6	0.26	43	>tr|A0A0K1Z5K0|A0A0K1Z5K0_HOLGL Melanotransferrin 2 OS=Holothuria glaberrima OX=31192 GN=MTf2 PE=2 SV=1	45145	Cmpd 33675, +MS2(648.3195), 29.0eV, 69.8 min #36908	0	69.7395
cell free	R	FFESFGDLSTPDAVMGNPK					2058.95	0	2.6	41	Specific	36.1	36.1	36.1	0.04	3	>sp|HBB_HUMAN|(Common contaminant protein)	73481	Cmpd 42871, +MS2(1029.9801), 36.7eV, 86.3 min #46493	0	86.2903
cell free	R	FIAMK					609.343	0	-11.5	115	Specific	127.4	24.4	24.4	0.09	13	>tr|C4TQH7|C4TQH7_STIJA Major yolk protein 1 OS=Stichopus japonicus OX=307972 GN=AjMYP1 PE=2 SV=1	8598	Cmpd 11094, +MS2(305.1716), 15.5eV, 31.6 min #13444	0	31.602
cell free	R	FLEQQNQVLQTK					1475.79	0	2.2	204	Specific	104.6	104.6	104.6	2.81	5	>sp|K22E_HUMAN|(Common contaminant protein)	73447	Cmpd 21594, +MS2(738.3979), 27.4eV, 48.6 min #24338	0	48.5468
cell free	R	FMK					425.222	0	-5	698	Specific	60.2	60.2	60.2	0.09	13	>tr|C4TQH7|C4TQH7_STIJA Major yolk protein 1 OS=Stichopus japonicus OX=307972 GN=AjMYP1 PE=2 SV=1	8598	Cmpd 8399, +MS2(425.2196), 17.4eV, 27.5 min #10655	0	27.543
cell free	R	FYEYIMEYK					1285.58	0	0.4	80	Specific	206	132.2	132.2	2.98	2	>tr|Q6EEF4|Q6EEF4_HOLGL Ependymin-related protein OS=Holothuria glaberrima OX=31192 GN=Epen PE=2 SV=1	43847	Cmpd 31986, +MS2(643.2944), 28.8eV, 66.6 min #35146	0	66.6362
cell free	R	GFDGPEGPR					931.427	0	2.3	1122	Specific	214.2	196.8	196.8	3.33	2	>tr|A0A1I9W676|A0A1I9W676_STIJA Collagen OS=Stichopus japonicus OX=307972 PE=2 SV=1	6821	Cmpd 12775, +MS2(466.2181), 21.9eV, 34.3 min #15191	0	34.2645
cell free	R	GFQC	57	021]K	W		3812.91	0	-4.4	20	Specific	43.8	43.8	43.8	0.6	1	>tr|A0A2G8JUM9|A0A2G8JUM9_STIJA Uncharacterized protein OS=Stichopus japonicus OX=307972 GN=BSL78_23747 PE=4 SV=1	6347	Cmpd 43999, +MS2(636.3220), 28.6eV, 88.3 min #47671	0	88.3228
cell free	R	GGSGGGGSISGGGYGSGGGSGGR					1741.75	0	-0.7	556	Specific	381.3	188.2	188.2	5.71	5	>sp|K22E_HUMAN|(Common contaminant protein)	73447	Cmpd 8637, +MS2(871.3772), 37.9eV, 27.9 min #10900	0	27.866
cell free	R	GGSGGSHGGGSGFGGESGGSYGGGEEASGSGGGYGGGSGK					3223.28	0	2.7	580	Specific	72.4	72.4	72.4	1.19	1	>sp|K1C9_HUMAN|(Common contaminant protein)	73435	Cmpd 12990, +MS2(1075.1016), 38.2eV, 34.6 min #15414	0	34.5922
cell free	R	GILTLK					644.434	0	0.5	64	Specific	148.2	148.2	148.2	2.86	12	>tr|Q26378|Q26378_TRIGR CyI actin OS=Tripneustes gratilla OX=7673 GN=Tg616 PE=3 SV=1	11509	Cmpd 23270, +MS2(322.7209), 16.2eV, 51.5 min #26082	0	51.4598
cell free	R	GPAGPTGPTGPAGATGER					1550.76	0	0.1	1044	Specific	438.8	301.6	301.6	5.84	2	>tr|A0A1I9W676|A0A1I9W676_STIJA Collagen OS=Stichopus japonicus OX=307972 PE=2 SV=1	6821	Cmpd 12316, +MS2(775.8816), 34.1eV, 33.5 min #14713	0	33.5093
cell free	R	GSGGGSSGGSIGGR					1092.5	0	2	602	Specific	196.4	91.8	91.8	2.83	3	>sp|K2C1_HUMAN|(Common contaminant protein)	73448	Cmpd 6043, +MS2(546.7562), 21.5eV, 24.1 min #8216	0	24.0503
cell free	R	GSSSGGGYSSGSSSYGSGGR					1740.71	0	-2.4	531	Specific	179.2	179.2	179.2	3.1	5	>sp|K22E_HUMAN|(Common contaminant protein)	73447	Cmpd 7102, +MS2(870.8543), 31.6eV, 25.7 min #9312	0	25.6532
cell free	R	GYHGIAVVK					943.536	0	2.4	107	Specific	60.4	30.4	30.4	1.54	43	>tr|A0A0K1Z5K0|A0A0K1Z5K0_HOLGL Melanotransferrin 2 OS=Holothuria glaberrima OX=31192 GN=MTf2 PE=2 SV=1	45145	Cmpd 16336, +MS2(315.1843), 13.7eV, 39.7 min #18875	0	39.67
cell free	R	GYSFTTTAER					1132.53	0	0.8	198	Specific	235.2	186.4	186.4	4.5	12	>tr|Q26378|Q26378_TRIGR CyI actin OS=Tripneustes gratilla OX=7673 GN=Tg616 PE=3 SV=1	11509	Cmpd 17310, +MS2(566.7676), 25.8eV, 41.3 min #19885	0	41.2563
cell free	R	HLASN	0	P			1155.6	0	1.7	120	Specific	103.1	7.7	7.7	0.09	1	>tr|A0A2G8LJM8|A0A2G8LJM8_STIJA Uncharacterized protein OS=Stichopus japonicus OX=307972 GN=BSL78_02616 PE=4 SV=1	16926	Cmpd 27774, +MS2(385.8723), 16.1eV, 59.3 min #30766	0	59.26
cell free	R	IASIYLR					835.504	0	-0.1	638	Specific	273.4	129.7	129.7	3.62	4	>tr|A0A2G8K7M8|A0A2G8K7M8_STIJA Vitellogenin domain-containing protein OS=Stichopus japonicus OX=307972 GN=BSL78_19132 PE=4 SV=1	3922	Cmpd 23287, +MS2(418.2554), 20.0eV, 51.5 min #26099	0	51.4712
cell free	R	IDFVDYDGDPYYAK					1680.74	0	0	290	Specific	239.8	239.8	239.8	5.07	4	>tr|A0A2G8LI29|A0A2G8LI29_STIJA Uncharacterized protein (Fragment) OS=Stichopus japonicus OX=307972 GN=BSL78_03187 PE=4 SV=1	21056	Cmpd 32994, +MS2(840.8750), 36.7eV, 68.5 min #36198	0	68.5045
cell free	R	IDFVSKSDDPYFAK					1631.8	0	5.9	150	Specific	105.4	71.4	71.4	0.08	6	>tr|A0A2G8KFY9|A0A2G8KFY9_STIJA Fibrinogen C-terminal domain-containing protein OS=Stichopus japonicus OX=307972 GN=BSL78_16211 PE=4 SV=1	10586	Cmpd 32063, +MS2(816.4060), 35.7eV, 66.8 min #35227	0	66.792
cell free	R	IDGSIDFYR					1085.53	0	1.4	57	Specific	180.5	36.2	36.2	0.1	2	>tr|A0A2G8LHG3|A0A2G8LHG3_STIJA Fibrinogen-like protein A OS=Stichopus japonicus OX=307972 GN=BSL78_03360 PE=4 SV=1	20963	Cmpd 25603, +MS2(543.2675), 24.9eV, 55.5 min #28507	0	55.4492
cell free	R	IDGTIN	0	P			1099.54	0	-0.6	112	Specific	146.6	59.9	59.9	0.15	2	>tr|A0A2G8JGZ6|A0A2G8JGZ6_STIJA Fibrinogen-like protein A OS=Stichopus japonicus OX=307972 GN=BSL78_28149 PE=4 SV=1	7641	Cmpd 29698, +MS2(550.2742), 25.2eV, 62.6 min #32765	0	62.6015
cell free	R	IDLVN	0	F			1581.82	0	3.6	352	Specific	84	73.2	73.2	0.23	4	>tr|A0A2G8JT06|A0A2G8JT06_STIJA Putative ficolin-2-like OS=Stichopus japonicus OX=307972 GN=BSL78_24315 PE=4 SV=1	14658	Cmpd 36371, +MS2(791.4144), 34.7eV, 74.6 min #39716	0	74.6055
cell free	R	IDLVNR					729.425	0	2.7	251	Specific	132.3	19.9	19.9	0.09	5	>tr|A0A2G8KAA3|A0A2G8KAA3_STIJA Putative ficolin-2 OS=Stichopus japonicus OX=307972 GN=BSL78_18223 PE=4 SV=1	7001	Cmpd 16413, +MS2(365.2173), 17.9eV, 39.8 min #18955	0	39.8048
cell free	R	IDLVNRDGSPYYAK					1610.82	0	2	251	Specific	129	129	129	0.24	5	>tr|A0A2G8KAA3|A0A2G8KAA3_STIJA Putative ficolin-2 OS=Stichopus japonicus OX=307972 GN=BSL78_18223 PE=4 SV=1	7001	Cmpd 21550, +MS2(537.6117), 21.1eV, 48.5 min #24291	0	48.449
cell free	R	IDVVNR					715.41	0	1.8	201	Specific	102	10.1	10.1	0.17	2	>tr|A0A2G8KKG9|A0A2G8KKG9_STIJA Uncharacterized protein OS=Stichopus japonicus OX=307972 GN=BSL78_14659 PE=4 SV=1	12397	Cmpd 11870, +MS2(358.2091), 17.6eV, 32.8 min #14250	0	32.8093
cell free	R	IGNEDEKYK					1095.53	0	2	656	Specific	298.6	172.6	172.6	0.77	2	>tr|A0A2G8KHJ3|A0A2G8KHJ3_STIJA Uncharacterized protein OS=Stichopus japonicus OX=307972 GN=BSL78_15638 PE=4 SV=1	20200	Cmpd 7870, +MS2(365.8495), 15.4eV, 26.8 min #10106	0	26.7513
cell free	R	IGSVFESVN	0	F			1108.56	0	0.2	620	Specific	37.7	25.4	25.4	0.8	13	>tr|C4TQH7|C4TQH7_STIJA Major yolk protein 1 OS=Stichopus japonicus OX=307972 GN=AjMYP1 PE=2 SV=1	8598	Cmpd 25853, +MS2(554.7854), 25.4eV, 55.9 min #28766	0	55.8577
cell free	R	IGSVFESVSR					1080.57	0	-1.3	612	Specific	145.5	64.3	64.3	2.38	19	>tr|C4TQH8|C4TQH8_STIJA Major yolk protein 2 OS=Stichopus japonicus OX=307972 GN=AjMYP2 PE=2 SV=1	26682	Cmpd 23965, +MS2(540.7871), 24.8eV, 52.6 min #26804	0	52.6135
cell free	R	INDENDNYR					1152.49	0	2	397	Specific	20.9	20.9	20.9	1.22	3	>tr|A0A2G8JW85|A0A2G8JW85_STIJA Fibrinogen C domain-containing protein 1 OS=Stichopus japonicus OX=307972 GN=BSL78_23225 PE=4 SV=1	16323	Cmpd 7206, +MS2(576.7506), 26.2eV, 25.8 min #9420	0	25.7995
cell free	R	INDESDKYR					1139.53	0	2.7	312	Specific	159.2	51.9	51.9	0.6	6	>tr|A0A2G8KAD0|A0A2G8KAD0_STIJA Putative ficolin-2-like OS=Stichopus japonicus OX=307972 GN=BSL78_18225 PE=4 SV=1	54770	Cmpd 7727, +MS2(380.5168), 15.9eV, 26.6 min #9958	0	26.5492
cell free	R	INFER					678.357	0	0.9	738	Specific	105	10.2	10.2	0.06	2	>tr|W4ZFS1|W4ZFS1_STRPU Uncharacterized protein OS=Strongylocentrotus purpuratus OX=7668 PE=4 SV=1	53273	Cmpd 14611, +MS2(339.6824), 16.9eV, 37.1 min #17093	0	37.1052
cell free	R	INNEAN	0	L			1108.5	0	-0.6	430	Specific	77.8	28.8	28.8	1.34	4	>tr|A0A2G8LRA7|A0A2G8LRA7_STIJA Tenascin OS=Stichopus japonicus OX=307972 GN=BSL78_00258 PE=4 SV=1	19570	Cmpd 8386, +MS2(554.7542), 25.4eV, 27.5 min #10641	0	27.5097
cell free	R	INNEANNYR					1107.52	0	-1.2	430	Specific	40.8	9.2	9.2	0.98	4	>tr|A0A2G8LRA7|A0A2G8LRA7_STIJA Tenascin OS=Stichopus japonicus OX=307972 GN=BSL78_00258 PE=4 SV=1	19570	Cmpd 12170, +MS2(369.8437), 15.6eV, 33.3 min #14561	0	33.266
cell free	R	ISDEFSK					825.399	0	1.4	167	Specific	162	20	20	0.1	4	>tr|A0A2G8LRA7|A0A2G8LRA7_STIJA Tenascin OS=Stichopus japonicus OX=307972 GN=BSL78_00258 PE=4 SV=1	19570	Cmpd 12495, +MS2(413.2036), 19.8eV, 33.8 min #14899	0	33.7873
cell free	R	ISDEFSN	0	L			1087.49	0	1.9	80	Specific	180.7	12.7	12.7	0.79	6	>tr|A0A2G8KAD0|A0A2G8KAD0_STIJA Putative ficolin-2-like OS=Stichopus japonicus OX=307972 GN=BSL78_18225 PE=4 SV=1	54770	Cmpd 19046, +MS2(544.2518), 24.9eV, 44.2 min #21687	0	44.1427
cell free	R	ISDEWGK					834.399	0	2.1	133	Specific	82.7	11.4	11.4	0.02	4	>tr|A0A2G8JM67|A0A2G8JM67_STIJA Putative ficolin-2-like OS=Stichopus japonicus OX=307972 GN=BSL78_26340 PE=4 SV=1	1005	Cmpd 14017, +MS2(417.7041), 20.0eV, 36.1 min #16475	0	36.1188
cell free	R	ISDQ	0	A			1133.51	0	-5.6	287	Specific	46.3	44.4	44.4	0.14	2	>tr|A0A2G8LR54|A0A2G8LR54_STIJA Putative molybdenum cofactor biosynthesis protein 1 OS=Stichopus japonicus OX=307972 GN=BSL78_00397 PE=3 SV=1	56725	Cmpd 13541, +MS2(567.2540), 25.8eV, 35.4 min #15983	0	35.392
cell free	R	ISDQPN	0	A			1133.51	0	-5.2	287	Specific	98.2	36.7	36.7	0.08	2	>tr|A0A2G8LR54|A0A2G8LR54_STIJA Putative molybdenum cofactor biosynthesis protein 1 OS=Stichopus japonicus OX=307972 GN=BSL78_00397 PE=3 SV=1	56725	Cmpd 13577, +MS2(567.2541), 25.8eV, 35.5 min #16020	0	35.4418
cell free	R	LAN	0	V			1090.51	0	5.2	150	Specific	151.9	30.9	30.9	0.07	3	>tr|W4Y674|W4Y674_STRPU Uncharacterized protein OS=Strongylocentrotus purpuratus OX=7668 PE=4 SV=1	68431	Cmpd 6078, +MS2(545.7627), 25.0eV, 24.1 min #8252	0	24.0995
cell free	R	LANGSTAN	0	V			1090.51	0	2.5	150	Specific	111.8	16.6	16.6	0.09	3	>tr|W4Y674|W4Y674_STRPU Uncharacterized protein OS=Strongylocentrotus purpuratus OX=7668 PE=4 SV=1	68431	Cmpd 5545, +MS2(545.7612), 25.0eV, 23.2 min #7697	0	23.1765
cell free	R	LANGSTANEGR					1089.53	0	2.3	150	Specific	109.8	7.6	7.6	0.07	3	>tr|W4Y674|W4Y674_STRPU Uncharacterized protein OS=Strongylocentrotus purpuratus OX=7668 PE=4 SV=1	68431	Cmpd 6329, +MS2(545.2690), 25.0eV, 24.5 min #8511	0	24.4685
cell free	R	LDGSIDFNR					1036.51	0	-0.6	67	Specific	137.9	45.4	45.4	1.74	3	>tr|A0A2G8JW85|A0A2G8JW85_STIJA Fibrinogen C domain-containing protein 1 OS=Stichopus japonicus OX=307972 GN=BSL78_23225 PE=4 SV=1	16323	Cmpd 17105, +MS2(518.7562), 24.0eV, 40.9 min #19672	0	40.9102
cell free	R	LDGSVDFYR					1071.51	0	-0.9	189	Specific	145.8	39.2	39.2	1.24	3	>tr|A0A2G8LI63|A0A2G8LI63_STIJA Fibrinogen C-terminal domain-containing protein (Fragment) OS=Stichopus japonicus OX=307972 GN=BSL78_03099 PE=4 SV=1	4446	Cmpd 23100, +MS2(536.2584), 24.6eV, 51.1 min #25904	0	51.125
cell free	R	LGEHNIDVLEGN	0	I			2212.09	0	1.3	58	Specific	171.2	171.2	53.1	4.35	12	>sp|TRYP_PIG|(Common contaminant protein)	73475	Cmpd 35504, +MS2(738.0351), 27.4eV, 72.9 min #38810	0	72.9393
cell free	R	LGEHNIDVLEGNEQFIN	0	I			2212.09	0	2.8	58	Specific	172.6	125.1	56	3.58	12	>sp|TRYP_PIG|(Common contaminant protein)	73475	Cmpd 34240, +MS2(738.0363), 27.4eV, 70.7 min #37494	0	70.6873
cell free	R	LGEHNIDVLEGNEQFINAAK					2211.1	0	3.1	58	Specific	185.1	185.1	185.1	3.86	12	>sp|TRYP_PIG|(Common contaminant protein)	73475	Cmpd 33584, +MS2(737.7084), 27.4eV, 69.6 min #36814	0	69.598
cell free	R	LLEGLNTTVK					1087.64	0	0.3	235	Specific	70.5	16.6	16.6	0.04	1	>tr|A0A2G8LDX0|A0A2G8LDX0_STIJA Hexosyltransferase OS=Stichopus japonicus OX=307972 GN=BSL78_04663 PE=3 SV=1	18656	Cmpd 32574, +MS2(544.3217), 24.9eV, 67.7 min #35760	0	67.7202
cell free	R	LLLPGELAK					953.603	0	0.9	97	Specific	53	53	53	1.74	3	>sp|P02286|H2B_ASTRU Histone H2B, gonadal OS=Asterias rubens OX=7604 PE=1 SV=2	21	Cmpd 31059, +MS2(477.3056), 22.3eV, 65.0 min #34181	0	64.9818
cell free	R	LLVPLLEGK					981.634	0	1.4	703	Specific	70.9	70.9	70.9	2.37	13	>tr|C4TQH7|C4TQH7_STIJA Major yolk protein 1 OS=Stichopus japonicus OX=307972 GN=AjMYP1 PE=2 SV=1	8598	Cmpd 38372, +MS2(491.3215), 22.9eV, 78.2 min #41800	0	78.1973
cell free	R	LLVVYPWTQR					1274.73	0	1.9	31	Specific	134.9	89.2	89.2	0.22	3	>sp|HBB_HUMAN|(Common contaminant protein)	73481	Cmpd 38691, +MS2(637.8677), 28.6eV, 78.8 min #42133	0	78.7882
cell free	R	LSQ	0	L			1188.62	0	2.1	649	Specific	40.7	4.9	4.9	0.07	2	>tr|W4ZJY9|W4ZJY9_STRPU Uncharacterized protein OS=Strongylocentrotus purpuratus OX=7668 PE=4 SV=1	30828	Cmpd 14538, +MS2(594.8158), 26.9eV, 37.0 min #17017	0	36.9772
cell free	R	LSQLGTYSGTADER					1497.72	0	0.4	229	Specific	252.8	247.7	247.7	2.31	2	>tr|A0A2G8KKG9|A0A2G8KKG9_STIJA Uncharacterized protein OS=Stichopus japonicus OX=307972 GN=BSL78_14659 PE=4 SV=1	12397	Cmpd 17248, +MS2(749.3629), 33.0eV, 41.2 min #19822	0	41.1893
cell free	R	LSYLTNQK					966.526	0	1.5	48	Specific	115.9	62.2	62.2	2.37	6	>tr|A0A2G8KAD0|A0A2G8KAD0_STIJA Putative ficolin-2-like OS=Stichopus japonicus OX=307972 GN=BSL78_18225 PE=4 SV=1	54770	Cmpd 15750, +MS2(483.7671), 22.6eV, 38.8 min #18269	0	38.7703
cell free	R	LVDGASPNEGR					1114.55	0	0.6	14	Specific	210.5	60.3	60.3	0.28	1	>tr|W4XCS2|W4XCS2_STRPU Uncharacterized protein OS=Strongylocentrotus purpuratus OX=7668 PE=4 SV=1	48111	Cmpd 9480, +MS2(557.7784), 25.5eV, 29.1 min #11771	0	29.0705
cell free	R	LVGGASNAEGR					1030.53	0	0.6	352	Specific	256.2	138.2	138.2	0.71	1	>tr|W4XJF0|W4XJF0_STRPU Uncharacterized protein OS=Strongylocentrotus purpuratus OX=7668 PE=4 SV=1	48383	Cmpd 8422, +MS2(515.7678), 23.8eV, 27.6 min #10679	0	27.5848
cell free	R	LVGGATSNEGR					1060.54	0	2.5	386	Specific	150.3	21.9	21.9	1.21	1	>tr|W4XG37|W4XG37_STRPU Uncharacterized protein OS=Strongylocentrotus purpuratus OX=7668 PE=4 SV=1	61130	Cmpd 7848, +MS2(530.7740), 24.4eV, 26.7 min #10083	0	26.714
cell free	R	LVGGNTDSEGR					1104.53	0	0.6	359	Specific	220.8	10.4	10.4	0.23	3	>tr|A0A2G8KY93|A0A2G8KY93_STIJA Putative deleted in malignant brain tumors 1 protein-like isoform X4 OS=Stichopus japonicus OX=307972 GN=BSL78_10123 PE=4 SV=1	13278	Cmpd 8532, +MS2(552.7679), 25.3eV, 27.7 min #10792	0	27.7302
cell free	R	LVGGSNALEGR					1072.58	0	1	256	Specific	185.9	6.2	6.2	0.15	1	>tr|W4Z2S8|W4Z2S8_STRPU Uncharacterized protein OS=Strongylocentrotus purpuratus OX=7668 PE=4 SV=1	32811	Cmpd 15086, +MS2(536.7915), 24.6eV, 37.8 min #17583	0	37.7818
cell free	R	LVGGSNNAEGR					1073.53	0	-0.2	307	Specific	216.9	50.2	50.2	1.65	2	>tr|W4Z371|W4Z371_STRPU Uncharacterized protein OS=Strongylocentrotus purpuratus OX=7668 PE=4 SV=1	70001	Cmpd 6988, +MS2(537.2703), 24.7eV, 25.5 min #9194	0	25.4745
cell free	R	LVGGSNSAEGR					1046.52	0	0.8	86	Specific	324.3	137.2	137.2	3.83	2	>tr|W4Z371|W4Z371_STRPU Uncharacterized protein OS=Strongylocentrotus purpuratus OX=7668 PE=4 SV=1	70001	Cmpd 7568, +MS2(523.7653), 24.1eV, 26.4 min #9795	0	26.3525
cell free	R	LVGGSNSSEGR					1062.52	0	5.3	838	Specific	30.3	9.3	9.3	0.18	2	>tr|W4YGV4|W4YGV4_STRPU Uncharacterized protein OS=Strongylocentrotus purpuratus OX=7668 PE=4 SV=1	66310	Cmpd 8044, +MS2(531.7652), 24.5eV, 27.0 min #10287	0	27.0148
cell free	R	LVGGSNSTEGR					1076.53	0	-2.5	444	Specific	131.7	60.6	60.6	1.01	1	>tr|W4Z370|W4Z370_STRPU Uncharacterized protein OS=Strongylocentrotus purpuratus OX=7668 PE=4 SV=1	31215	Cmpd 8694, +MS2(538.7689), 24.7eV, 28.0 min #10959	0	27.9472
cell free	R	LVGGSSDNEGR					1090.51	0	3.6	700	Specific	100.9	16.4	16.4	0.04	1	>tr|W4Z204|W4Z204_STRPU Uncharacterized protein OS=Strongylocentrotus purpuratus OX=7668 PE=4 SV=1	28012	Cmpd 7163, +MS2(545.7618), 25.0eV, 25.8 min #9376	0	25.748
cell free	R	LVGGSSDSEGR					1063.5	0	0.7	1651	Specific	112.3	0	0	0.09	2	>tr|W4ZCU6|W4ZCU6_STRPU Uncharacterized protein OS=Strongylocentrotus purpuratus OX=7668 PE=4 SV=1	63934	Cmpd 6790, +MS2(532.2547), 24.5eV, 25.2 min #8989	0	25.1708
cell free	R	LVGGSSESEGR					1077.52	0	1.1	27	Specific	271.9	65.7	65.7	0.56	3	>tr|A0A2G8KY93|A0A2G8KY93_STIJA Putative deleted in malignant brain tumors 1 protein-like isoform X4 OS=Stichopus japonicus OX=307972 GN=BSL78_10123 PE=4 SV=1	13278	Cmpd 7151, +MS2(539.2628), 24.7eV, 25.8 min #9364	0	25.7417
cell free	R	LVGGSSSAEGR					1019.51	0	1.3	728	Specific	159	0	0	1.81	2	>tr|W4YGV4|W4YGV4_STRPU Uncharacterized protein OS=Strongylocentrotus purpuratus OX=7668 PE=4 SV=1	66310	Cmpd 7730, +MS2(510.2601), 23.6eV, 26.6 min #9961	0	26.5507
cell free	R	LVGGSTPNEGR					1086.55	0	1.5	203	Specific	101.5	46	46	1.98	3	>tr|W4Y221|W4Y221_STRPU Uncharacterized protein OS=Strongylocentrotus purpuratus OX=7668 PE=4 SV=1	32632	Cmpd 9640, +MS2(543.7814), 24.9eV, 29.3 min #11935	0	29.2775
cell free	R	LVGGSVPTEGR					1071.58	0	-8	324	Specific	176	62.1	62.1	0.17	1	>tr|A0A2G8LMW3|A0A2G8LMW3_STIJA Putative deleted in malignant brain tumors 1 protein-like OS=Stichopus japonicus OX=307972 GN=BSL78_01407 PE=4 SV=1	23231	Cmpd 14186, +MS2(536.2890), 21.1eV, 36.4 min #16651	0	36.4042
cell free	R	LVGGTFAQ	0	V			1135.57	0	1.3	383	Specific	67.5	38	38	1.2	3	>tr|A0A2G8K857|A0A2G8K857_STIJA Putative deleted in malignant brain tumors 1 protein OS=Stichopus japonicus OX=307972 GN=BSL78_18978 PE=4 SV=1	55627	Cmpd 13833, +MS2(568.2915), 25.9eV, 35.9 min #16285	0	35.8338
cell free	R	LVN	0	I			1118.54	0	0	39	Specific	107.7	85.1	85.1	0.15	1	>tr|W4YEB4|W4YEB4_STRPU Uncharacterized protein OS=Strongylocentrotus purpuratus OX=7668 PE=4 SV=1	70768	Cmpd 8453, +MS2(559.7755), 25.6eV, 27.6 min #10710	0	27.6037
cell free	R	LVN	0	V			1090.51	0	1.7	678	Specific	61.4	38.7	38.7	0.09	3	>tr|A0A2G8KY93|A0A2G8KY93_STIJA Putative deleted in malignant brain tumors 1 protein-like isoform X4 OS=Stichopus japonicus OX=307972 GN=BSL78_10123 PE=4 SV=1	13278	Cmpd 7281, +MS2(545.7607), 25.0eV, 25.9 min #9498	0	25.923
cell free	R	LWAYVTIK					993.577	0	-1.1	79	Specific	200.4	49.3	49.3	0.23	1	>tr|A0A2G8L4Q2|A0A2G8L4Q2_STIJA Putative inter-alpha-trypsin inhibitor heavy chain H3 OS=Stichopus japonicus OX=307972 GN=BSL78_07832 PE=4 SV=1	3850	Cmpd 32828, +MS2(497.2915), 23.1eV, 68.2 min #36025	0	68.189
cell free	R	LYEGC	57	T			1183.53	0	2	753	Specific	137.3	20.4	20.4	0.1	2	>tr|W4ZFS1|W4ZFS1_STRPU Uncharacterized protein OS=Strongylocentrotus purpuratus OX=7668 PE=4 SV=1	53273	Cmpd 16630, +MS2(592.2698), 26.8eV, 40.2 min #19180	0	40.1577
cell free	R	LYK					423.26	0	0.2	123	Specific	60.5	60.5	60.5	0.07	3	>tr|A0A2G8LNH1|A0A2G8LNH1_STIJA Putative fibrinogen-like protein A (Fragment) OS=Stichopus japonicus OX=307972 GN=BSL78_01328 PE=4 SV=1	843	Cmpd 15343, +MS2(423.2603), 17.4eV, 38.2 min #17849	0	38.1807
cell free	R		15	T			1087.55	0	3.5	32	Specific	224.1	150.3	150.3	3.27	2	>sp|HBA_HUMAN|(Common contaminant protein)	73480	Cmpd 31373, +MS2(544.2802), 21.3eV, 65.6 min #34509	0	65.555
cell free	R		15	L			1029.6	0	1.5	695	Specific	354	95.5	95.5	5.53	19	>tr|C4TQH8|C4TQH8_STIJA Major yolk protein 2 OS=Stichopus japonicus OX=307972 GN=AjMYP2 PE=2 SV=1	26682	Cmpd 35602, +MS2(515.3050), 23.8eV, 73.1 min #38912	0	73.1282
cell free	R		15	N			1049.49	0	1	23	Specific	104.8	30.6	30.6	1.55	2	>tr|A0A2G8JG24|A0A2G8JG24_STIJA Putative ADP-ribosylation factor 2-like (Fragment) OS=Stichopus japonicus OX=307972 GN=BSL78_28497 PE=4 SV=1	5671	Cmpd 13231, +MS2(525.2507), 24.2eV, 35.0 min #15663	0	34.9358
cell free	R	MC	57	R			1111.43	0	5.5	7	Specific	108.5	3.6	3.6	0.29	3	>tr|W4Y221|W4Y221_STRPU Uncharacterized protein OS=Strongylocentrotus purpuratus OX=7668 PE=4 SV=1	32632	Cmpd 23381, +MS2(556.2215), 25.4eV, 51.6 min #26196	0	51.6163
cell free	R	MDGSIDFYR					1103.48	0	-0.5	88	Specific	226.5	121.6	121.6	0.43	2	>tr|A0A2G8LHK6|A0A2G8LHK6_STIJA Fibrinogen-like protein A OS=Stichopus japonicus OX=307972 GN=BSL78_03364 PE=4 SV=1	12576	Cmpd 22689, +MS2(552.2447), 25.3eV, 50.4 min #25476	0	50.4255
cell free	R	MLIPLLEGK					1013.61	0	-0.7	695	Specific	32.5	32.5	32.5	0.13	19	>tr|C4TQH8|C4TQH8_STIJA Major yolk protein 2 OS=Stichopus japonicus OX=307972 GN=AjMYP2 PE=2 SV=1	26682	Cmpd 41765, +MS2(1013.6057), 36.1eV, 84.4 min #45340	0	84.3645
cell free	R	MLQEDELR					1033.5	0	-0.6	23	Specific	185.3	72.1	72.1	2.78	2	>tr|A0A2G8JG24|A0A2G8JG24_STIJA Putative ADP-ribosylation factor 2-like (Fragment) OS=Stichopus japonicus OX=307972 GN=BSL78_28497 PE=4 SV=1	5671	Cmpd 15965, +MS2(517.2525), 23.9eV, 39.1 min #18492	0	39.1022
cell free	R		0	I			1802.84	0	1.1	89	Specific	153.2	124.1	124.1	0.33	4	>tr|A0A2G8JM67|A0A2G8JM67_STIJA Putative ficolin-2-like OS=Stichopus japonicus OX=307972 GN=BSL78_26340 PE=4 SV=1	1005	Cmpd 52277, +MS2(901.9238), 32.6eV, 104.2 min #56348	0	104.165
cell free	R		0	G			1813.88	0	0.9	704	Specific	3.6	3.6	0	0.8	43	>tr|A0A0K1Z5K0|A0A0K1Z5K0_HOLGL Melanotransferrin 2 OS=Holothuria glaberrima OX=31192 GN=MTf2 PE=2 SV=1	45145	Cmpd 45569, +MS2(907.4422), 39.3eV, 91.1 min #49309	0	91.1058
cell free	R	NGDVLEYR					965.469	0	1.6	79	Specific	133.7	33.5	33.5	0.11	1	>tr|W4XA47|W4XA47_STRPU Uncharacterized protein OS=Strongylocentrotus purpuratus OX=7668 PE=4 SV=1	63848	Cmpd 16065, +MS2(483.2388), 22.5eV, 39.3 min #18595	0	39.2477
cell free	R	NGFGFLGSEFWIGNEK					1801.85	0	1	89	Specific	248	191.9	191.9	0.6	4	>tr|A0A2G8JM67|A0A2G8JM67_STIJA Putative ficolin-2-like OS=Stichopus japonicus OX=307972 GN=BSL78_26340 PE=4 SV=1	1005	Cmpd 50678, +MS2(901.4318), 32.5eV, 101.1 min #54674	0	101.053
cell free	R	NLDLDSIIAEVK					1329.73	0	-4.3	348	Specific	263.1	186.7	186.7	5.18	5	>sp|K22E_HUMAN|(Common contaminant protein)	73447	Cmpd 46851, +MS2(665.3638), 25.1eV, 93.5 min #50650	0	93.5148
cell free	R	NTYDTWLSEEYLEGIK					1960.92	0	3	700	Specific	214.3	214.3	214.3	3.81	3	>tr|A0A0K1Z4Z0|A0A0K1Z4Z0_HOLGL Melanotransferrin 4 OS=Holothuria glaberrima OX=31192 GN=MTf4 PE=2 SV=1	43882	Cmpd 43068, +MS2(980.9653), 42.2eV, 86.7 min #46699	0	86.6498
cell free	R	NWDEYK					854.368	0	1.1	602	Specific	230.9	12.5	12.5	0.21	2	>tr|A0A2G8KHJ3|A0A2G8KHJ3_STIJA Uncharacterized protein OS=Stichopus japonicus OX=307972 GN=BSL78_15638 PE=4 SV=1	20200	Cmpd 14082, +MS2(427.6881), 20.4eV, 36.2 min #16543	0	36.2318
cell free	R	NYQ	0	G			1813.88	0	0.8	704	Specific	196.4	196.4	0	3.37	43	>tr|A0A0K1Z5K0|A0A0K1Z5K0_HOLGL Melanotransferrin 2 OS=Holothuria glaberrima OX=31192 GN=MTf2 PE=2 SV=1	45145	Cmpd 45535, +MS2(605.2972), 23.2eV, 91.1 min #49274	0	91.0553
cell free	R	NYQLR					693.368	0	0.8	53	Specific	236.8	57.8	57.8	3.16	3	>tr|A0A2G8K857|A0A2G8K857_STIJA Putative deleted in malignant brain tumors 1 protein OS=Stichopus japonicus OX=307972 GN=BSL78_18978 PE=4 SV=1	55627	Cmpd 10983, +MS2(347.1878), 17.2eV, 31.4 min #13329	0	31.4348
cell free	R	NYQSWLGQ	0	G			1813.88	0	7.7	704	Specific	181.8	181.8	14.8	3.08	43	>tr|A0A0K1Z5K0|A0A0K1Z5K0_HOLGL Melanotransferrin 2 OS=Holothuria glaberrima OX=31192 GN=MTf2 PE=2 SV=1	45145	Cmpd 40907, +MS2(605.3014), 23.2eV, 82.8 min #44445	0	82.8105
cell free	R	NYQSWLGQEYLN	0	G			1813.88	0	5.4	704	Specific	120.9	120.9	1.7	3.04	43	>tr|A0A0K1Z5K0|A0A0K1Z5K0_HOLGL Melanotransferrin 2 OS=Holothuria glaberrima OX=31192 GN=MTf2 PE=2 SV=1	45145	Cmpd 40879, +MS2(907.4463), 39.3eV, 82.8 min #44416	0	82.7657
cell free	R	NYQSWLGQEYLNAVK					1812.89	0	2.3	704	Specific	153	153	153	3.15	43	>tr|A0A0K1Z5K0|A0A0K1Z5K0_HOLGL Melanotransferrin 2 OS=Holothuria glaberrima OX=31192 GN=MTf2 PE=2 SV=1	45145	Cmpd 40260, +MS2(906.9515), 39.3eV, 81.7 min #43772	0	81.6715
cell free	R	PSSESSIQDDPFASDR					1737.76	0	3.3	299	Specific	9.2	9.2	9.2	0.09	1	>tr|A0A2G8KCF3|A0A2G8KCF3_STIJA Putative solute carrier family 15 member 4-like OS=Stichopus japonicus OX=307972 GN=BSL78_17484 PE=4 SV=1	16464	Cmpd 30079, +MS2(869.3846), 37.8eV, 63.3 min #33161	0	63.2433
cell free	R		-17	G			1053.61	0	-0.6	89	Specific	387	118.5	118.5	5.67	3	>tr|A0A2G8JZF2|A0A2G8JZF2_STIJA F5/8 type C domain-containing protein OS=Stichopus japonicus OX=307972 GN=BSL78_22083 PE=4 SV=1	11630	Cmpd 32963, +MS2(527.3059), 24.3eV, 68.5 min #36166	0	68.4615
cell free	R		-17	I			691.341	0	-1.7	285	Specific	153.3	8.4	8.4	0.04	4	>tr|A0A2G8LI29|A0A2G8LI29_STIJA Uncharacterized protein (Fragment) OS=Stichopus japonicus OX=307972 GN=BSL78_03187 PE=4 SV=1	21056	Cmpd 17362, +MS2(691.3398), 26.0eV, 41.4 min #19940	0	41.369
cell free	R		-17	E			653.296	0	6.6	6	Specific	28.7	21.9	21.9	0	1	>tr|W4Y8T9|W4Y8T9_STRPU Uncharacterized protein OS=Strongylocentrotus purpuratus OX=7668 PE=4 SV=1	30282	Cmpd 11262, +MS2(327.1540), 16.4eV, 31.9 min #13617	0	31.8437
cell free	R		0	A			1005.49	0	2.4	713	Specific	139.6	28.5	28.5	1.86	1	>tr|W4YZJ7|W4YZJ7_STRPU Uncharacterized protein OS=Strongylocentrotus purpuratus OX=7668 PE=4 SV=1	64272	Cmpd 12400, +MS2(503.2472), 23.3eV, 33.7 min #14801	0	33.652
cell free	R		0	G			1071.62	0	15.4	89	Specific	275.7	111.9	111.9	3.5	3	>tr|A0A2G8JZF2|A0A2G8JZF2_STIJA F5/8 type C domain-containing protein OS=Stichopus japonicus OX=307972 GN=BSL78_22083 PE=4 SV=1	11630	Cmpd 22151, +MS2(536.3198), 24.6eV, 49.6 min #24919	0	49.5675
cell free	R	QVTGVLLQGR					1070.63	0	-0.7	89	Specific	308.3	132.5	132.5	5.6	3	>tr|A0A2G8JZF2|A0A2G8JZF2_STIJA F5/8 type C domain-containing protein OS=Stichopus japonicus OX=307972 GN=BSL78_22083 PE=4 SV=1	11630	Cmpd 22265, +MS2(535.8191), 24.6eV, 49.7 min #25036	0	49.7255
cell free	R	QYELR					708.368	0	1.8	285	Specific	158.8	34.9	34.9	1.13	4	>tr|A0A2G8LI29|A0A2G8LI29_STIJA Uncharacterized protein (Fragment) OS=Stichopus japonicus OX=307972 GN=BSL78_03187 PE=4 SV=1	21056	Cmpd 12207, +MS2(354.6881), 17.5eV, 33.3 min #14599	0	33.3147
cell free	R	QYNEIISR					1022.53	0	2.6	213	Specific	68.7	6.4	6.4	0.08	1	>tr|A0A2G8K739|A0A2G8K739_STIJA Putative endoplasmic reticulum resident protein 44 OS=Stichopus japonicus OX=307972 GN=BSL78_19324 PE=4 SV=1	11371	Cmpd 26194, +MS2(511.7682), 23.7eV, 56.5 min #29120	0	56.4357
cell free	R	RIDGSIDFSR					1165.6	0	3.1	16	Specific	219.6	45.8	45.8	2.79	6	>tr|A0A2G8KAD0|A0A2G8KAD0_STIJA Putative ficolin-2-like OS=Stichopus japonicus OX=307972 GN=BSL78_18225 PE=4 SV=1	54770	Cmpd 17454, +MS2(389.2047), 16.2eV, 41.5 min #20035	0	41.5152
cell free	R	RIDGSIDFYR					1241.63	0	1	56	Specific	202.6	94.9	94.9	0.23	2	>tr|A0A2G8LHG3|A0A2G8LHG3_STIJA Fibrinogen-like protein A OS=Stichopus japonicus OX=307972 GN=BSL78_03360 PE=4 SV=1	20963	Cmpd 23013, +MS2(414.5477), 17.1eV, 51.0 min #25813	0	50.9752
cell free	R	RIDGTIN	0	P			1255.64	0	1.9	111	Specific	125.5	125.5	125.5	0.25	2	>tr|A0A2G8JGZ6|A0A2G8JGZ6_STIJA Fibrinogen-like protein A OS=Stichopus japonicus OX=307972 GN=BSL78_28149 PE=4 SV=1	7641	Cmpd 26612, +MS2(419.2200), 17.2eV, 57.2 min #29555	0	57.2048
cell free	R	RLDGSVDFYR					1227.61	0	1.9	188	Specific	95.8	55.5	55.5	1.88	3	>tr|A0A2G8LI63|A0A2G8LI63_STIJA Fibrinogen C-terminal domain-containing protein (Fragment) OS=Stichopus japonicus OX=307972 GN=BSL78_03099 PE=4 SV=1	4446	Cmpd 19279, +MS2(409.8762), 16.9eV, 44.5 min #21928	0	44.5013
cell free	R	RTDGSVEFYR					1229.59	0	3.1	102	Specific	25.5	22.5	22.5	1.06	8	>tr|A0A2G8JHE8|A0A2G8JHE8_STIJA Fibrinogen-like protein A OS=Stichopus japonicus OX=307972 GN=BSL78_28009 PE=4 SV=1	27351	Cmpd 15430, +MS2(410.5364), 16.9eV, 38.3 min #17938	0	38.2877
cell free	R	RVDGSVDFYR					1213.6	0	2.6	107	Specific	76.7	17.6	17.6	0.09	3	>tr|A0A2G8JVZ9|A0A2G8JVZ9_STIJA Fibrinogen C-terminal domain-containing protein OS=Stichopus japonicus OX=307972 GN=BSL78_23224 PE=4 SV=1	13696	Cmpd 18462, +MS2(405.2046), 16.8eV, 43.1 min #21079	0	43.0915
cell free	R	RVLTSER					860.495	0	1.2	1352	Specific	132.7	23	23	0.09	13	>tr|C4TQH7|C4TQH7_STIJA Major yolk protein 1 OS=Stichopus japonicus OX=307972 GN=AjMYP1 PE=2 SV=1	8598	Cmpd 8890, +MS2(430.7516), 20.5eV, 28.2 min #11161	0	28.2125
cell free	R	SDFELLC	57	984]DGTR	A		1441.63	0	1.5	255	Specific	346.9	299.6	299.6	6.66	43	>tr|A0A0K1Z5K0|A0A0K1Z5K0_HOLGL Melanotransferrin 2 OS=Holothuria glaberrima OX=31192 GN=MTf2 PE=2 SV=1	45145	Cmpd 30458, +MS2(721.3179), 31.9eV, 63.9 min #33555	0	63.8798
cell free	R	SESWIGIYTPK					1280.65	0	0.2	149	Specific	276	240.6	240.6	6.14	2	>tr|Q6EEF4|Q6EEF4_HOLGL Ependymin-related protein OS=Holothuria glaberrima OX=31192 GN=Epen PE=2 SV=1	43847	Cmpd 33135, +MS2(640.8298), 28.7eV, 68.8 min #36346	0	68.7835
cell free	R	SEYPR					651.31	0	1.3	51	Specific	141.3	12.6	12.6	1.11	4	>tr|A0A2G8LRA7|A0A2G8LRA7_STIJA Tenascin OS=Stichopus japonicus OX=307972 GN=BSL78_00258 PE=4 SV=1	19570	Cmpd 7003, +MS2(326.1589), 16.4eV, 25.5 min #9210	0	25.5085
cell free	R	SFEAIIK					807.461	0	0.2	1137	Specific	226.7	130.5	130.5	3.33	13	>tr|C4TQH7|C4TQH7_STIJA Major yolk protein 1 OS=Stichopus japonicus OX=307972 GN=AjMYP1 PE=2 SV=1	8598	Cmpd 24284, +MS2(404.2342), 19.4eV, 53.2 min #27135	0	53.1578
cell free	R	SFEAIIKPSTFDWWK					1854.94	0	-2.3	1137	Specific	77.5	77.5	77.5	0.14	13	>tr|C4TQH7|C4TQH7_STIJA Major yolk protein 1 OS=Stichopus japonicus OX=307972 GN=AjMYP1 PE=2 SV=1	8598	Cmpd 47118, +MS2(927.9728), 40.1eV, 94.0 min #50931	0	94.0253
cell free	R	SIQNR					617.337	0	-1	195	Specific	2.2	2	2	0.02	2	>tr|W4ZJY9|W4ZJY9_STRPU Uncharacterized protein OS=Strongylocentrotus purpuratus OX=7668 PE=4 SV=1	30828	Cmpd 6709, +MS2(617.3359), 23.6eV, 25.1 min #8906	0	25.0705
cell free	R	SLDLDSIIAEVK					1302.71	0	0.5	343	Specific	226.3	172.6	172.6	4.38	3	>sp|K2C1_HUMAN|(Common contaminant protein)	73448	Cmpd 46942, +MS2(651.8615), 29.2eV, 93.7 min #50746	0	93.6982
cell free	R	SNPDGYGLR					978.464	0	2.2	293	Specific	140.8	89.2	89.2	0.15	5	>tr|A0A2G8KAA3|A0A2G8KAA3_STIJA Putative ficolin-2 OS=Stichopus japonicus OX=307972 GN=BSL78_18223 PE=4 SV=1	7001	Cmpd 13053, +MS2(489.7367), 22.8eV, 34.7 min #15479	0	34.68
cell free	R	SWNEYK					826.373	0	2.2	112	Specific	120.9	34.9	34.9	1.15	8	>tr|A0A2G8JHE8|A0A2G8JHE8_STIJA Fibrinogen-like protein A OS=Stichopus japonicus OX=307972 GN=BSL78_28009 PE=4 SV=1	27351	Cmpd 12635, +MS2(413.6910), 19.8eV, 34.1 min #15046	0	34.039
cell free	R	TAGWNIPVGYLLGAGHMESAGC	57	984]SSMLSAAK	F		3165.48	0	0.6	139	Specific	74.5	74.5	74.5	3	43	>tr|A0A0K1Z5K0|A0A0K1Z5K0_HOLGL Melanotransferrin 2 OS=Holothuria glaberrima OX=31192 GN=MTf2 PE=2 SV=1	45145	Cmpd 50011, +MS2(1055.8322), 37.6eV, 99.7 min #53976	0	99.7292
cell free	R	TAGWNIPVGYLLGAGHMESAGC	57	995]LSAAK	F		3180.49	0	-9.5	139	Specific	146	146	109.4	3.13	43	>tr|A0A0K1Z5K0|A0A0K1Z5K0_HOLGL Melanotransferrin 2 OS=Holothuria glaberrima OX=31192 GN=MTf2 PE=2 SV=1	45145	Cmpd 47834, +MS2(795.8707), 29.2eV, 95.4 min #51680	0	95.339
cell free	R	TAGWNIPVGYLLR					1459.81	0	-1.9	141	Specific	165.8	165.8	165.8	0.3	3	>tr|C6KJ79|C6KJ79_HOLGL Melanotransferrin 1 OS=Holothuria glaberrima OX=31192 PE=2 SV=1	43857	Cmpd 48097, +MS2(730.4051), 32.3eV, 95.9 min #51962	0	95.9215
cell free	R	TDGSVEFYR					1073.49	0	-0.9	103	Specific	105.5	44.4	44.4	2.05	8	>tr|A0A2G8JHE8|A0A2G8JHE8_STIJA Fibrinogen-like protein A OS=Stichopus japonicus OX=307972 GN=BSL78_28009 PE=4 SV=1	27351	Cmpd 20714, +MS2(537.2481), 24.7eV, 47.1 min #23425	0	47.0977
cell free	R	TLQVR					616.378	0	0.1	2215	Specific	216.3	48.5	48.5	0.14	2	>tr|W4ZCU6|W4ZCU6_STRPU Uncharacterized protein OS=Strongylocentrotus purpuratus OX=7668 PE=4 SV=1	63934	Cmpd 10286, +MS2(308.6925), 15.7eV, 30.3 min #12604	0	30.2663
cell free	R	TVN	0	Y			928.478	0	0.2	228	Specific	181.2	25.3	25.3	1.85	2	>tr|A0A2G8JDX5|A0A2G8JDX5_STIJA Putative beta-1,3-glucan-binding protein OS=Stichopus japonicus OX=307972 GN=BSL78_29234 PE=4 SV=1	24360	Cmpd 23404, +MS2(464.7425), 21.8eV, 51.7 min #26220	0	51.657
cell free	R	TWDEYR					869.379	0	2.1	40	Specific	108.5	12.5	12.5	0.1	2	>tr|A0A2G8KXG0|A0A2G8KXG0_STIJA Putative fibrinogen-like protein A-like OS=Stichopus japonicus OX=307972 GN=BSL78_10471 PE=4 SV=1	1801	Cmpd 14559, +MS2(435.1940), 20.6eV, 37.0 min #17039	0	37.0183
cell free	R	TWNEYK					840.389	0	2.6	96	Specific	75.3	4.8	4.8	0.11	5	>tr|A0A2G8JP71|A0A2G8JP71_STIJA Fibrinogen-like protein A OS=Stichopus japonicus OX=307972 GN=BSL78_25593 PE=4 SV=1	16347	Cmpd 14318, +MS2(420.6991), 20.1eV, 36.7 min #16789	0	36.6433
cell free	R	VAPEEHPVLLTEAPLNPK					1954.06	0	1	97	Specific	155.8	155.8	155.8	3.37	12	>tr|Q26378|Q26378_TRIGR CyI actin OS=Tripneustes gratilla OX=7673 GN=Tg616 PE=3 SV=1	11509	Cmpd 30243, +MS2(652.0269), 24.7eV, 63.5 min #33331	0	63.5017
cell free	R	VATVSLPR					842.509	0	-0.6	108	Specific	145.9	49.9	49.9	2.38	12	>sp|TRYP_PIG|(Common contaminant protein)	73475	Cmpd 20176, +MS2(421.7581), 20.1eV, 46.2 min #22864	0	46.1502
cell free	R	VDGSVDFYR					1057.49	0	0	108	Specific	180.2	17.6	17.6	0.15	3	>tr|A0A2G8JVZ9|A0A2G8JVZ9_STIJA Fibrinogen C-terminal domain-containing protein OS=Stichopus japonicus OX=307972 GN=BSL78_23224 PE=4 SV=1	13696	Cmpd 20231, +MS2(529.2511), 24.4eV, 46.2 min #22921	0	46.2285
cell free	R	VDLVNR					715.41	0	1.9	243	Specific	179.9	43	43	0.15	2	>tr|A0A2G8L6S5|A0A2G8L6S5_STIJA Putative ficolin-2-like OS=Stichopus japonicus OX=307972 GN=BSL78_07111 PE=4 SV=1	13874	Cmpd 13173, +MS2(358.2092), 17.6eV, 34.9 min #15603	0	34.8645
cell free	R	VESSSLTR					878.458	0	1.1	399	Specific	133.3	5.1	5.1	0.49	1	>tr|A0A2G8JQZ3|A0A2G8JQZ3_STIJA Nicalin OS=Stichopus japonicus OX=307972 GN=BSL78_24969 PE=3 SV=1	16085	Cmpd 8926, +MS2(439.7330), 20.8eV, 28.3 min #11198	0	28.2598
cell free	R	VFDKDGNGFISAAELR					1738.88	0	5.4	123	Specific	38.9	27.7	27.7	1.16	2	>tr|A0A2G8LBK1|A0A2G8LBK1_STIJA Putative calmodulin-like OS=Stichopus japonicus OX=307972 GN=BSL78_05530 PE=3 SV=1	19439	Cmpd 30581, +MS2(580.2999), 22.4eV, 64.1 min #33684	0	64.1312
cell free	R	VLTSER					704.394	0	0.8	1353	Specific	162.7	24.6	24.6	1.1	13	>tr|C4TQH7|C4TQH7_STIJA Major yolk protein 1 OS=Stichopus japonicus OX=307972 GN=AjMYP1 PE=2 SV=1	8598	Cmpd 8191, +MS2(352.7008), 17.4eV, 27.3 min #10441	0	27.2678
cell free	R	VN	0	T			981.464	0	5.7	242	Specific	76.9	30.1	30.1	0.03	1	>tr|A0A2G8KGA5|A0A2G8KGA5_STIJA Fibrinogen C-terminal domain-containing protein OS=Stichopus japonicus OX=307972 GN=BSL78_16133 PE=4 SV=1	55658	Cmpd 14762, +MS2(491.2382), 19.6eV, 37.3 min #17249	0	37.3338
cell free	R	VSDEWSK					850.394	0	0.9	150	Specific	185.8	104.5	104.5	0.2	5	>tr|A0A2G8JP71|A0A2G8JP71_STIJA Fibrinogen-like protein A OS=Stichopus japonicus OX=307972 GN=BSL78_25593 PE=4 SV=1	16347	Cmpd 11059, +MS2(425.7011), 20.3eV, 31.5 min #13407	0	31.529
cell free	R	VVTVLSPR					870.541	0	-0.2	259	Specific	68.1	39.2	39.2	0.29	1	>tr|A0A2G8JFL0|A0A2G8JFL0_STIJA Uncharacterized protein OS=Stichopus japonicus OX=307972 GN=BSL78_28650 PE=4 SV=1	55762	Cmpd 21094, +MS2(435.7739), 20.7eV, 47.7 min #23819	0	47.7303
cell free	R	WC	57	984]VK	C		1351.66	0	1.2	27	Specific	54.3	5.1	5.1	0.7	43	>tr|A0A0K1Z5K0|A0A0K1Z5K0_HOLGL Melanotransferrin 2 OS=Holothuria glaberrima OX=31192 GN=MTf2 PE=2 SV=1	45145	Cmpd 33086, +MS2(676.3326), 25.5eV, 68.7 min #36294	0	68.6898
cell free	R	WTVLQR					802.457	0	0.7	81	Specific	164.2	44	44	0.11	2	>tr|A0A2G8LHK6|A0A2G8LHK6_STIJA Fibrinogen-like protein A OS=Stichopus japonicus OX=307972 GN=BSL78_03364 PE=4 SV=1	12576	Cmpd 21540, +MS2(401.7324), 19.3eV, 48.4 min #24281	0	48.4437
cell free	R	YGAPYYAK					932.451	0	1.7	226	Specific	268	188.7	188.7	5.07	2	>tr|A0A2G8JSV5|A0A2G8JSV5_STIJA Uncharacterized protein OS=Stichopus japonicus OX=307972 GN=BSL78_24310 PE=4 SV=1	25411	Cmpd 14121, +MS2(466.7301), 21.9eV, 36.3 min #16583	0	36.284
cell free	R	YN	0	C			1062.46	0	6	211	Specific	182.4	153	128.4	2.03	43	>tr|A0A0K1Z5K0|A0A0K1Z5K0_HOLGL Melanotransferrin 2 OS=Holothuria glaberrima OX=31192 GN=MTf2 PE=2 SV=1	45145	Cmpd 16088, +MS2(531.7388), 24.5eV, 39.3 min #18619	0	39.2882
cell free	R	YNGYN	0	C			1062.46	0	9	211	Specific	163.3	47.8	47.8	0.34	43	>tr|A0A0K1Z5K0|A0A0K1Z5K0_HOLGL Melanotransferrin 2 OS=Holothuria glaberrima OX=31192 GN=MTf2 PE=2 SV=1	45145	Cmpd 16666, +MS2(531.7404), 24.5eV, 40.2 min #19218	0	40.2315
cell free	R	YNGYNGAFR					1061.48	0	18.4	211	Specific	119.3	73.2	73.2	0.42	43	>tr|A0A0K1Z5K0|A0A0K1Z5K0_HOLGL Melanotransferrin 2 OS=Holothuria glaberrima OX=31192 GN=MTf2 PE=2 SV=1	45145	Cmpd 16699, +MS2(531.2533), 24.4eV, 40.3 min #19252	0	40.277
cell free	R	YPPPK					601.334	0	0	422	Specific	41.3	10.9	10.9	0.06	1	>tr|W4XN87|W4XN87_STRPU Uncharacterized protein OS=Strongylocentrotus purpuratus OX=7668 PE=4 SV=1	34260	Cmpd 7260, +MS2(301.1708), 15.4eV, 25.9 min #9477	0	25.9118
cell pellet	K	AEINN	0	N			1289.71	0	-0.9	653	Specific	134.2	101.9	19.2	2.77	7	>tr|C6KJ79|C6KJ79_HOLGL Melanotransferrin 1 OS=Holothuria glaberrima OX=31192 PE=2 SV=1	43857	Cmpd 51145, +MS2(645.3580), 28.9eV, 102.0 min #55399	0
cell pellet	K	AFLALNR					804.473	0	3.4	7	Specific	56.5	47.6	47.6	0.06	1	>tr|W4XGB9|W4XGB9_STRPU Uncharacterized protein OS=Strongylocentrotus purpuratus OX=7668 PE=4 SV=1	29364	Cmpd 20807, +MS2(402.7413), 19.4eV, 48.7 min #23724	0
cell pellet	K	ALDPEIR					813.447	0	3.7	371	Specific	205.2	39.8	39.8	0.14	1	>tr|W4ZIN0|W4ZIN0_STRPU Uncharacterized protein OS=Strongylocentrotus purpuratus OX=7668 PE=4 SV=1	30852	Cmpd 15648, +MS2(407.2284), 19.5eV, 40.2 min #18363	0
cell pellet	K	ASLPVEFTVDTR					1334.69	0	1.1	435	Specific	79.7	79.7	79.7	2.69	6	>tr|A0A2G8KHF6|A0A2G8KHF6_STIJA Putative filamin-B OS=Stichopus japonicus OX=307972 GN=BSL78_15702 PE=4 SV=1	10955	Cmpd 32541, +MS2(667.8519), 25.2eV, 69.2 min #35966	0
cell pellet	K	AVDLFAVDGNAK					1219.63	0	1.8	311	Specific	241.3	143.9	143.9	5.55	12	>tr|A0A0K1Z4Z0|A0A0K1Z4Z0_HOLGL Melanotransferrin 4 OS=Holothuria glaberrima OX=31192 GN=MTf4 PE=2 SV=1	43882	Cmpd 28814, +MS2(610.3206), 27.5eV, 62.6 min #32073	0
cell pellet	K		57	027]DVDIRK	D		888.424	0	1.5	285	Specific	191.5	191.5	191.5	0.9	20	>tr|B8XX44|B8XX44_HOLGL Actin isoform 1 OS=Holothuria glaberrima OX=31192 PE=2 SV=1	43347	Cmpd 13714, +MS2(444.7165), 21.0eV, 37.0 min #16351	0
cell pellet	K	DANLYISGIPR					1218.65	0	1	138	Specific	91.6	14.6	14.6	1.98	2	>tr|A0A2G8LH72|A0A2G8LH72_STIJA Putative ELAV-like protein 3 isoform X2 (Fragment) OS=Stichopus japonicus OX=307972 GN=BSL78_03451 PE=4 SV=1	8384	Cmpd 29637, +MS2(609.8281), 23.4eV, 64.0 min #32931	0
cell pellet	K	DGDGTITTK					907.437	0	4.4	54	Specific	201.4	149.5	149.5	3.47	20	>tr|A0A2G8LBK1|A0A2G8LBK1_STIJA Putative calmodulin-like OS=Stichopus japonicus OX=307972 GN=BSL78_05530 PE=3 SV=1	19439	Cmpd 6130, +MS2(454.2240), 21.4eV, 24.9 min #8496	0
cell pellet	K	DGNGFISAAELR					1249.62	0	2.4	127	Specific	179.6	158.2	158.2	3.83	20	>tr|A0A2G8LBK1|A0A2G8LBK1_STIJA Putative calmodulin-like OS=Stichopus japonicus OX=307972 GN=BSL78_05530 PE=3 SV=1	19439	Cmpd 28644, +MS2(625.3137), 28.1eV, 62.2 min #31894	0
cell pellet	K	DLGLAQNAATTTK					1303.68	0	5.4	285	Specific	187.6	186.6	186.6	4.01	1	>tr|A0A2G8LPI7|A0A2G8LPI7_STIJA 3-hydroxyisobutyrate dehydrogenase OS=Stichopus japonicus OX=307972 GN=BSL78_00877 PE=3 SV=1	22938	Cmpd 16889, +MS2(652.3498), 29.2eV, 42.3 min #19656	0
cell pellet	K	DLVIQFTVK					1062.62	0	5.9	89	Specific	116.3	11	11	1.48	4	>tr|Q9U6S0|Q9U6S0_STRPU Calreticulin OS=Strongylocentrotus purpuratus OX=7668 GN=calret PE=2 SV=1	29773	Cmpd 36642, +MS2(531.8164), 20.9eV, 76.2 min #40240	0
cell pellet	K	DLYANTVLSGGSTMFPGIADR					2185.06	0	-0.4	463	Specific	39.5	39.5	39.5	1.69	3	>tr|W4Y157|W4Y157_STRPU Actin, cytoskeletal 3B OS=Strongylocentrotus purpuratus OX=7668 PE=3 SV=1	38594	Cmpd 45815, +MS2(1093.0328), 46.6eV, 92.0 min #49805	0
cell pellet	K	DQFPEVYVPTVFENYVADIEVDGK					2773.32	0	7.7	28	Specific	182.7	182.7	182.7	3.69	1	>tr|A0A2G8L2K9|A0A2G8L2K9_STIJA Rho1 OS=Stichopus japonicus OX=307972 GN=BSL78_08630 PE=4 SV=1	3458	Cmpd 53710, +MS2(1387.1765), 49.0eV, 106.7 min #58084	0
cell pellet	K	DSYVGDEAQ	0	R			1199.51	0	7.5	51	Specific	59.2	59.2	59.2	1.94	20	>tr|B8XX44|B8XX44_HOLGL Actin isoform 1 OS=Holothuria glaberrima OX=31192 PE=2 SV=1	43347	Cmpd 8227, +MS2(600.2612), 27.2eV, 28.2 min #10669	0
cell pellet	K	DTTIQ	0	E			977.515	0	1.1	47	Specific	48.7	44.6	44.6	1.66	4	>tr|A0A2G8KN50|A0A2G8KN50_STIJA Putative nucleolin OS=Stichopus japonicus OX=307972 GN=BSL78_13674 PE=4 SV=1	17371	Cmpd 13123, +MS2(489.2616), 22.8eV, 36.0 min #15737	0
cell pellet	K	DVNAAVATIK					1001.56	0	3.1	358	Specific	227.6	53.4	53.4	0.98	1	>tr|A0A2G8K0R0|A0A2G8K0R0_STIJA Tubulin alpha chain OS=Stichopus japonicus OX=307972 GN=BSL78_21571 PE=3 SV=1	3430	Cmpd 17892, +MS2(501.2865), 23.3eV, 43.9 min #20696	0
cell pellet	K	DYELR					695.336	0	5.8	40	Specific	91.2	17.6	17.6	0.06	6	>tr|A0A2G8LHI5|A0A2G8LHI5_STIJA Techylectin-5B OS=Stichopus japonicus OX=307972 GN=BSL78_03380 PE=4 SV=1	56808	Cmpd 11101, +MS2(348.1736), 17.2eV, 32.7 min #13642	0
cell pellet	K	DYGLSFK					829.409	0	2.1	66	Specific	132.4	53.6	53.6	0.32	5	>tr|A0A2G8LNP3|A0A2G8LNP3_STIJA Putative voltage-dependent anion-selective channel protein 2-like OS=Stichopus japonicus OX=307972 GN=BSL78_01210 PE=4 SV=1	12564	Cmpd 23240, +MS2(415.2091), 17.1eV, 52.8 min #26254	0
cell pellet	K		-18	E			1826.88	0	0.3	46	Specific	10.2	10.2	10.2	0.55	20	>tr|A0A2G8LBK1|A0A2G8LBK1_STIJA Putative calmodulin-like OS=Stichopus japonicus OX=307972 GN=BSL78_05530 PE=3 SV=1	19439	Cmpd 37250, +MS2(913.9443), 39.5eV, 77.3 min #40872	0
cell pellet	K		-18	S			787.413	0	2.1	63	Specific	50.9	2.4	2.4	0.87	20	>tr|A0A2G8LBK1|A0A2G8LBK1_STIJA Putative calmodulin-like OS=Stichopus japonicus OX=307972 GN=BSL78_05530 PE=3 SV=1	19439	Cmpd 14223, +MS2(394.2110), 19.0eV, 37.8 min #16879	0
cell pellet	K		-18	984]TLDVEQFK	L		1563.75	0	2.1	301	Specific	14.7	14.7	14.7	0.37	2	>tr|A0A2G8JV41|A0A2G8JV41_STIJA Putative N-acetylgalactosamine kinase OS=Stichopus japonicus OX=307972 GN=BSL78_23513 PE=4 SV=1	25862	Cmpd 36803, +MS2(782.3821), 34.3eV, 76.5 min #40408	0
cell pellet	K		-18	984]FK	L		1563.75	0	3.4	301	Specific	6.3	6.3	6.3	0.35	2	>tr|A0A2G8JV41|A0A2G8JV41_STIJA Putative N-acetylgalactosamine kinase OS=Stichopus japonicus OX=307972 GN=BSL78_23513 PE=4 SV=1	25862	Cmpd 36847, +MS2(782.3832), 34.3eV, 76.6 min #40454	0
cell pellet	K	EAADVIAESPSALQLR					1669.88	0	2.1	233	Specific	341.7	206.7	206.7	8.08	10	>tr|A0A2D3HXS4|A0A2D3HXS4_STIJA Stomatin OS=Stichopus japonicus OX=307972 PE=2 SV=1	19154	Cmpd 31631, +MS2(835.4432), 30.5eV, 67.6 min #35017	0
cell pellet	K	EAFSLFDK					956.472	0	0.6	46	Specific	71.4	50.7	50.7	1.5	20	>tr|A0A2G8LBK1|A0A2G8LBK1_STIJA Putative calmodulin-like OS=Stichopus japonicus OX=307972 GN=BSL78_05530 PE=3 SV=1	19439	Cmpd 30479, +MS2(478.7401), 22.4eV, 65.5 min #33810	0
cell pellet	K	EAFTDADNFGVSFPMDLDVR					2246.01	0	1.4	159	Specific	48.7	48.7	48.7	0.13	2	>tr|W4XKI6|W4XKI6_STRPU Phospholipid scramblase OS=Strongylocentrotus purpuratus OX=7668 PE=3 SV=1	32058	Cmpd 49960, +MS2(1123.5087), 39.9eV, 99.8 min #54159	0
cell pellet	K	EGGDEAIIAQ	0	E			1288.6	0	2.2	23	Specific	147	46.3	46.3	0.27	1	>tr|W4ZL48|W4ZL48_STRPU Helicase C-terminal domain-containing protein OS=Strongylocentrotus purpuratus OX=7668 PE=4 SV=1	27931	Cmpd 24095, +MS2(644.8058), 28.9eV, 54.2 min #27140	0
cell pellet	K	EGIHINVIDPFTLKPIDKDTIIQ	0	A			2890.59	0	5.3	120	Specific	254.4	254.4	248.1	3.3	1	>tr|A0A2G8KUJ2|A0A2G8KUJ2_STIJA Transketolase-like protein 2 OS=Stichopus japonicus OX=307972 GN=BSL78_11514 PE=4 SV=1	23113	Cmpd 46183, +MS2(578.9274), 22.4eV, 92.7 min #50190	0
cell pellet	K	EISALAPPTM	15	I			1173.62	0	3.1	316	Specific	123.3	28.1	28.1	2.34	20	>tr|B8XX44|B8XX44_HOLGL Actin isoform 1 OS=Holothuria glaberrima OX=31192 PE=2 SV=1	43347	Cmpd 18718, +MS2(587.3147), 26.6eV, 45.2 min #21553	0
cell pellet	K	EISALAPPTMK					1157.62	0	1.3	316	Specific	299.5	34.3	34.3	5.27	20	>tr|B8XX44|B8XX44_HOLGL Actin isoform 1 OS=Holothuria glaberrima OX=31192 PE=2 SV=1	43347	Cmpd 25078, +MS2(579.3161), 22.4eV, 55.9 min #28169	0
cell pellet	K	ELGTVM	15	S			821.419	0	8.3	63	Specific	116.1	56.4	56.4	0.35	20	>tr|A0A2G8LBK1|A0A2G8LBK1_STIJA Putative calmodulin-like OS=Stichopus japonicus OX=307972 GN=BSL78_05530 PE=3 SV=1	19439	Cmpd 9379, +MS2(411.2163), 19.7eV, 29.9 min #11858	0
cell pellet	K	ELGTVMR					805.424	0	1.3	63	Specific	167.6	54.2	54.2	1.76	20	>tr|A0A2G8LBK1|A0A2G8LBK1_STIJA Putative calmodulin-like OS=Stichopus japonicus OX=307972 GN=BSL78_05530 PE=3 SV=1	19439	Cmpd 14382, +MS2(403.2160), 19.4eV, 38.0 min #17044	0
cell pellet	K	ELQNLFAEYGEIITSK					1854.95	0	5.7	154	Specific	212.7	194.7	194.7	4.68	2	>tr|A0A2G8LH72|A0A2G8LH72_STIJA Putative ELAV-like protein 3 isoform X2 (Fragment) OS=Stichopus japonicus OX=307972 GN=BSL78_03451 PE=4 SV=1	8384	Cmpd 49406, +MS2(927.9831), 33.4eV, 98.6 min #53577	0
cell pellet	K	ESINVEQAFQTIAK					1577.82	0	-0.7	140	Specific	313.6	179.3	179.3	6.55	1	>tr|A0A2G8LEX4|A0A2G8LEX4_STIJA Putative ras-related protein (Fragment) OS=Stichopus japonicus OX=307972 GN=BSL78_04270 PE=4 SV=1	14095	Cmpd 39251, +MS2(789.4115), 29.0eV, 80.8 min #42968	0
cell pellet	K	ESTLHLVLR					1067.62	0	6.1	208	Specific	56.6	56.6	56.6	1.56	3	>tr|A0A2G8KC39|A0A2G8KC39_STIJA Putative polyubiquitin-B isoform X2 OS=Stichopus japonicus OX=307972 GN=BSL78_17582 PE=4 SV=1	10577	Cmpd 23254, +MS2(356.5473), 15.1eV, 52.9 min #26268	0
cell pellet	K	ETDSEEEIR					1107.48	0	2.7	110	Specific	155.8	97.1	97.1	2.75	20	>tr|A0A2G8LBK1|A0A2G8LBK1_STIJA Putative calmodulin-like OS=Stichopus japonicus OX=307972 GN=BSL78_05530 PE=3 SV=1	19439	Cmpd 7902, +MS2(554.2451), 25.3eV, 27.7 min #10333	0
cell pellet	K	ETDSEEEIREAFR					1610.73	0	7.4	110	Specific	144.3	144.3	144.3	2.85	20	>tr|A0A2G8LBK1|A0A2G8LBK1_STIJA Putative calmodulin-like OS=Stichopus japonicus OX=307972 GN=BSL78_05530 PE=3 SV=1	19439	Cmpd 21738, +MS2(537.5852), 21.1eV, 50.4 min #24693	0
cell pellet	K	ETN	0	T			1367.61	0	14.6	446	Specific	71.4	71.4	71.4	2	7	>tr|A0A0H4BK46|A0A0H4BK46_STIJA Protein disulfide-isomerase OS=Stichopus japonicus OX=307972 GN=BSL78_09169 PE=2 SV=1	42782	Cmpd 14670, +MS2(684.3173), 30.5eV, 38.5 min #17346	0
cell pellet	K	ETNEIVDYNGGR					1366.62	0	3.5	446	Specific	295.4	220.3	220.3	7.32	7	>tr|A0A0H4BK46|A0A0H4BK46_STIJA Protein disulfide-isomerase OS=Stichopus japonicus OX=307972 GN=BSL78_09169 PE=2 SV=1	42782	Cmpd 14646, +MS2(683.8177), 30.4eV, 38.5 min #17320	0
cell pellet	K	FEVDVQSDGR					1151.53	0	2.4	45	Specific	89.6	24.1	24.1	1.67	5	>tr|A0A2G8KRL6|A0A2G8KRL6_STIJA Protein singed OS=Stichopus japonicus OX=307972 GN=BSL78_12509 PE=4 SV=1	18718	Cmpd 16895, +MS2(576.2714), 26.2eV, 42.3 min #19662	0
cell pellet	K	FGTIGFDDGIVR					1296.66	0	4	121	Specific	278.9	88.4	88.4	6.02	1	>tr|A0A2G8LDJ7|A0A2G8LDJ7_STIJA Alkaline phosphatase (Fragment) OS=Stichopus japonicus OX=307972 GN=BSL78_04762 PE=3 SV=1	16163	Cmpd 34018, +MS2(648.8354), 29.1eV, 71.8 min #37509	0
cell pellet	K	FTDFSNEGK					1044.46	0	3	80	Specific	78.9	18.5	18.5	1.55	4	>tr|Q9U6S0|Q9U6S0_STRPU Calreticulin OS=Strongylocentrotus purpuratus OX=7668 GN=calret PE=2 SV=1	29773	Cmpd 13630, +MS2(522.7368), 24.1eV, 36.8 min #16264	0
cell pellet	K	FTDFSNEGKDLVIQFTVK					2088.07	0	3.6	80	Specific	114.8	114.8	114.8	3.98	4	>tr|Q9U6S0|Q9U6S0_STRPU Calreticulin OS=Strongylocentrotus purpuratus OX=7668 GN=calret PE=2 SV=1	29773	Cmpd 41554, +MS2(696.6956), 26.1eV, 84.6 min #45361	0
cell pellet	K	FYGLSAK					785.419	0	3.6	73	Specific	143.5	49.1	49.1	1.94	4	>tr|Q9U6S0|Q9U6S0_STRPU Calreticulin OS=Strongylocentrotus purpuratus OX=7668 GN=calret PE=2 SV=1	29773	Cmpd 17748, +MS2(393.2147), 19.0eV, 43.7 min #20547	0
cell pellet	K	GDWLWPAIWLLPK					1594.88	0	2.8	165	Specific	132.6	132.6	132.6	3.71	1	>tr|A0A2G8LHF1|A0A2G8LHF1_STIJA Putative beta-1,3-glucan-binding protein OS=Stichopus japonicus OX=307972 GN=BSL78_03465 PE=4 SV=1	23180	Cmpd 55028, +MS2(797.9449), 35.0eV, 109.3 min #59470	0
cell pellet	K	GGADSGFR					766.348	0	4.7	118	Specific	359.1	206.2	206.2	6.51	1	>tr|A0A2G8KP67|A0A2G8KP67_STIJA Gelsolin OS=Stichopus japonicus OX=307972 GN=BSL78_13306 PE=4 SV=1	56257	Cmpd 7541, +MS2(383.6794), 18.6eV, 27.1 min #9959	0
cell pellet	K	GGHEQSLTTGNAGGR					1441.68	0	9.5	131	Specific	88.1	88.1	88.1	1.82	2	>tr|A0A5B9HFR1|A0A5B9HFR1_9ECHN Superoxide dismutase [Cu-Zn] OS=Psychropotes longicauda OX=55639 PE=2 SV=1	47712	Cmpd 7725, +MS2(481.2354), 19.3eV, 27.4 min #10149	0
cell pellet	K	GGYADLVALDGGDIYSAGSEDGLIPILGEDYGAGDASYWAVAVVK					4490.16	0	-4.7	419	Specific	162.5	162.5	162.5	3.94	30	>tr|A0A0K1Z5K0|A0A0K1Z5K0_HOLGL Melanotransferrin 2 OS=Holothuria glaberrima OX=31192 GN=MTf2 PE=2 SV=1	45145	Cmpd 54332, +MS2(1497.3832), 52.8eV, 108.0 min #58742	0
cell pellet	K	GHYTEGAELIDSVLDVVR					1973	0	5.2	104	Specific	255.3	86	86	6.49	2	>tr|A0A2G8KYX9|A0A2G8KYX9_STIJA Tubulin beta chain OS=Stichopus japonicus OX=307972 GN=BSL78_09919 PE=3 SV=1	7477	Cmpd 49856, +MS2(658.3408), 24.9eV, 99.6 min #54051	0
cell pellet	K	GIHVPGSPFQFTVGPLGEGGAHK					2289.18	0	4.7	579	Specific	48.1	48.1	48.1	2.82	3	>tr|A0A2G8JE62|A0A2G8JE62_STIJA Putative filamin-B OS=Stichopus japonicus OX=307972 GN=BSL78_29146 PE=4 SV=1	10804	Cmpd 38886, +MS2(573.0525), 22.2eV, 80.2 min #42587	0
cell pellet	K	GISLTVEQWR					1188.64	0	3.2	87	Specific	241.2	130.1	130.1	2.26	1	>tr|A0A2G8KLM7|A0A2G8KLM7_STIJA Activated RNA polymerase II transcriptional coactivator p15 OS=Stichopus japonicus OX=307972 GN=BSL78_14193 PE=4 SV=1	16945	Cmpd 31231, +MS2(594.8241), 26.9eV, 66.9 min #34598	0
cell pellet	K	GLGTDEK					719.357	0	6.1	29	Specific	96.6	0.5	0.5	0.69	5	>tr|A0A2G8L6C7|A0A2G8L6C7_STIJA Annexin OS=Stichopus japonicus OX=307972 GN=BSL78_07396 PE=3 SV=1	57320	Cmpd 6389, +MS2(360.1843), 17.7eV, 25.3 min #8766	0
cell pellet	K	GLQTSQDAR					975.485	0	5	37	Specific	229.2	136.1	136.1	4.2	1	>tr|A0A2G8LPL8|A0A2G8LPL8_STIJA Putative calreticulin-like isoform X2 (Fragment) OS=Stichopus japonicus OX=307972 GN=BSL78_00926 PE=3 SV=1	56665	Cmpd 6354, +MS2(488.2488), 22.7eV, 25.2 min #8730	0
cell pellet	K	GWEQGLLN	0	021]EGEK	R		1651.71	0	2	375	Specific	152.8	152.8	152.8	0.91	2	>tr|A0A2G8K2J1|A0A2G8K2J1_STIJA Peptidylprolyl isomerase OS=Stichopus japonicus OX=307972 GN=BSL78_20939 PE=4 SV=1	23364	Cmpd 36573, +MS2(826.3598), 30.2eV, 76.1 min #40169	0
cell pellet	K	GYGFGFAK					846.415	0	3.4	21	Specific	132.4	132.4	132.4	0.51	5	>tr|A0A2G8LNP3|A0A2G8LNP3_STIJA Putative voltage-dependent anion-selective channel protein 2-like OS=Stichopus japonicus OX=307972 GN=BSL78_01210 PE=4 SV=1	12564	Cmpd 23067, +MS2(423.7123), 20.2eV, 52.6 min #26074	0
cell pellet	K	GYNALAVVR					962.542	0	2.4	114	Specific	180.3	177.4	177.4	3.61	12	>tr|A0A0K1Z4Z0|A0A0K1Z4Z0_HOLGL Melanotransferrin 4 OS=Holothuria glaberrima OX=31192 GN=MTf4 PE=2 SV=1	43882	Cmpd 22064, +MS2(481.7757), 22.5eV, 50.9 min #25031	0
cell pellet	K	HSTELLAQTTLR					1369.74	0	4.6	138	Specific	102.1	102.1	102.1	3.02	10	>tr|A0A2D3HXS4|A0A2D3HXS4_STIJA Stomatin OS=Stichopus japonicus OX=307972 PE=2 SV=1	19154	Cmpd 20078, +MS2(457.2548), 18.5eV, 47.5 min #22965	0
cell pellet	K	HVTVDEYAGDNK					1347.62	0	7.2	586	Specific	229.6	156	156	4.48	12	>tr|A0A0K1Z4Z0|A0A0K1Z4Z0_HOLGL Melanotransferrin 4 OS=Holothuria glaberrima OX=31192 GN=MTf4 PE=2 SV=1	43882	Cmpd 10620, +MS2(449.8806), 18.2eV, 31.9 min #13144	0
cell pellet	K	HVTVDEYAGDNKK					1475.71	0	8.5	586	Specific	18.9	18.9	18.9	0.3	12	>tr|A0A0K1Z4Z0|A0A0K1Z4Z0_HOLGL Melanotransferrin 4 OS=Holothuria glaberrima OX=31192 GN=MTf4 PE=2 SV=1	43882	Cmpd 9805, +MS2(369.6867), 15.6eV, 30.5 min #12297	0
cell pellet	K	IFDSSGFTK					1001.49	0	-2.2	679	Specific	151	54.3	54.3	0.32	7	>tr|C6KJ79|C6KJ79_HOLGL Melanotransferrin 1 OS=Holothuria glaberrima OX=31192 PE=2 SV=1	43857	Cmpd 19975, +MS2(501.2495), 20.0eV, 47.3 min #22858	0
cell pellet	K	IGPQHSPNNPSGPAPGGDR					1854.88	0	7.7	177	Specific	132.7	132.7	132.7	3.01	2	>tr|A0A2G8K9B6|A0A2G8K9B6_STIJA Putative ras-related protein OS=Stichopus japonicus OX=307972 GN=BSL78_18590 PE=4 SV=1	6330	Cmpd 10082, +MS2(618.9710), 23.7eV, 31.0 min #12585	0
cell pellet	K	IIAEVDTNNSGTIGYNEFLQMMLGK					2758.34	0	6.4	95	Specific	131	131	131	3.86	5	>tr|A0A096XDA7|A0A096XDA7_STIJA Allograft inflammatory factor 1 OS=Stichopus japonicus OX=307972 GN=AIF-1 PE=2 SV=1	4392	Cmpd 52644, +MS2(920.1250), 33.1eV, 104.7 min #56962	0
cell pellet	K	IIAEVDTNNSGTIGYNEFLQMMLGKK					2886.44	0	8	95	Specific	13.5	13.5	13.5	0.21	5	>tr|A0A096XDA7|A0A096XDA7_STIJA Allograft inflammatory factor 1 OS=Stichopus japonicus OX=307972 GN=AIF-1 PE=2 SV=1	4392	Cmpd 50608, +MS2(962.8251), 34.5eV, 100.9 min #54835	0
cell pellet	K	IITHPNFNGN	0	L			2284.16	0	5.1	78	Specific	22.7	22.7	0	1.45	10	>sp|TRYP_PIG|(Common contaminant protein)	73475	Cmpd 41151, +MS2(762.0635), 28.2eV, 84.0 min #44943	0
cell pellet	K	ILDNTQR					859.463	0	4	54	Specific	131.8	11.6	11.6	0.05	2	>tr|W4XKI6|W4XKI6_STRPU Phospholipid scramblase OS=Strongylocentrotus purpuratus OX=7668 PE=3 SV=1	32058	Cmpd 8326, +MS2(430.2369), 17.6eV, 28.4 min #10772	0
cell pellet	K	ILENENIDEDAKTR					1659.82	0	3.3	60	Specific	72.6	72.6	72.6	2.13	4	>tr|A0A2G8KN50|A0A2G8KN50_STIJA Putative nucleolin OS=Stichopus japonicus OX=307972 GN=BSL78_13674 PE=4 SV=1	17371	Cmpd 14386, +MS2(553.9462), 21.6eV, 38.0 min #17048	0
cell pellet	K	ILGSVGIEAEDDKLNK					1700.91	0	5	65	Specific	342	314.8	314.8	7.55	3	>tr|A0A2G8KUX1|A0A2G8KUX1_STIJA Putative ribosomal protein P2 OS=Stichopus japonicus OX=307972 GN=BSL78_11277 PE=4 SV=1	14424	Cmpd 23207, +MS2(567.6432), 22.0eV, 52.8 min #26220	0
cell pellet	K	INVNEIFYDLVR					1494.8	0	2.9	105	Specific	139.3	36.7	36.7	2.81	3	>tr|A0A2G8KQX2|A0A2G8KQX2_STIJA Putative ras-related protein OS=Stichopus japonicus OX=307972 GN=BSL78_12653 PE=4 SV=1	7610	Cmpd 51919, +MS2(747.9033), 27.7eV, 103.4 min #56205	0
cell pellet	K	IPGGSTLIFEVELIK					1615.93	0	3.7	408	Specific	119.5	103.4	103.4	0.81	2	>tr|A0A2G8K2J1|A0A2G8K2J1_STIJA Peptidylprolyl isomerase OS=Stichopus japonicus OX=307972 GN=BSL78_20939 PE=4 SV=1	23364	Cmpd 49940, +MS2(808.4719), 35.4eV, 99.7 min #54138	0
cell pellet	K	IQEGVFDINNESNGIK					1776.88	0	-1.2	161	Specific	82.7	80.4	80.4	2.7	2	>tr|A0A2G8K9B6|A0A2G8K9B6_STIJA Putative ras-related protein OS=Stichopus japonicus OX=307972 GN=BSL78_18590 PE=4 SV=1	6330	Cmpd 28617, +MS2(888.9407), 38.5eV, 62.2 min #31866	0
cell pellet	K	ITPTNPLTIAFAK					1386.8	0	3.1	251	Specific	189	189	189	1.34	1	>tr|A0A2G8L3E4|A0A2G8L3E4_STIJA Chain A, Rna-Binding Domain OS=Stichopus japonicus OX=307972 GN=BSL78_08284 PE=4 SV=1	14485	Cmpd 40289, +MS2(693.9053), 26.0eV, 82.5 min #44048	0
cell pellet	K	IVVGSQEVGDASK					1288.67	0	2.9	288	Specific	272.6	210.7	210.7	7.14	2	>tr|A0A2G8KWA4|A0A2G8KWA4_STIJA Putative filamin-B OS=Stichopus japonicus OX=307972 GN=BSL78_10927 PE=4 SV=1	22945	Cmpd 14618, +MS2(644.8427), 28.9eV, 38.4 min #17291	0
cell pellet	K	IWHHTFYNELR					1515.75	0	7.1	85	Specific	29.3	29.3	29.3	1.76	20	>tr|B8XX44|B8XX44_HOLGL Actin isoform 1 OS=Holothuria glaberrima OX=31192 PE=2 SV=1	43347	Cmpd 20263, +MS2(379.6954), 15.9eV, 47.8 min #23159	0
cell pellet	K	IYEQVYR					970.499	0	3.9	26	Specific	182.9	18.4	18.4	0.13	1	>tr|A0A2G8L3H0|A0A2G8L3H0_STIJA Uncharacterized protein OS=Stichopus japonicus OX=307972 GN=BSL78_08336 PE=4 SV=1	22964	Cmpd 17305, +MS2(485.7551), 22.6eV, 43.0 min #20089	0
cell pellet	K	KEEIEGELSNDTQEAIR					1960.95	0	3.1	21	Specific	4.3	4.3	4.3	0.26	3	>tr|A0A2G8KVL2|A0A2G8KVL2_STIJA Uncharacterized protein OS=Stichopus japonicus OX=307972 GN=BSL78_11054 PE=3 SV=1	26132	Cmpd 21051, +MS2(654.3221), 24.8eV, 49.2 min #23979	0
cell pellet	K	LAYITNQKDYELR					1626.85	0	4.4	32	Specific	1.5	1.5	1.5	0.28	6	>tr|A0A2G8LHI5|A0A2G8LHI5_STIJA Techylectin-5B OS=Stichopus japonicus OX=307972 GN=BSL78_03380 PE=4 SV=1	56808	Cmpd 22800, +MS2(542.9568), 21.3eV, 52.1 min #25796	0
cell pellet	K	LDTADIPAADEEEAK					1587.74	0	7.3	193	Specific	287.9	270.9	270.9	7.1	1	>tr|A0A2G8JUQ2|A0A2G8JUQ2_STIJA Putative steroidogenic acute regulatory protein, mitochondrial-like OS=Stichopus japonicus OX=307972 GN=BSL78_23704 PE=4 SV=1	15943	Cmpd 19082, +MS2(794.3787), 29.2eV, 45.8 min #21931	0
cell pellet	K	LGEIVTTIPTIGFNVETVEYK					2323.24	0	1.6	38	Specific	223.5	223.5	223.5	6.99	3	>tr|A0A2G8JG20|A0A2G8JG20_STIJA Putative ADP-ribosylation factor 1-like OS=Stichopus japonicus OX=307972 GN=BSL78_28496 PE=3 SV=1	7911	Cmpd 49858, +MS2(1162.1271), 41.2eV, 99.6 min #54053	0
cell pellet	K	LGELSVPR					870.504	0	2.6	52	Specific	197.3	76.1	76.1	0.24	1	>tr|A0A2G8L1M0|A0A2G8L1M0_STIJA NDK domain-containing protein OS=Stichopus japonicus OX=307972 GN=BSL78_08963 PE=4 SV=1	13507	Cmpd 19119, +MS2(435.7569), 20.7eV, 45.9 min #21969	0
cell pellet	K	LGIAVSGPSK					928.546	0	5.1	632	Specific	104.3	51	51	1.62	3	>tr|A0A2G8JE62|A0A2G8JE62_STIJA Putative filamin-B OS=Stichopus japonicus OX=307972 GN=BSL78_29146 PE=4 SV=1	10804	Cmpd 17861, +MS2(464.7791), 21.8eV, 43.8 min #20664	0
cell pellet	K	LGSPVAANFVQAEWDDYVPK					2206.08	0	3.3	151	Specific	209.2	209.2	209.2	4.44	1	>tr|A0A2G8K8H1|A0A2G8K8H1_STIJA Phosphatidylethanolamine-binding protein OS=Stichopus japonicus OX=307972 GN=BSL78_18870 PE=4 SV=1	13929	Cmpd 46784, +MS2(1103.5480), 47.0eV, 93.7 min #50819	0
cell pellet	K	LGTDESEFQR					1181.54	0	3.2	148	Specific	226	149.7	149.7	3.75	5	>tr|A0A2G8L6C7|A0A2G8L6C7_STIJA Annexin OS=Stichopus japonicus OX=307972 GN=BSL78_07396 PE=3 SV=1	57320	Cmpd 13439, +MS2(591.2772), 26.8eV, 36.5 min #16065	0
cell pellet	K	LILM	15	G			1038.55	0	3.6	126	Specific	101	11.3	11.3	0.86	5	>tr|A0A096XDA7|A0A096XDA7_STIJA Allograft inflammatory factor 1 OS=Stichopus japonicus OX=307972 GN=AIF-1 PE=2 SV=1	4392	Cmpd 28990, +MS2(519.7825), 20.5eV, 62.9 min #32256	0
cell pellet	K	LILMFEEK					1022.56	0	2.3	126	Specific	188.3	131.2	131.2	3.3	5	>tr|A0A096XDA7|A0A096XDA7_STIJA Allograft inflammatory factor 1 OS=Stichopus japonicus OX=307972 GN=AIF-1 PE=2 SV=1	4392	Cmpd 34652, +MS2(511.7844), 23.7eV, 72.9 min #38169	0
cell pellet	K	LLLGLIK					769.555	0	3.3	272	Specific	261.4	3.8	3.8	4.37	5	>tr|A0A2G8L6C7|A0A2G8L6C7_STIJA Annexin OS=Stichopus japonicus OX=307972 GN=BSL78_07396 PE=3 SV=1	57320	Cmpd 38045, +MS2(385.2822), 18.7eV, 78.7 min #41704	0
cell pellet	K	LLLIGDSGVGK					1071.64	0	2.7	6	Specific	290	79.5	79.5	5.88	8	>tr|A0A2G8KMD3|A0A2G8KMD3_STIJA Putative ras-related protein (Fragment) OS=Stichopus japonicus OX=307972 GN=BSL78_14012 PE=4 SV=1	25807	Cmpd 29821, +MS2(536.3255), 24.6eV, 64.4 min #33125	0
cell pellet	K	LLLLGAGESGK					1057.62	0	0.4	36	Specific	351.5	40.8	40.8	2.81	1	>tr|W4YCD5|W4YCD5_STRPU Uncharacterized protein OS=Strongylocentrotus purpuratus OX=7668 PE=4 SV=1	32300	Cmpd 27354, +MS2(529.3164), 20.8eV, 59.9 min #30545	0
cell pellet	K	LLQEEK					759.425	0	5.5	541	Specific	129.4	21	21	0.01	2	>tr|A0A2G8KDA9|A0A2G8KDA9_STIJA Histidine ammonia-lyase OS=Stichopus japonicus OX=307972 GN=BSL78_17146 PE=3 SV=1	14782	Cmpd 8685, +MS2(380.2181), 18.5eV, 28.9 min #11141	0
cell pellet	K	LNYVALDFEQEMQTAASSSSLEK					2561.21	0	-10.7	216	Specific	72.3	72.3	72.3	1.99	20	>tr|B8XX44|B8XX44_HOLGL Actin isoform 1 OS=Holothuria glaberrima OX=31192 PE=2 SV=1	43347	Cmpd 46872, +MS2(1281.0937), 45.3eV, 93.9 min #50910	0
cell pellet	K	LPVQLQR					853.525	0	3.7	196	Specific	72.7	10.9	10.9	0.83	10	>tr|A0A2D3HXS4|A0A2D3HXS4_STIJA Stomatin OS=Stichopus japonicus OX=307972 PE=2 SV=1	19154	Cmpd 17847, +MS2(427.2679), 20.3eV, 43.8 min #20649	0
cell pellet	K	LQEGFIK					834.472	0	2.9	78	Specific	82.8	8.9	8.9	0.26	1	>tr|A0A2G8KHI7|A0A2G8KHI7_STIJA Putative cGMP-inhibited 3',5'-cyclic phosphodiesterase B-like OS=Stichopus japonicus OX=307972 GN=BSL78_15676 PE=4 SV=1	3984	Cmpd 22369, +MS2(417.7408), 20.0eV, 51.4 min #25350	0
cell pellet	K	LQIWDTAGQER					1316.66	0	8.6	54	Specific	138	138	138	2.37	8	>tr|A0A2G8KMD3|A0A2G8KMD3_STIJA Putative ras-related protein (Fragment) OS=Stichopus japonicus OX=307972 GN=BSL78_14012 PE=4 SV=1	25807	Cmpd 26144, +MS2(658.8390), 24.9eV, 57.8 min #29281	0
cell pellet	K	LQIWDTAGQESFR					1550.76	0	4.2	57	Specific	109.1	109.1	109.1	3.16	5	>tr|W4YUG2|W4YUG2_STRPU Uncharacterized protein OS=Strongylocentrotus purpuratus OX=7668 PE=4 SV=1	37793	Cmpd 32229, +MS2(775.8868), 34.1eV, 68.7 min #35639	0
cell pellet	K	LQLTEEELSR					1217.64	0	3.2	92	Specific	307.8	146.8	146.8	5.26	3	>tr|E0AEZ6|E0AEZ6_STIJA Tropomyosin OS=Stichopus japonicus OX=307972 PE=2 SV=1	11673	Cmpd 21513, +MS2(609.3242), 27.5eV, 50.0 min #24460	0
cell pellet	K	LTFDTSFAPNTGKK					1526.79	0	4	97	Specific	27.6	14.8	14.8	0.3	5	>tr|A0A2G8LNP3|A0A2G8LNP3_STIJA Putative voltage-dependent anion-selective channel protein 2-like OS=Stichopus japonicus OX=307972 GN=BSL78_01210 PE=4 SV=1	12564	Cmpd 24722, +MS2(509.6019), 20.2eV, 55.3 min #27798	0
cell pellet	K	LTLSSLIDGK					1046.61	0	2	257	Specific	172.2	93.8	93.8	0.61	5	>tr|A0A2G8LNP3|A0A2G8LNP3_STIJA Putative voltage-dependent anion-selective channel protein 2-like OS=Stichopus japonicus OX=307972 GN=BSL78_01210 PE=4 SV=1	12564	Cmpd 35910, +MS2(523.8093), 24.1eV, 75.0 min #39480	0
cell pellet	K	LTSTAMLWLQTTK					1493.8	0	3.9	168	Specific	230.8	198.1	198.1	5.92	1	>tr|A0A2G8L522|A0A2G8L522_STIJA F-actin-capping protein subunit beta (Fragment) OS=Stichopus japonicus OX=307972 GN=BSL78_07733 PE=3 SV=1	19822	Cmpd 37374, +MS2(747.4082), 27.7eV, 77.5 min #41002	0
cell pellet	K	LVVLGSGGVGK					985.604	0	2.4	6	Specific	130.7	130.7	130.7	3.15	3	>tr|A0A2G8KQX2|A0A2G8KQX2_STIJA Putative ras-related protein OS=Stichopus japonicus OX=307972 GN=BSL78_12653 PE=4 SV=1	7610	Cmpd 21187, +MS2(493.3069), 22.9eV, 49.4 min #24121	0
cell pellet	K	LYDIDVAK					936.504	0	5	159	Specific	78.8	28.7	28.7	0.83	2	>tr|A0A2G8JZP1|A0A2G8JZP1_STIJA Putative 60S ribosomal protein L23a OS=Stichopus japonicus OX=307972 GN=BSL78_21938 PE=3 SV=1	17249	Cmpd 20989, +MS2(468.7578), 22.0eV, 49.1 min #23915	0
cell pellet	K	LYGLLPIMEEIYADGK					1824.94	0	3.9	97	Specific	202.4	162.8	162.8	5.98	12	>tr|A0A0K1Z4Z0|A0A0K1Z4Z0_HOLGL Melanotransferrin 4 OS=Holothuria glaberrima OX=31192 GN=MTf4 PE=2 SV=1	43882	Cmpd 52973, +MS2(912.9798), 39.5eV, 105.3 min #57306	0
cell pellet	K	LYGLLPIMEEIYADGKK					1953.04	0	7.2	97	Specific	215.9	215.9	215.9	5.9	12	>tr|A0A0K1Z4Z0|A0A0K1Z4Z0_HOLGL Melanotransferrin 4 OS=Holothuria glaberrima OX=31192 GN=MTf4 PE=2 SV=1	43882	Cmpd 50739, +MS2(651.6896), 24.7eV, 101.2 min #54972	0
cell pellet	K	MKETDSEEEIR					1366.62	0	5.9	108	Specific	164.8	80.9	80.9	2.14	20	>tr|A0A2G8LBK1|A0A2G8LBK1_STIJA Putative calmodulin-like OS=Stichopus japonicus OX=307972 GN=BSL78_05530 PE=3 SV=1	19439	Cmpd 9313, +MS2(456.2127), 18.5eV, 29.8 min #11790	0
cell pellet	K	MKETDSEEEIREAFR					1869.87	0	6.9	108	Specific	28.1	28.1	28.1	0.41	20	>tr|A0A2G8LBK1|A0A2G8LBK1_STIJA Putative calmodulin-like OS=Stichopus japonicus OX=307972 GN=BSL78_05530 PE=3 SV=1	19439	Cmpd 20826, +MS2(468.2248), 18.9eV, 48.8 min #23745	0
cell pellet	K	NATNVEQAFMTMAAEIK					1868.89	0	5.1	170	Specific	124.3	77.2	77.2	3.06	8	>tr|A0A2G8KMD3|A0A2G8KMD3_STIJA Putative ras-related protein (Fragment) OS=Stichopus japonicus OX=307972 GN=BSL78_14012 PE=4 SV=1	25807	Cmpd 50429, +MS2(934.9525), 33.6eV, 100.6 min #54649	0
cell pellet	K	NISFTVWDVGGQDK					1565.76	0	1	59	Specific	188.8	169.3	169.3	3.98	3	>tr|A0A2G8JG20|A0A2G8JG20_STIJA Putative ADP-ribosylation factor 1-like OS=Stichopus japonicus OX=307972 GN=BSL78_28496 PE=3 SV=1	7911	Cmpd 38639, +MS2(783.3841), 34.4eV, 79.8 min #42327	0
cell pellet	K	NLEELIAEGNGK					1286.66	0	0.9	89	Specific	242.9	135.9	135.9	6.49	3	>tr|A0A2G8KUX1|A0A2G8KUX1_STIJA Putative ribosomal protein P2 OS=Stichopus japonicus OX=307972 GN=BSL78_11277 PE=4 SV=1	14424	Cmpd 26322, +MS2(643.8335), 28.9eV, 58.1 min #29467	0
cell pellet	K	NNDITWNFNK					1265.59	0	1.4	172	Specific	227.7	227.7	227.7	2.62	1	>tr|A0A2G8KJV3|A0A2G8KJV3_STIJA Glutathione peroxidase OS=Stichopus japonicus OX=307972 GN=BSL78_14859 PE=3 SV=1	9683	Cmpd 25463, +MS2(633.3000), 28.5eV, 56.6 min #28570	0
cell pellet	K	NNFALGYK					926.473	0	3.9	167	Specific	110.6	55.4	55.4	0.31	5	>tr|A0A2G8LNP3|A0A2G8LNP3_STIJA Putative voltage-dependent anion-selective channel protein 2-like OS=Stichopus japonicus OX=307972 GN=BSL78_01210 PE=4 SV=1	12564	Cmpd 18806, +MS2(463.7420), 21.8eV, 45.4 min #21645	0
cell pellet	K	NTLPTKDTIDQ	0	A			1503.75	0	5.6	27	Specific	171.3	125.1	125.1	2.88	3	>tr|A7LGB0|A7LGB0_HOLGL Thymosin beta OS=Holothuria glaberrima OX=31192 PE=2 SV=1	45241	Cmpd 13288, +MS2(501.9255), 20.0eV, 36.2 min #15908	0
cell pellet	K		-17	A			1151.57	0	6.8	136	Specific	156.7	138.3	138.3	1.44	4	>tr|A0A2G8L2L6|A0A2G8L2L6_STIJA Putative transforming protein RhoA-like OS=Stichopus japonicus OX=307972 GN=BSL78_08631 PE=2 SV=1	41372	Cmpd 9278, +MS2(576.2921), 26.2eV, 29.8 min #11754	0
cell pellet	K		-17	L			1253.67	0	1.3	106	Specific	240.8	133.3	133.3	0.75	3	>tr|A0A2G8KRP0|A0A2G8KRP0_STIJA Cdc42 OS=Stichopus japonicus OX=307972 GN=BSL78_12453 PE=4 SV=1	18695	Cmpd 13496, +MS2(627.3412), 23.9eV, 36.6 min #16125	0
cell pellet	K		-17	Y			1358.68	0	2	399	Specific	99	99	99	2.88	7	>tr|A0A0H4BK46|A0A0H4BK46_STIJA Protein disulfide-isomerase OS=Stichopus japonicus OX=307972 GN=BSL78_09169 PE=2 SV=1	42782	Cmpd 41703, +MS2(679.8469), 30.3eV, 84.9 min #45516	0
cell pellet	K		-17	984]NSLGVC[+57	021]QSIVYEILYK	K	2289.11	0	-1.3	41	Specific	12.7	12.7	0	0.08	2	>tr|W4ZCN6|W4ZCN6_STRPU Tudor domain-containing protein OS=Strongylocentrotus purpuratus OX=7668 PE=4 SV=1	38740	Cmpd 44082, +MS2(1145.0575), 48.6eV, 88.9 min #47995	0
cell pellet	K		-17	984]SLGVC[+57	021]QSIVYEILYK	K	2289.11	0	1.2	41	Specific	15.7	5	0	0.11	2	>tr|W4ZCN6|W4ZCN6_STRPU Tudor domain-containing protein OS=Strongylocentrotus purpuratus OX=7668 PE=4 SV=1	38740	Cmpd 44527, +MS2(1145.0604), 40.6eV, 89.7 min #48458	0
cell pellet	K	QFAEENGLLFLEASAK					1766.9	0	1.9	105	Specific	117.2	117.2	117.2	3.82	3	>tr|W4Y609|W4Y609_STRPU Uncharacterized protein OS=Strongylocentrotus purpuratus OX=7668 PE=4 SV=1	60509	Cmpd 42530, +MS2(883.9533), 32.0eV, 86.3 min #46377	0
cell pellet	K	QKPITVEQAEK					1270.7	0	4	106	Specific	76.9	76.9	76.9	0.23	3	>tr|A0A2G8KRP0|A0A2G8KRP0_STIJA Cdc42 OS=Stichopus japonicus OX=307972 GN=BSL78_12453 PE=4 SV=1	18695	Cmpd 10240, +MS2(424.2399), 17.4eV, 31.3 min #12749	0
cell pellet	K	QLAPIYDELGEK					1375.71	0	4	399	Specific	305	266.9	266.9	7.37	7	>tr|A0A0H4BK46|A0A0H4BK46_STIJA Protein disulfide-isomerase OS=Stichopus japonicus OX=307972 GN=BSL78_09169 PE=2 SV=1	42782	Cmpd 29483, +MS2(688.3616), 30.6eV, 63.7 min #32768	0
cell pellet	K	QSLEASLAETEGR					1390.68	0	6.4	387	Specific	122.7	105.9	105.9	0.46	3	>sp|K1C10_HUMAN|(Common contaminant protein)	73433	Cmpd 21115, +MS2(695.8485), 26.1eV, 49.3 min #24046	0
cell pellet	K	QTISYWAVAVAK					1336.73	0	2.8	458	Specific	52	50.4	50.4	2.39	7	>tr|C6KJ79|C6KJ79_HOLGL Melanotransferrin 1 OS=Holothuria glaberrima OX=31192 PE=2 SV=1	43857	Cmpd 32718, +MS2(668.8685), 25.2eV, 69.5 min #36151	0
cell pellet	K	QVHPDTGISSR					1196.6	0	6.9	44	Specific	274.7	274.7	274.7	5.45	6	>sp|P02286|H2B_ASTRU Histone H2B, gonadal OS=Asterias rubens OX=7604 PE=1 SV=2	21	Cmpd 9192, +MS2(399.5416), 16.6eV, 29.6 min #11665	0
cell pellet	K	QWLQEIDR					1087.55	0	1.6	96	Specific	192.9	116.9	116.9	2.84	8	>tr|A0A2G8KMD3|A0A2G8KMD3_STIJA Putative ras-related protein (Fragment) OS=Stichopus japonicus OX=307972 GN=BSL78_14012 PE=4 SV=1	25807	Cmpd 24881, +MS2(544.2810), 24.9eV, 55.6 min #27963	0
cell pellet	K	RDSNFGINDLEGKK					1592.8	0	6.8	464	Specific	273.2	236.6	236.6	6.39	30	>tr|A0A0K1Z5K0|A0A0K1Z5K0_HOLGL Melanotransferrin 2 OS=Holothuria glaberrima OX=31192 GN=MTf2 PE=2 SV=1	45145	Cmpd 18144, +MS2(398.9588), 16.5eV, 44.3 min #20959	0
cell pellet	K	SALTVQFVQGIFVEK					1665.92	0	3.9	17	Specific	280.5	223.3	223.3	7.1	3	>tr|A0A2G8KQX2|A0A2G8KQX2_STIJA Putative ras-related protein OS=Stichopus japonicus OX=307972 GN=BSL78_12653 PE=4 SV=1	7610	Cmpd 47454, +MS2(833.4674), 30.4eV, 94.9 min #51516	0
cell pellet	K	SKEEIDSYVQLLTK					1652.87	0	4.2	297	Specific	167.8	167.8	167.8	3.97	12	>tr|A0A0K1Z4Z0|A0A0K1Z4Z0_HOLGL Melanotransferrin 4 OS=Holothuria glaberrima OX=31192 GN=MTf4 PE=2 SV=1	43882	Cmpd 34400, +MS2(551.6319), 21.5eV, 72.4 min #37906	0
cell pellet	K	SLGEILSDR					989.526	0	1.5	156	Specific	160.1	79.8	79.8	2.6	10	>tr|A0A2D3HXS4|A0A2D3HXS4_STIJA Stomatin OS=Stichopus japonicus OX=307972 PE=2 SV=1	19154	Cmpd 25680, +MS2(495.2675), 23.0eV, 56.9 min #28798	0
cell pellet	K	SNINVETAFMTLAEDILK					2009.03	0	1.2	170	Specific	231.1	231.1	231.1	7.76	2	>tr|A0A2G8JPT8|A0A2G8JPT8_STIJA Putative ras-related protein OS=Stichopus japonicus OX=307972 GN=BSL78_25444 PE=4 SV=1	12998	Cmpd 56693, +MS2(1005.0178), 35.8eV, 112.5 min #61216	0
cell pellet	K	SNSFLGATVR					1051.55	0	0	75	Specific	231.2	165.1	165.1	1.5	1	>tr|A0A2G8L0V3|A0A2G8L0V3_STIJA Putative alphaP integrin isoform X1 OS=Stichopus japonicus OX=307972 GN=BSL78_09256 PE=3 SV=1	3578	Cmpd 21314, +MS2(526.2802), 24.2eV, 49.6 min #24253	0
cell pellet	K	STITSR					664.362	0	4.4	84	Specific	89.4	58.3	58.3	0.34	6	>sp|P02286|H2B_ASTRU Histone H2B, gonadal OS=Asterias rubens OX=7604 PE=1 SV=2	21	Cmpd 5903, +MS2(332.6863), 16.6eV, 24.5 min #8260	0
cell pellet	K	SVTQIYNYYK					1278.64	0	2.7	214	Specific	177	151	151	3.55	2	>tr|A0A2G8LPV2|A0A2G8LPV2_STIJA Transaldolase OS=Stichopus japonicus OX=307972 GN=BSL78_00811 PE=4 SV=1	20945	Cmpd 22634, +MS2(639.8236), 28.7eV, 51.9 min #25625	0
cell pellet	K	TENVDIGK					875.447	0	5	263	Specific	268.3	90.2	90.2	1.31	1	>tr|W4Y595|W4Y595_STRPU Uncharacterized protein OS=Strongylocentrotus purpuratus OX=7668 PE=4 SV=1	64446	Cmpd 10041, +MS2(438.2293), 17.9eV, 30.9 min #12543	0
cell pellet	K	TIDDLKNQILNLTTDNANILLQIDNAR					3052.63	0	5.7	202	Specific	133.4	133.4	133.4	2.3	3	>sp|K1C10_HUMAN|(Common contaminant protein)	73433	Cmpd 52625, +MS2(763.9166), 28.2eV, 104.6 min #56942	0
cell pellet	K	TITLEVEPSDTIENVK					1787.93	0	1.7	12	Specific	432.3	361.8	361.8	8.8	3	>tr|A0A2G8KC39|A0A2G8KC39_STIJA Putative polyubiquitin-B isoform X2 OS=Stichopus japonicus OX=307972 GN=BSL78_17582 PE=4 SV=1	10577	Cmpd 32486, +MS2(894.4688), 38.7eV, 69.1 min #35909	0
cell pellet	K	TLTELDQQGEK					1261.63	0	1.5	46	Specific	253.9	172.9	172.9	5.87	1	>tr|A0A2G8LRQ1|A0A2G8LRQ1_STIJA Synaptosomal-associated protein OS=Stichopus japonicus OX=307972 GN=BSL78_00139 PE=3 SV=1	55154	Cmpd 13837, +MS2(631.3181), 28.4eV, 37.1 min #16478	0
cell pellet	K	TVELALWDTAGQEDYDR					1981.91	0	0.6	52	Specific	177.3	177.3	177.3	5.08	4	>tr|A0A2G8L2L6|A0A2G8L2L6_STIJA Putative transforming protein RhoA-like OS=Stichopus japonicus OX=307972 GN=BSL78_08631 PE=2 SV=1	41372	Cmpd 38125, +MS2(991.4612), 42.6eV, 78.8 min #41787	0
cell pellet	K	TVELDDALGGGPVQHR					1663.84	0	2.8	107	Specific	31.9	31.9	31.9	2.74	1	>tr|A0A2G8LL48|A0A2G8LL48_STIJA Villin (Fragment) OS=Stichopus japonicus OX=307972 GN=BSL78_02149 PE=4 SV=1	22593	Cmpd 23641, +MS2(555.2863), 21.7eV, 53.5 min #26669	0
cell pellet	K	TVELDTLLDDKPIQHR					1893.01	0	5.7	110	Specific	123.3	123.3	123.3	3.9	1	>tr|W4XKQ7|W4XKQ7_STRPU Gelsolin-like domain-containing protein OS=Strongylocentrotus purpuratus OX=7668 PE=4 SV=1	48916	Cmpd 30095, +MS2(474.0101), 19.1eV, 64.8 min #33409	0
cell pellet	K	TVELQGK					774.436	0	3.6	65	Specific	82.6	21.1	21.1	0.98	2	>tr|A0A2G8JPT8|A0A2G8JPT8_STIJA Putative ras-related protein OS=Stichopus japonicus OX=307972 GN=BSL78_25444 PE=4 SV=1	12998	Cmpd 9033, +MS2(387.7228), 18.8eV, 29.4 min #11500	0
cell pellet	K	TVLVEAEGSEVER					1417.72	0	3	980	Specific	169.8	147.4	147.4	1.07	2	>tr|A0A146B3S6|A0A146B3S6_HOLAT Alpha-2-macroglobulin OS=Holothuria atra OX=306320 GN=A2M PE=2 SV=1	59406	Cmpd 18528, +MS2(709.3642), 31.4eV, 44.9 min #21356	0
cell pellet	K	TVTAMDVVYALK					1310.7	0	5.5	81	Specific	84.1	78.7	78.7	0.23	4	>tr|W4ZL59|W4ZL59_STRPU Histone H4 OS=Strongylocentrotus purpuratus OX=7668 PE=3 SV=1	29212	Cmpd 39463, +MS2(655.8585), 24.8eV, 81.2 min #43187	0
cell pellet	K	TVTVEEETVIK					1247.67	0	2.4	528	Specific	228.6	131.9	131.9	5.4	6	>tr|A0A2G8KHF6|A0A2G8KHF6_STIJA Putative filamin-B OS=Stichopus japonicus OX=307972 GN=BSL78_15702 PE=4 SV=1	10955	Cmpd 20163, +MS2(624.3416), 28.1eV, 47.7 min #23055	0
cell pellet	K	VEVQEFEDIK					1235.62	0	1.5	114	Specific	165.7	147.5	147.5	0.55	3	>tr|A0A2G8KVL2|A0A2G8KVL2_STIJA Uncharacterized protein OS=Stichopus japonicus OX=307972 GN=BSL78_11054 PE=3 SV=1	26132	Cmpd 25049, +MS2(618.3123), 27.9eV, 55.9 min #28139	0
cell pellet	K	VFLENVIR					989.578	0	2.8	61	Specific	148.2	99.4	99.4	0.23	4	>tr|W4ZL59|W4ZL59_STRPU Histone H4 OS=Strongylocentrotus purpuratus OX=7668 PE=3 SV=1	29212	Cmpd 31190, +MS2(495.2939), 23.0eV, 66.8 min #34555	0
cell pellet	K	VIAAEGEQNASR					1244.62	0	2.2	239	Specific	229.8	229.8	229.8	5.97	4	>tr|W4YLU1|W4YLU1_STRPU PHB domain-containing protein OS=Strongylocentrotus purpuratus OX=7668 PE=4 SV=1	61020	Cmpd 8149, +MS2(622.8165), 23.8eV, 28.1 min #10589	0
cell pellet	K	VIAPPER					781.457	0	7.4	379	Specific	37.8	8.7	8.7	0.08	2	>tr|A0A2G8KMT7|A0A2G8KMT7_STIJA Non-muscle actin II OS=Stichopus japonicus OX=307972 GN=BSL78_13826 PE=3 SV=1	18089	Cmpd 11427, +MS2(391.2349), 18.9eV, 33.1 min #13978	0
cell pellet	K	VIAPPERK					909.552	0	7.1	379	Specific	52.3	45	45	0.06	2	>tr|A0A2G8KMT7|A0A2G8KMT7_STIJA Non-muscle actin II OS=Stichopus japonicus OX=307972 GN=BSL78_13826 PE=3 SV=1	18089	Cmpd 9609, +MS2(303.8576), 13.4eV, 30.2 min #12095	0
cell pellet	K	VISELK					688.424	0	3.5	81	Specific	27.5	0	0	0.24	3	>tr|A0A2G8KUX1|A0A2G8KUX1_STIJA Putative ribosomal protein P2 OS=Stichopus japonicus OX=307972 GN=BSL78_11277 PE=4 SV=1	14424	Cmpd 12420, +MS2(344.7168), 17.1eV, 34.8 min #15008	0
cell pellet	K	VLESR					603.346	0	2.9	129	Specific	139.9	14.5	14.5	0.25	3	>tr|E0AEZ6|E0AEZ6_STIJA Tropomyosin OS=Stichopus japonicus OX=307972 PE=2 SV=1	11673	Cmpd 6328, +MS2(302.1775), 15.4eV, 25.2 min #8703	0
cell pellet	K	VLTHPASVDSLPTSAGQEDHVSMGGFAAR					2937.42	0	13.6	447	Specific	189.8	189.8	189.8	1.52	2	>tr|A0A2G8KDA9|A0A2G8KDA9_STIJA Histidine ammonia-lyase OS=Stichopus japonicus OX=307972 GN=BSL78_17146 PE=3 SV=1	14782	Cmpd 28156, +MS2(735.1194), 27.3eV, 61.4 min #31384	0
cell pellet	K	VTSFPTLK					892.514	0	3	434	Specific	197.3	118	118	2.98	7	>tr|A0A0H4BK46|A0A0H4BK46_STIJA Protein disulfide-isomerase OS=Stichopus japonicus OX=307972 GN=BSL78_09169 PE=2 SV=1	42782	Cmpd 22132, +MS2(446.7619), 21.1eV, 51.0 min #25103	0
cell pellet	K	VVDYTTAK					896.472	0	4.5	125	Specific	67.7	46.3	46.3	1.56	8	>tr|A0A2G8KMD3|A0A2G8KMD3_STIJA Putative ras-related protein (Fragment) OS=Stichopus japonicus OX=307972 GN=BSL78_14012 PE=4 SV=1	25807	Cmpd 9096, +MS2(448.7419), 21.2eV, 29.5 min #11565	0
cell pellet	K	VVPTGDASK					873.468	0	4.2	509	Specific	112.1	65.6	65.6	2.25	6	>tr|A0A2G8KHF6|A0A2G8KHF6_STIJA Putative filamin-B OS=Stichopus japonicus OX=307972 GN=BSL78_15702 PE=4 SV=1	10955	Cmpd 6493, +MS2(437.2393), 20.7eV, 25.5 min #8874	0
cell pellet	K	VVQEYER					922.463	0	4.4	53	Specific	31.8	30.1	30.1	1.52	10	>tr|A0A2D3HXS4|A0A2D3HXS4_STIJA Stomatin OS=Stichopus japonicus OX=307972 PE=2 SV=1	19154	Cmpd 7746, +MS2(461.7371), 21.7eV, 27.4 min #10171	0
cell pellet	K	WC	57	984]AEFR	K		1298.58	0	2.8	29	Specific	34	19.8	19.8	1.64	7	>tr|C6KJ79|C6KJ79_HOLGL Melanotransferrin 1 OS=Holothuria glaberrima OX=31192 PE=2 SV=1	43857	Cmpd 27528, +MS2(649.7972), 29.1eV, 60.2 min #30725	0
cell pellet	K	WTPEVK					759.404	0	5.6	99	Specific	100.6	64.3	64.3	0.21	4	>tr|A0A2G8L2L6|A0A2G8L2L6_STIJA Putative transforming protein RhoA-like OS=Stichopus japonicus OX=307972 GN=BSL78_08631 PE=2 SV=1	41372	Cmpd 14619, +MS2(380.2076), 18.5eV, 38.4 min #17292	0
cell pellet	K	YADQEIPGSPFR					1379.66	0	0.8	478	Specific	272	168	168	6.74	3	>tr|A0A2G8JE62|A0A2G8JE62_STIJA Putative filamin-B OS=Stichopus japonicus OX=307972 GN=BSL78_29146 PE=4 SV=1	10804	Cmpd 25476, +MS2(690.3337), 30.7eV, 56.6 min #28583	0
cell pellet	K	YAEYDYFR					1126.48	0	3.8	61	Specific	353.5	252.1	252.1	2.84	1	>tr|W4XS83|W4XS83_STRPU Fibrinogen C-terminal domain-containing protein OS=Strongylocentrotus purpuratus OX=7668 PE=4 SV=1	49249	Cmpd 22387, +MS2(563.7478), 22.0eV, 51.5 min #25369	0
cell pellet	K	YAHLEDGELR					1202.58	0	4	107	Specific	131.1	115	115	2.7	5	>tr|A0A2G8KRL6|A0A2G8KRL6_STIJA Protein singed OS=Stichopus japonicus OX=307972 GN=BSL78_12509 PE=4 SV=1	18718	Cmpd 14787, +MS2(401.5331), 16.6eV, 38.7 min #17467	0
cell pellet	K	YIIIGDTGVGK					1135.64	0	2.1	9	Specific	222.8	92.4	92.4	4.7	5	>tr|W4YUG2|W4YUG2_STRPU Uncharacterized protein OS=Strongylocentrotus purpuratus OX=7668 PE=4 SV=1	37793	Cmpd 26159, +MS2(568.3227), 25.9eV, 57.8 min #29296	0
cell pellet	K	YNLFR					712.378	0	3.9	60	Specific	30	0	0	0.09	6	>tr|A0A2G8LHI5|A0A2G8LHI5_STIJA Techylectin-5B OS=Stichopus japonicus OX=307972 GN=BSL78_03380 PE=4 SV=1	56808	Cmpd 20278, +MS2(356.6939), 17.6eV, 47.8 min #23174	0
cell pellet	K	YPIEHGIITNWDDM	15	V			1976.91	0	5.1	70	Specific	70.2	70.2	70.2	2.78	2	>tr|W4ZD41|W4ZD41_STRPU Uncharacterized protein OS=Strongylocentrotus purpuratus OX=7668 PE=3 SV=1	62395	Cmpd 26499, +MS2(659.6435), 24.9eV, 58.4 min #29652	0
cell pellet	K	YTFSLSAVAGK					1143.61	0	3.5	54	Specific	130.9	123.7	123.7	2.79	1	>tr|A0A2G8KTL7|A0A2G8KTL7_STIJA Dysferlin (Fragment) OS=Stichopus japonicus OX=307972 GN=BSL78_11750 PE=4 SV=1	8478	Cmpd 30774, +MS2(572.3078), 26.0eV, 66.0 min #34119	0
cell pellet	M	NSFVNDIFER					1240.6	0	3	2	NRagged	129.2	129.2	129.2	0.29	1	>tr|W4YYY9|W4YYY9_STRPU Uncharacterized protein OS=Strongylocentrotus purpuratus OX=7668 PE=4 SV=1	32686	Cmpd 34609, +MS2(620.8033), 28.0eV, 72.8 min #38124	0
cell pellet	R	ADALQQGASQFETNAGK					1735.83	0	5.7	51	Specific	77.1	77.1	77.1	3.49	1	>tr|Q9Y0S8|Q9Y0S8_STRPU Vesicle-associated membrane protein OS=Strongylocentrotus purpuratus OX=7668 PE=2 SV=1	31434	Cmpd 20531, +MS2(579.2830), 22.4eV, 48.3 min #23436	0
cell pellet	R	ADLITLDGGDVYTGGK					1594.8	0	0.5	81	Specific	237	199	199	7.32	12	>tr|A0A0K1Z4Z0|A0A0K1Z4Z0_HOLGL Melanotransferrin 4 OS=Holothuria glaberrima OX=31192 GN=MTf4 PE=2 SV=1	43882	Cmpd 31579, +MS2(797.9020), 29.3eV, 67.5 min #34963	0
cell pellet	R	AFVTPNDIVK					1103.61	0	3.3	299	Specific	150.2	69.8	69.8	0.48	1	>tr|A0A2G8JHF7|A0A2G8JHF7_STIJA Uncharacterized protein OS=Stichopus japonicus OX=307972 GN=BSL78_27988 PE=4 SV=1	12287	Cmpd 26397, +MS2(552.3103), 25.3eV, 58.2 min #29545	0
cell pellet	R	ALEESNYELEGK					1381.65	0	-3.6	166	Specific	96.5	48.1	48.1	0.2	3	>sp|K1C10_HUMAN|(Common contaminant protein)	73433	Cmpd 16389, +MS2(691.3252), 25.9eV, 41.4 min #19135	0
cell pellet	R	ALGLN	0	R			1256.67	0	16.9	38	Specific	4.4	4.4	4.4	0.57	4	>tr|A0A2G8JV23|A0A2G8JV23_STIJA Putative myosin-2 essential light chain-like isoform X2 OS=Stichopus japonicus OX=307972 GN=BSL78_23549 PE=4 SV=1	20622	Cmpd 26043, +MS2(628.8509), 24.0eV, 57.6 min #29175	0
cell pellet	R	ALGLNPTEAELKR					1411.79	0	6.6	38	Specific	99.9	99.9	99.9	2.76	4	>tr|A0A2G8JV23|A0A2G8JV23_STIJA Putative myosin-2 essential light chain-like isoform X2 OS=Stichopus japonicus OX=307972 GN=BSL78_23549 PE=4 SV=1	20622	Cmpd 21825, +MS2(471.2714), 19.0eV, 50.5 min #24784	0
cell pellet	R	ALKEAADVIAESPSALQLR					1982.09	0	5.6	230	Specific	93.3	93.3	93.3	2.7	10	>tr|A0A2D3HXS4|A0A2D3HXS4_STIJA Stomatin OS=Stichopus japonicus OX=307972 PE=2 SV=1	19154	Cmpd 33257, +MS2(661.3724), 25.0eV, 70.5 min #36717	0
cell pellet	R	AMAAEAEASR					1006.46	0	0.7	203	Specific	185.6	87.9	87.9	2.59	10	>tr|A0A2D3HXS4|A0A2D3HXS4_STIJA Stomatin OS=Stichopus japonicus OX=307972 PE=2 SV=1	19154	Cmpd 7730, +MS2(503.7351), 20.0eV, 27.4 min #10154	0
cell pellet	R	ANTTFTINDLQ	0	K			1423.71	0	16.8	468	Specific	8.7	8.7	8.7	0.04	3	>tr|A0A0K1Z546|A0A0K1Z546_HOLGL Melanotransferrin 3 OS=Holothuria glaberrima OX=31192 GN=MTf3 PE=2 SV=1	43699	Cmpd 26700, +MS2(475.2483), 19.1eV, 58.8 min #29862	0
cell pellet	R	AQIDIK					687.404	0	5.3	392	Specific	120.5	8.9	8.9	0.14	6	>tr|A0A2G8KHF6|A0A2G8KHF6_STIJA Putative filamin-B OS=Stichopus japonicus OX=307972 GN=BSL78_15702 PE=4 SV=1	10955	Cmpd 12182, +MS2(344.2072), 17.1eV, 34.3 min #14760	0
cell pellet	R	AVFPSIVGRPR					1198.71	0	1.6	29	Specific	43.5	43.5	43.5	2.27	20	>tr|B8XX44|B8XX44_HOLGL Actin isoform 1 OS=Holothuria glaberrima OX=31192 PE=2 SV=1	43347	Cmpd 24430, +MS2(400.2407), 16.6eV, 54.8 min #27494	0
cell pellet	R	AVGGEVGATSALAPK					1327.72	0	3.5	17	Specific	212.4	117.5	117.5	4.02	1	>tr|A0A2G8LR50|A0A2G8LR50_STIJA Ribosomal-like protein OS=Stichopus japonicus OX=307972 GN=BSL78_00326 PE=3 SV=1	4002	Cmpd 18690, +MS2(664.3668), 29.7eV, 45.2 min #21524	0
cell pellet	R	AVIFR					605.377	0	2.6	60	Specific	127.7	32.3	32.3	0.36	10	>tr|A0A2D3HXS4|A0A2D3HXS4_STIJA Stomatin OS=Stichopus japonicus OX=307972 PE=2 SV=1	19154	Cmpd 16056, +MS2(303.1929), 15.4eV, 40.9 min #18788	0
cell pellet	R		57	984]NVGVR	I		819.378	0	3.4	97	Specific	127	55.1	55.1	0.31	1	>tr|A0A2G8LD14|A0A2G8LD14_STIJA Pancreatic alpha-amylase OS=Stichopus japonicus OX=307972 GN=BSL78_04900 PE=3 SV=1	10986	Cmpd 6917, +MS2(410.1939), 19.7eV, 26.1 min #9312	0
cell pellet	R		57	984]PSFLGMESAGIHETTYNSIMK	C		3159.45	0	3.2	257	Specific	79.3	66.2	66.2	2.69	20	>tr|B8XX44|B8XX44_HOLGL Actin isoform 1 OS=Holothuria glaberrima OX=31192 PE=2 SV=1	43347	Cmpd 49329, +MS2(1053.8239), 37.5eV, 98.5 min #53496	0
cell pellet	R	DAFSLFDK					942.457	0	3.1	14	Specific	115.9	76.7	76.7	2.16	4	>tr|A0A2G8JV23|A0A2G8JV23_STIJA Putative myosin-2 essential light chain-like isoform X2 OS=Stichopus japonicus OX=307972 GN=BSL78_23549 PE=4 SV=1	20622	Cmpd 34206, +MS2(471.7334), 22.1eV, 72.1 min #37705	0
cell pellet	R	DDSTVVDR					906.416	0	4.6	93	Specific	99.2	30.7	30.7	0.05	3	>tr|A0A2G8KRP0|A0A2G8KRP0_STIJA Cdc42 OS=Stichopus japonicus OX=307972 GN=BSL78_12453 PE=4 SV=1	18695	Cmpd 6822, +MS2(453.7139), 21.4eV, 26.0 min #9214	0
cell pellet	R	DFDETLQ	0	L			1024.46	0	3.8	265	Specific	89.4	62.6	62.6	0.02	1	>tr|W4Z261|W4Z261_STRPU Uncharacterized protein OS=Strongylocentrotus purpuratus OX=7668 PE=4 SV=1	59815	Cmpd 16853, +MS2(512.7347), 23.7eV, 42.2 min #19619	0
cell pellet	R	DFTLQDLK					979.51	0	0.4	53	Specific	141	75.7	75.7	2.24	2	>tr|A0A2G8JQG7|A0A2G8JQG7_STIJA Putative membrane-associated progesterone receptor component 1 OS=Stichopus japonicus OX=307972 GN=BSL78_25163 PE=4 SV=1	9959	Cmpd 29506, +MS2(490.2586), 19.6eV, 63.7 min #32792	0
cell pellet	R	DLTDYLM	15	I			1014.48	0	2.1	355	Specific	160.9	160.9	160.9	3.14	3	>tr|W4Y157|W4Y157_STRPU Actin, cytoskeletal 3B OS=Strongylocentrotus purpuratus OX=7668 PE=3 SV=1	38594	Cmpd 25871, +MS2(507.7453), 20.2eV, 57.3 min #28996	0
cell pellet	R	DN	0	021]PAPGDYEVDLR	F		2727.19	0	4.8	568	Specific	33.6	33.6	33.6	2.26	6	>tr|A0A2G8KHF6|A0A2G8KHF6_STIJA Putative filamin-B OS=Stichopus japonicus OX=307972 GN=BSL78_15702 PE=4 SV=1	10955	Cmpd 50880, +MS2(909.7385), 32.8eV, 101.5 min #55121	0
cell pellet	R	DN	0	021]YLTPAAGNGAVK	K		1722.78	0	1.6	177	Specific	71.2	71.2	0	3.28	5	>tr|A0A2G8KRL6|A0A2G8KRL6_STIJA Protein singed OS=Stichopus japonicus OX=307972 GN=BSL78_12509 PE=4 SV=1	18718	Cmpd 19394, +MS2(861.8926), 37.5eV, 46.4 min #22255	0
cell pellet	R	DNIQGITKPAIR					1325.75	0	5.3	25	Specific	84	84	84	0.22	4	>tr|W4ZL59|W4ZL59_STRPU Histone H4 OS=Strongylocentrotus purpuratus OX=7668 PE=3 SV=1	29212	Cmpd 17923, +MS2(442.5917), 18.0eV, 43.9 min #20728	0
cell pellet	R	DSN	0	K			1309.59	0	13.4	465	Specific	243.5	218	120.7	5.06	30	>tr|A0A0K1Z5K0|A0A0K1Z5K0_HOLGL Melanotransferrin 2 OS=Holothuria glaberrima OX=31192 GN=MTf2 PE=2 SV=1	45145	Cmpd 26376, +MS2(655.3077), 29.3eV, 58.2 min #29523	0
cell pellet	R	DTFNHLTTWLEDAR					1718.81	0	4.2	92	Specific	194.4	185.5	185.5	4.21	5	>tr|W4YUG2|W4YUG2_STRPU Uncharacterized protein OS=Strongylocentrotus purpuratus OX=7668 PE=4 SV=1	37793	Cmpd 39893, +MS2(573.6117), 22.2eV, 81.9 min #43634	0
cell pellet	R	DVTIN	0	G			945.5	0	3.4	122	Specific	67.4	14.8	14.8	0.04	3	>tr|A0A0K1Z546|A0A0K1Z546_HOLGL Melanotransferrin 3 OS=Holothuria glaberrima OX=31192 GN=MTf3 PE=2 SV=1	43699	Cmpd 19492, +MS2(473.2552), 22.1eV, 46.5 min #22356	0
cell pellet	R	EADIDGDGQVNYEEFVTMMTSK					2479.06	0	1.5	159	Specific	173.7	173.7	173.7	4.94	20	>tr|A0A2G8LBK1|A0A2G8LBK1_STIJA Putative calmodulin-like OS=Stichopus japonicus OX=307972 GN=BSL78_05530 PE=3 SV=1	19439	Cmpd 47571, +MS2(1240.0374), 43.9eV, 95.1 min #51641	0
cell pellet	R	EADVAFIK					892.478	0	4.4	230	Specific	235.3	86.5	86.5	0.96	3	>tr|A0A0K1Z546|A0A0K1Z546_HOLGL Melanotransferrin 3 OS=Holothuria glaberrima OX=31192 GN=MTf3 PE=2 SV=1	43699	Cmpd 20862, +MS2(446.7443), 21.1eV, 48.8 min #23783	0
cell pellet	R	EIDNVQSEIDELNEK					1774.83	0	1.9	38	Specific	67.5	67.5	67.5	0.22	3	>tr|A0A2G8KVL2|A0A2G8KVL2_STIJA Uncharacterized protein OS=Stichopus japonicus OX=307972 GN=BSL78_11054 PE=3 SV=1	26132	Cmpd 28658, +MS2(887.9224), 38.5eV, 62.3 min #31908	0
cell pellet	R	EVFEMATR					982.466	0	3	169	Specific	225.3	160.6	160.6	4.46	4	>tr|A0A2G8L2L6|A0A2G8L2L6_STIJA Putative transforming protein RhoA-like OS=Stichopus japonicus OX=307972 GN=BSL78_08631 PE=2 SV=1	41372	Cmpd 19080, +MS2(491.7382), 22.9eV, 45.8 min #21929	0
cell pellet	R	FDVYGVK					827.43	0	6.1	662	Specific	124.5	9.1	9.1	0.04	2	>tr|A0A146B3S6|A0A146B3S6_HOLAT Alpha-2-macroglobulin OS=Holothuria atra OX=306320 GN=A2M PE=2 SV=1	59406	Cmpd 20505, +MS2(414.2211), 19.8eV, 48.2 min #23410	0
cell pellet	R	FFDITPGIK					1037.57	0	1.1	187	Specific	182.7	178	178	3.55	5	>tr|Q6EEF4|Q6EEF4_HOLGL Ependymin-related protein OS=Holothuria glaberrima OX=31192 GN=Epen PE=2 SV=1	43847	Cmpd 34164, +MS2(519.2875), 24.0eV, 72.1 min #37661	0
cell pellet	R	FLISFDGIGM	15	K			1271.64	0	-8.5	54	Specific	186.3	107	107	1.85	5	>tr|Q6EEF4|Q6EEF4_HOLGL Ependymin-related protein OS=Holothuria glaberrima OX=31192 GN=Epen PE=2 SV=1	43847	Cmpd 43513, +MS2(636.3209), 28.6eV, 88.0 min #47403	0
cell pellet	R	FQPVHDLTIGVEFGAR					1785.93	0	5.9	31	Specific	38.2	38.2	38.2	2.71	5	>tr|W4YUG2|W4YUG2_STRPU Uncharacterized protein OS=Strongylocentrotus purpuratus OX=7668 PE=4 SV=1	37793	Cmpd 36690, +MS2(595.9844), 22.9eV, 76.3 min #40290	0
cell pellet	R	FRC	57	984]PSFLGMESAGIHETTYNSIMK	C		3462.62	0	5.9	255	Specific	19.1	19.1	19.1	2.36	20	>tr|B8XX44|B8XX44_HOLGL Actin isoform 1 OS=Holothuria glaberrima OX=31192 PE=2 SV=1	43347	Cmpd 47798, +MS2(866.4148), 31.4eV, 95.5 min #51880	0
cell pellet	R	GAAGALLVYDITR					1319.73	0	2.4	78	Specific	185.7	185.7	185.7	4.31	5	>tr|W4YUG2|W4YUG2_STRPU Uncharacterized protein OS=Strongylocentrotus purpuratus OX=7668 PE=4 SV=1	37793	Cmpd 36880, +MS2(660.3711), 29.5eV, 76.6 min #40488	0
cell pellet	R	GAHGIIVVYDVTDQESFNNVK					2305.15	0	1.3	75	Specific	181.5	181.5	181.5	5.5	8	>tr|A0A2G8KMD3|A0A2G8KMD3_STIJA Putative ras-related protein (Fragment) OS=Stichopus japonicus OX=307972 GN=BSL78_14012 PE=4 SV=1	25807	Cmpd 33830, +MS2(769.0545), 28.4eV, 71.5 min #37312	0
cell pellet	R	GVESILLIEK					1100.66	0	15.6	1012	Specific	299.4	34.8	34.8	2.05	1	>tr|W4ZJG5|W4ZJG5_STRPU HIRAN domain-containing protein OS=Strongylocentrotus purpuratus OX=7668 PE=4 SV=1	50745	Cmpd 27659, +MS2(367.5626), 15.5eV, 60.4 min #30862	0
cell pellet	R	GYPTLK					678.382	0	3.3	98	Specific	41.8	23	23	0.24	7	>tr|A0A0H4BK46|A0A0H4BK46_STIJA Protein disulfide-isomerase OS=Stichopus japonicus OX=307972 GN=BSL78_09169 PE=2 SV=1	42782	Cmpd 13204, +MS2(339.6958), 16.9eV, 36.1 min #15821	0
cell pellet	R	HIPNSPFK					939.505	0	1.5	280	Specific	90.2	57.7	57.7	0.14	2	>tr|A0A2G8KWA4|A0A2G8KWA4_STIJA Putative filamin-B OS=Stichopus japonicus OX=307972 GN=BSL78_10927 PE=4 SV=1	22945	Cmpd 15355, +MS2(470.2567), 18.9eV, 39.7 min #18059	0
cell pellet	R	HQGVMVGMGQK					1171.57	0	6.3	40	Specific	366.7	366.7	366.7	7.57	20	>tr|B8XX44|B8XX44_HOLGL Actin isoform 1 OS=Holothuria glaberrima OX=31192 PE=2 SV=1	43347	Cmpd 13088, +MS2(391.1977), 16.3eV, 35.9 min #15701	0
cell pellet	R	IAAEASR					717.389	0	4	70	Specific	182.3	23.3	23.3	1.49	6	>sp|P02286|H2B_ASTRU Histone H2B, gonadal OS=Asterias rubens OX=7604 PE=1 SV=2	21	Cmpd 5730, +MS2(359.1996), 17.7eV, 24.2 min #8081	0
cell pellet	R	IIEVSGQK					873.504	0	4.7	16	Specific	159.6	74.1	74.1	2.24	3	>tr|W4Y609|W4Y609_STRPU Uncharacterized protein OS=Strongylocentrotus purpuratus OX=7668 PE=4 SV=1	60509	Cmpd 11293, +MS2(437.2577), 20.7eV, 32.9 min #13840	0
cell pellet	R	ILIAVNGQVFDVTR					1544.88	0	1.1	70	Specific	156.5	156.5	156.5	3.98	2	>tr|A0A2G8JQG7|A0A2G8JQG7_STIJA Putative membrane-associated progesterone receptor component 1 OS=Stichopus japonicus OX=307972 GN=BSL78_25163 PE=4 SV=1	9959	Cmpd 39077, +MS2(772.9443), 34.0eV, 80.5 min #42787	0
cell pellet	R	ILMVGLDAAGK					1087.62	0	3.3	19	Specific	181.3	116.7	116.7	3.36	3	>tr|A0A2G8JG20|A0A2G8JG20_STIJA Putative ADP-ribosylation factor 1-like OS=Stichopus japonicus OX=307972 GN=BSL78_28496 PE=3 SV=1	7911	Cmpd 29599, +MS2(544.3144), 21.3eV, 64.0 min #32891	0
cell pellet	R	ILVTR					601.403	0	5.5	158	Specific	94.8	2	2	0.11	5	>tr|A0A2G8L6C7|A0A2G8L6C7_STIJA Annexin OS=Stichopus japonicus OX=307972 GN=BSL78_07396 PE=3 SV=1	57320	Cmpd 11650, +MS2(301.2069), 15.4eV, 33.5 min #14210	0
cell pellet	R	IN	0	S			1013.5	0	4	40	Specific	92.3	70.7	70.7	0.38	1	>tr|A0A2G8LB15|A0A2G8LB15_STIJA Putative tyrosine-protein kinase OS=Stichopus japonicus OX=307972 GN=BSL78_05645 PE=4 SV=1	56208	Cmpd 20324, +MS2(507.2582), 23.5eV, 47.9 min #23222	0
cell pellet	R	ISGLIYEETR					1180.62	0	5	47	Specific	172.2	127.4	127.4	0.31	4	>tr|W4ZL59|W4ZL59_STRPU Histone H4 OS=Strongylocentrotus purpuratus OX=7668 PE=3 SV=1	29212	Cmpd 22350, +MS2(590.8170), 22.8eV, 51.4 min #25330	0
cell pellet	R	KDLYANTVLSGGSTMFPGIADR					2313.15	0	3	462	Specific	39.6	35	35	2.84	3	>tr|W4Y157|W4Y157_STRPU Actin, cytoskeletal 3B OS=Strongylocentrotus purpuratus OX=7668 PE=3 SV=1	38594	Cmpd 38369, +MS2(771.7253), 28.5eV, 79.3 min #42043	0
cell pellet	R	KETNEIVDYNGGR					1494.72	0	4	445	Specific	149.8	130.9	130.9	3.66	7	>tr|A0A0H4BK46|A0A0H4BK46_STIJA Protein disulfide-isomerase OS=Stichopus japonicus OX=307972 GN=BSL78_09169 PE=2 SV=1	42782	Cmpd 12819, +MS2(498.9129), 19.9eV, 35.5 min #15423	0
cell pellet	R	KIIAEVDTNNSGTIGYNEFLQMMLGKK					3014.53	0	1	94	Specific	46.1	46.1	46.1	2.69	5	>tr|A0A096XDA7|A0A096XDA7_STIJA Allograft inflammatory factor 1 OS=Stichopus japonicus OX=307972 GN=AIF-1 PE=2 SV=1	4392	Cmpd 47878, +MS2(754.3894), 27.9eV, 95.6 min #51963	0
cell pellet	R	KLQLTEEELSR					1345.73	0	3.2	91	Specific	167.4	99.3	99.3	2.58	3	>tr|E0AEZ6|E0AEZ6_STIJA Tropomyosin OS=Stichopus japonicus OX=307972 PE=2 SV=1	11673	Cmpd 18719, +MS2(673.3719), 30.0eV, 45.2 min #21554	0
cell pellet	R	LAPDFDALDVANK					1388.71	0	2.7	183	Specific	167.5	167.5	167.5	3.83	2	>tr|A0A2G8JZP1|A0A2G8JZP1_STIJA Putative 60S ribosomal protein L23a OS=Stichopus japonicus OX=307972 GN=BSL78_21938 PE=3 SV=1	17249	Cmpd 32993, +MS2(694.8583), 30.9eV, 70.0 min #36440	0
cell pellet	R	LEYAGYIM	15	Y			1303.62	0	3.3	1010	Specific	159.3	17.6	17.6	0.13	2	>tr|W4ZJY9|W4ZJY9_STRPU Uncharacterized protein OS=Strongylocentrotus purpuratus OX=7668 PE=4 SV=1	30828	Cmpd 8789, +MS2(435.2142), 17.8eV, 29.0 min #11249	0
cell pellet	R	LNEQSAER					946.459	0	2.8	32	Specific	295	120.9	120.9	1.58	1	>tr|A0A2G8LAC7|A0A2G8LAC7_STIJA Uncharacterized protein OS=Stichopus japonicus OX=307972 GN=BSL78_05901 PE=4 SV=1	25252	Cmpd 5519, +MS2(473.7344), 22.2eV, 23.9 min #7862	0
cell pellet	R	LTPEDIEK					944.494	0	1.7	545	Specific	63.4	27.2	27.2	1.47	3	>tr|A0A0H4BE19|A0A0H4BE19_STIJA GRP78 OS=Stichopus japonicus OX=307972 PE=2 SV=1	42345	Cmpd 15042, +MS2(472.7512), 22.1eV, 39.2 min #17732	0
cell pellet	R	LVDGSSSNEGR					1120.52	0	4.9	20	Specific	210.7	147.7	147.7	0.86	1	>tr|W4Y3F4|W4Y3F4_STRPU Uncharacterized protein OS=Strongylocentrotus purpuratus OX=7668 PE=4 SV=1	28021	Cmpd 5491, +MS2(560.7678), 25.6eV, 23.8 min #7833	0
cell pellet	R		0	N			1257.6	0	14.1	575	Specific	155.9	147.1	147.1	3	3	>tr|A0A0H4BE19|A0A0H4BE19_STIJA GRP78 OS=Stichopus japonicus OX=307972 PE=2 SV=1	42345	Cmpd 31478, +MS2(629.3124), 24.0eV, 67.4 min #34857	0
cell pellet	R		0	021]GIATSASYPTV	-		1826.82	0	1.4	316	CRagged	50.9	50.9	0	2.7	3	>tr|A9LJ19|A9LJ19_STIJA Cathepsin L OS=Stichopus japonicus OX=307972 PE=2 SV=1	2539	Cmpd 23290, +MS2(913.9162), 39.5eV, 52.9 min #26306	0
cell pellet	R	NDEELNK					861.395	0	7.5	89	Specific	121.3	121.3	121.3	2.27	2	>sp|P69139|H2A3_PSAMI Late histone H2A.3, gonadal OS=Psammechinus miliaris OX=7660 PE=1 SV=2	26	Cmpd 5772, +MS2(431.2043), 20.5eV, 24.3 min #8124	0
cell pellet	R	NDLEGFAYSLK					1256.62	0	3.7	575	Specific	81.5	81.5	81.5	2.57	3	>tr|A0A0H4BE19|A0A0H4BE19_STIJA GRP78 OS=Stichopus japonicus OX=307972 PE=2 SV=1	42345	Cmpd 31623, +MS2(628.8139), 28.3eV, 67.6 min #35008	0
cell pellet	R	NKDN	0	021]GIATSASYPTV	-		1826.82	0	1.1	316	CRagged	314.3	314.3	0	6.95	3	>tr|A9LJ19|A9LJ19_STIJA Cathepsin L OS=Stichopus japonicus OX=307972 PE=2 SV=1	2539	Cmpd 23124, +MS2(913.9159), 39.5eV, 52.7 min #26133	0
cell pellet	R	NKDNQ	0	021]GIATSASYPTV	-		1826.82	0	2.8	316	CRagged	153.8	153.8	35.1	4.52	3	>tr|A9LJ19|A9LJ19_STIJA Cathepsin L OS=Stichopus japonicus OX=307972 PE=2 SV=1	2539	Cmpd 23118, +MS2(609.6140), 23.4eV, 52.6 min #26127	0
cell pellet	R	NLTNPNTVIFLIGNK					1657.93	0	5.4	75	Specific	220.3	201.7	201.7	5.78	3	>tr|W4Y609|W4Y609_STRPU Uncharacterized protein OS=Strongylocentrotus purpuratus OX=7668 PE=4 SV=1	60509	Cmpd 42634, +MS2(553.3169), 21.6eV, 86.5 min #46486	0
cell pellet	R	NQETYGEDPYLTGELVK					1955.92	0	2.4	178	Specific	199.4	199.4	199.4	3.04	1	>tr|A0A2G8LPK0|A0A2G8LPK0_STIJA Putative beta-D-xylosidase 1 OS=Stichopus japonicus OX=307972 GN=BSL78_00899 PE=4 SV=1	8414	Cmpd 30167, +MS2(978.4676), 35.0eV, 64.9 min #33484	0
cell pellet	R	NSHEPYYDYSGAFR					1705.72	0	4.8	565	Specific	143	143	143	3.53	7	>tr|C6KJ79|C6KJ79_HOLGL Melanotransferrin 1 OS=Holothuria glaberrima OX=31192 PE=2 SV=1	43857	Cmpd 21489, +MS2(569.2489), 22.1eV, 49.9 min #24435	0
cell pellet	R	NTHEPYYGYTGALR					1641.77	0	3.6	556	Specific	80.7	80.7	80.7	2.72	30	>tr|A0A0K1Z5K0|A0A0K1Z5K0_HOLGL Melanotransferrin 2 OS=Holothuria glaberrima OX=31192 GN=MTf2 PE=2 SV=1	45145	Cmpd 19368, +MS2(547.9287), 21.4eV, 46.3 min #22227	0
cell pellet	R	NVLGTK					631.377	0	5.4	171	Specific	31.2	6.5	6.5	0.14	4	>tr|W4YLU1|W4YLU1_STRPU PHB domain-containing protein OS=Strongylocentrotus purpuratus OX=7668 PE=4 SV=1	61020	Cmpd 9808, +MS2(316.1940), 13.8eV, 30.5 min #12300	0
cell pellet	R	NWNDYK					839.368	0	6.1	10	Specific	98.1	52.4	52.4	0.1	6	>tr|A0A2G8LHI5|A0A2G8LHI5_STIJA Techylectin-5B OS=Stichopus japonicus OX=307972 GN=BSL78_03380 PE=4 SV=1	56808	Cmpd 11645, +MS2(420.1903), 20.1eV, 33.5 min #14205	0
cell pellet	R		-17	K			1000.47	0	3.8	229	Specific	284	206.4	206.4	5.67	5	>tr|A0A2G8KRL6|A0A2G8KRL6_STIJA Protein singed OS=Stichopus japonicus OX=307972 GN=BSL78_12509 PE=4 SV=1	18718	Cmpd 5383, +MS2(500.7403), 23.2eV, 23.6 min #7720	0
cell pellet	R	QGADVSANQK					1017.5	0	2.6	229	Specific	84.6	54.2	54.2	1.86	5	>tr|A0A2G8KRL6|A0A2G8KRL6_STIJA Protein singed OS=Stichopus japonicus OX=307972 GN=BSL78_12509 PE=4 SV=1	18718	Cmpd 5138, +MS2(509.2529), 23.6eV, 23.2 min #7464	0
cell pellet	R	RSESWIGIYTPK					1436.75	0	2.4	148	Specific	188.9	149	149	4.31	5	>tr|Q6EEF4|Q6EEF4_HOLGL Ependymin-related protein OS=Holothuria glaberrima OX=31192 GN=Epen PE=2 SV=1	43847	Cmpd 26889, +MS2(479.5904), 19.2eV, 59.1 min #30060	0
cell pellet	R	SIESFFAK					928.478	0	2.6	62	Specific	108.4	19.4	19.4	0.05	1	>tr|W4ZGR0|W4ZGR0_STRPU Fanconi-associated nuclease OS=Strongylocentrotus purpuratus OX=7668 PE=3 SV=1	35891	Cmpd 22183, +MS2(464.7436), 18.7eV, 51.1 min #25156	0
cell pellet	R	SLGQNPTEAELQ	0	K			4070.83	-1	10.6	70	Specific	148.2	148.2	4	3.5	20	>tr|A0A2G8LBK1|A0A2G8LBK1_STIJA Putative calmodulin-like OS=Stichopus japonicus OX=307972 GN=BSL78_05530 PE=3 SV=1	19439	Cmpd 55677, +MS2(1357.2949), 47.9eV, 110.5 min #60151	0
cell pellet	R	SLGQNPTEAELQDM	15	K			4085.84	0	0.7	70	Specific	3.9	3.9	3.9	2.78	20	>tr|A0A2G8LBK1|A0A2G8LBK1_STIJA Putative calmodulin-like OS=Stichopus japonicus OX=307972 GN=BSL78_05530 PE=3 SV=1	19439	Cmpd 53841, +MS2(1362.6196), 48.1eV, 107.0 min #58221	0
cell pellet	R	SLGQNPTEAELQDMIN	0	K			4070.83	-1	8.4	70	Specific	463.7	463.7	25	9.15	20	>tr|A0A2G8LBK1|A0A2G8LBK1_STIJA Putative calmodulin-like OS=Stichopus japonicus OX=307972 GN=BSL78_05530 PE=3 SV=1	19439	Cmpd 55650, +MS2(1357.2919), 47.9eV, 110.4 min #60123	0
cell pellet	R	SLGQNPTEAELQDMINEVDADGNGTIDFPEFLTM	15	K			4085.84	0	6.1	70	Specific	15.9	15.9	0	2.75	20	>tr|A0A2G8LBK1|A0A2G8LBK1_STIJA Putative calmodulin-like OS=Stichopus japonicus OX=307972 GN=BSL78_05530 PE=3 SV=1	19439	Cmpd 54940, +MS2(1362.6269), 48.1eV, 109.1 min #59377	0
cell pellet	R	SLGQNPTEAELQDMINEVDADGNGTIDFPEFLTMMAR					4069.85	0	2.8	70	Specific	143.1	143.1	43.3	4.94	20	>tr|A0A2G8LBK1|A0A2G8LBK1_STIJA Putative calmodulin-like OS=Stichopus japonicus OX=307972 GN=BSL78_05530 PE=3 SV=1	19439	Cmpd 55706, +MS2(1357.2908), 47.9eV, 110.5 min #60181	0
cell pellet	R	SLVVHEGVDDLGK					1367.72	0	8.7	118	Specific	32.2	32.2	32.2	0.66	2	>tr|A0A5B9HFR1|A0A5B9HFR1_9ECHN Superoxide dismutase [Cu-Zn] OS=Psychropotes longicauda OX=55639 PE=2 SV=1	47712	Cmpd 19464, +MS2(456.5810), 18.5eV, 46.5 min #22327	0
cell pellet	R	SNTDVTIDNLK					1219.62	0	2.1	124	Specific	161.7	133.9	133.9	3.62	12	>tr|A0A0K1Z4Z0|A0A0K1Z4Z0_HOLGL Melanotransferrin 4 OS=Holothuria glaberrima OX=31192 GN=MTf4 PE=2 SV=1	43882	Cmpd 18631, +MS2(610.3132), 27.5eV, 45.1 min #21463	0
	R	TITSSYYR					990.489	0	2.3	67	Specific	84	84	84	2.05	8	>tr|A0A2G8KMD3|A0A2G8KMD3_STIJA Putative ras-related protein (Fragment) OS=Stichopus japonicus OX=307972 GN=BSL78_14012 PE=4 SV=1	25807	Cmpd 12801, +MS2(495.7493), 23.0eV, 35.4 min #15404	0
cell pellet	R	TLITR					603.382	0	6.1	233	Specific	49.3	15	15	0.16	5	>tr|A0A2G8L6C7|A0A2G8L6C7_STIJA Annexin OS=Stichopus japonicus OX=307972 GN=BSL78_07396 PE=3 SV=1	57320	Cmpd 10911, +MS2(302.1967), 15.4eV, 32.4 min #13445	0
cell pellet	R	TLLEGEESR					1033.52	0	6.9	483	Specific	78.9	33.1	33.1	1.3	2	>sp|K2C1_HUMAN|(Common contaminant protein)	73448	Cmpd 13383, +MS2(517.2652), 23.9eV, 36.4 min #16007	0
cell pellet	R	TLSDYNIQK					1081.55	0	3	199	Specific	141.8	59.9	59.9	2.16	3	>tr|A0A2G8KC39|A0A2G8KC39_STIJA Putative polyubiquitin-B isoform X2 OS=Stichopus japonicus OX=307972 GN=BSL78_17582 PE=4 SV=1	10577	Cmpd 14565, +MS2(541.2815), 24.8eV, 38.3 min #17235	0
cell pellet	R	TTGIVLDSGDGVSHTVPIYEGYALPHAILR					3151.64	0	4.1	148	Specific	111	111	111	4.85	20	>tr|B8XX44|B8XX44_HOLGL Actin isoform 1 OS=Holothuria glaberrima OX=31192 PE=2 SV=1	43347	Cmpd 43218, +MS2(788.6692), 29.0eV, 87.5 min #47094	0
cell pellet	R	TVSFDVPPQEILSK					1559.83	0	-0.6	95	Specific	21.6	18	18	1.24	10	>tr|A0A2D3HXS4|A0A2D3HXS4_STIJA Stomatin OS=Stichopus japonicus OX=307972 PE=2 SV=1	19154	Cmpd 35964, +MS2(780.4190), 34.2eV, 75.1 min #39536	0
cell pellet	R	TVSFDVPPQEILTK					1573.85	0	1.1	116	Specific	163.1	163.1	163.1	3.98	4	>tr|W4YLU1|W4YLU1_STRPU PHB domain-containing protein OS=Strongylocentrotus purpuratus OX=7668 PE=4 SV=1	61020	Cmpd 36190, +MS2(787.4281), 34.5eV, 75.5 min #39771	0
cell pellet	R	TVVQAESNR					1003.52	0	-0.7	119	Specific	33.5	19.1	19.1	0.03	1	>tr|W4XNR8|W4XNR8_STRPU Integrase catalytic domain-containing protein OS=Strongylocentrotus purpuratus OX=7668 PE=4 SV=1	29066	Cmpd 9553, +MS2(502.2616), 23.3eV, 30.2 min #12037	0
cell pellet	R	VFDKDGN	0	H			1739.86	0	2	123	Specific	18.5	18.5	18.5	2.31	20	>tr|A0A2G8LBK1|A0A2G8LBK1_STIJA Putative calmodulin-like OS=Stichopus japonicus OX=307972 GN=BSL78_05530 PE=3 SV=1	19439	Cmpd 30910, +MS2(580.6260), 22.5eV, 66.3 min #34262	0
cell pellet	R	VFDKDGNGTINSAELR					1735.86	0	4.9	78	Specific	247.8	235.8	235.8	5.7	4	>tr|A0A2G8JV23|A0A2G8JV23_STIJA Putative myosin-2 essential light chain-like isoform X2 OS=Stichopus japonicus OX=307972 GN=BSL78_23549 PE=4 SV=1	20622	Cmpd 18019, +MS2(579.2947), 22.4eV, 44.1 min #20830	0
cell pellet	R	VIEEK					617.351	0	5.5	67	Specific	129.3	51	51	0.25	5	>tr|Q6EEF4|Q6EEF4_HOLGL Ependymin-related protein OS=Holothuria glaberrima OX=31192 GN=Epen PE=2 SV=1	43847	Cmpd 5789, +MS2(309.1806), 15.7eV, 24.3 min #8142	0
cell pellet	R	VNSYPGNDPTK					1191.56	0	4.6	220	Specific	126.7	102.7	102.7	2.75	6	>tr|A0A2G8KHF6|A0A2G8KHF6_STIJA Putative filamin-B OS=Stichopus japonicus OX=307972 GN=BSL78_15702 PE=4 SV=1	10955	Cmpd 7907, +MS2(596.2884), 22.9eV, 27.7 min #10338	0
cell pellet	R	VSTEVDAR					876.442	0	2.1	101	Specific	54.6	3.2	3.2	1.4	2	>tr|A0A2G8LPV2|A0A2G8LPV2_STIJA Transaldolase OS=Stichopus japonicus OX=307972 GN=BSL78_00811 PE=4 SV=1	20945	Cmpd 7852, +MS2(438.7256), 17.9eV, 27.6 min #10281	0
cell pellet	R	VTEEVLSYTYR					1359.68	0	-1.6	112	Specific	208.5	164.9	164.9	3.09	1	>tr|A0A2G8JH77|A0A2G8JH77_STIJA Fructose-bisphosphate aldolase OS=Stichopus japonicus OX=307972 GN=BSL78_28079 PE=3 SV=1	55579	Cmpd 23893, +MS2(680.3421), 30.3eV, 53.9 min #26931	0
cell pellet	R	WC	57	984]EANK	C		1338.6	0	2.5	34	Specific	26.4	10.1	10.1	1.91	12	>tr|A0A0K1Z4Z0|A0A0K1Z4Z0_HOLGL Melanotransferrin 4 OS=Holothuria glaberrima OX=31192 GN=MTf4 PE=2 SV=1	43882	Cmpd 16745, +MS2(669.8050), 29.9eV, 42.0 min #19507	0
cell pellet	R	YASENVNK					924.442	0	5.1	104	Specific	132.3	57.3	57.3	1.21	8	>tr|A0A2G8KMD3|A0A2G8KMD3_STIJA Putative ras-related protein (Fragment) OS=Stichopus japonicus OX=307972 GN=BSL78_14012 PE=4 SV=1	25807	Cmpd 5586, +MS2(462.7271), 21.7eV, 24.0 min #7931	0
cell pellet	R	YDLTVPFAR					1081.57	0	0.8	140	Specific	159.9	135.1	135.1	3.31	1	>tr|A0A2G8JP90|A0A2G8JP90_STIJA AA_TRNA_LIGASE_II domain-containing protein OS=Stichopus japonicus OX=307972 GN=BSL78_25568 PE=4 SV=1	6226	Cmpd 33656, +MS2(541.2879), 24.8eV, 71.2 min #37132	0
cell pellet	R	YLQTLNTISAEK					1380.74	0	2.2	270	Specific	303	174.8	174.8	7.24	4	>tr|W4YLU1|W4YLU1_STRPU PHB domain-containing protein OS=Strongylocentrotus purpuratus OX=7668 PE=4 SV=1	61020	Cmpd 22910, +MS2(690.8736), 30.7eV, 52.3 min #25912	0
cell pellet	R	YLQTLSAISAEK					1323.72	0	1.3	249	Specific	278	266.4	266.4	7.12	10	>tr|A0A2D3HXS4|A0A2D3HXS4_STIJA Stomatin OS=Stichopus japonicus OX=307972 PE=2 SV=1	19154	Cmpd 25504, +MS2(662.3623), 29.6eV, 56.6 min #28613	0
cell pellet	R	YLTVAAIFR					1053.61	0	1.8	310	Specific	170.3	104.1	104.1	2.99	2	>tr|A0A2G8KYX9|A0A2G8KYX9_STIJA Tubulin beta chain OS=Stichopus japonicus OX=307972 GN=BSL78_09919 PE=3 SV=1	7477	Cmpd 40032, +MS2(527.3092), 24.3eV, 82.1 min #43778	0
cell pellet	R	YYQPDFGQR					1173.53	0	2.9	944	Specific	344.1	155.9	155.9	6.68	1	>tr|A0A2G8LBZ1|A0A2G8LBZ1_STIJA Uncharacterized protein OS=Stichopus japonicus OX=307972 GN=BSL78_05295 PE=4 SV=1	9818	Cmpd 17835, +MS2(587.2715), 22.7eV, 43.8 min #20637	0

## Sheet: peptide ranker
score	peptide				0.83051 HGFGFLNGEF
0.996047	FC				0.730801 NGFGFLGSEF
0.988206	FDFFR				0.725245 TSGWIVPIGL
0.969604	GDWIWPAIWLLPK				0.692044 NGFGFLNTEF
0.95655	YDFFR				0.617193 VFDKDGNGFI
0.955783	FDYFR				0.561859 AGFAGDDAPR
0.939038	PSTFDWWK				0.559026 GIHVPGSPFQ
0.924501	FMK				0.527002 SLNNQFASFI
0.917511	FDNFR				0.492081 TAGWNIPVGY
0.913178	GFQC				0.477755 VGFGDLNENF
0.874907	VFGM				0.466169 FFESFGDLST
0.84418	YEFFR				0.415791 FGTIGFDDGI
0.841265	HGFGFLNGEFWLGNDK				0.408411 EAFTDADNFG
0.802018	YDLFR				0.368086 NGFGELDHEF
0.795329	SKFWK				0.367658 AMSIMNSFVN
0.791159	GGSIGGFLK				0.34272 IGPQHSPNNP
0.787594	YSLFR				0.313369 LSSPATLNSR
0.786124	YNLFR				0.313251 EGFGELDHEF
0.771893	VFGMKPIM				0.300892 IDFVDYDGDP
0.762701	AGLQFPVGR				0.289685 RDSNFGINDL
0.760928	DWN				0.262449 DSNFGINDLE
0.73568	NGFGFLNTEFWLGNEK				0.234426 EGQADLITLD
0.725789	GFDGPEGPR				0.227608 DGNGFISAAE
0.725247	GSGGGSSGGSIGGR				0.214801 LFDSAGYTDS
0.721685	YDNFR				0.183181 LFDSEDYEGS
0.70543	FIAMK				0.178261 SYELPDGQVI
0.70014	VGFGDLNENFWLGNEK				0.167289 YPIEHGIITN
0.693973	TSGWIVPIGLLIK				0.165831 ADLITLDGGD
0.685956	EGFGQLNHEFWLGNEK				0.161349 LSQLGTYSGT
0.671703	EGFGFLQR				0.156763 ASLPVEFTVD
0.670648	SYM				0.148528 ATAEEGAEFL
0.65427	GGSGGGGSISGGGYGSGGGSGGR				0.148112 FEVDVQSDGR
0.645324	TGFGFLSR				0.134428 NLDLDSIIAE
0.644548	SMR				0.126797 YPIEHGIVTN
0.639061	IDGSIDFYR				0.123377 VDLLNQEIEF
0.632265	DSNFGIN				0.114766 EGGDEAIIAQ
0.62791	YTLFR				0.110455 PSSESSIQDD
0.627143	GSSSGGGYSSGSSSYGSGGR				0.108751 EAADVIAESP
0.621141	NGFGELDHEFWLGNDK				0.106975 ESINVEQAFQ
0.613966	DLLFK				0.100249 SLGQNPTEAE
0.601558	DFWLGNDK				0.0973249 LSHLTNQADY
0.600521	GPAGPTGPTGPAGATGER				0.0941281 NTYDTWLSEE
0.591756	GGSGGSHGGGSGFGGESGGSYGGGEEASGSGGGYGGGSGK				0.082786 LSISTLEDTI
0.580524	EGFGELDHEFWLGNEK				0.0813883 LAYITNQKDY
0.561859	AGFAGDDAPR				0.0624767 DSYVGDEAQS
0.557034	DGSPYYAK				0.0511673 KEEIEGELSN
0.552305	GGQ				0.0485436 VISVGTTENK
0.542934	AVFPSIVGR				0.0481739 NTLPTKDTID
0.525345	IASIYLR				0.0458802 ETDSEEEIRE
0.519405	WTVFQR
0.489784	FFESFGDLSTPDAVMGNPK
0.483552	IYAPR
0.477866	LNSLDFK
0.473372	ADLITLDGGDIYMAGK
0.463257	SSGSSYPSLLQ
0.441298	EFWLGNDK
0.435401	DWEDYK
0.429737	DLTDYLMK
0.427527	EGFGFLSTN
0.421364	DYQLR
0.416765	DGGGWTVIQR
0.4127	EGSPYYAK
0.411458	YDASEFR
0.404992	IITHPNFNGNTLDNDIMLIK
0.402016	TEDGWFELK
0.397543	SLNNQFASFIDK
0.39454	FYEYIMEYK
0.394341	SYMQK
0.393491	ADNPDININ
0.387406	ADNPDIN
0.384074	EFWLGNEK
0.383878	ADNPDININNLEGRK
0.380763	QYQLR
0.371413	IITHPNFN
0.369789	LLSGVTIAQGGVLPNIQAVLLPK
0.368356	EGFGQLN
0.361967	EITALAPPTMK
0.360111	ADNPDININNLEGR
0.347028	ADNPDININN
0.343533	LSSPATLN
0.339562	VC
0.333827	DWNEYK
0.330174	FGQDTK
0.327682	ADLITLDGGDIYM
0.326988	IITHPNFNGNTLDNDIM
0.324899	ESYSIYIYK
0.324828	EGQADLITLDGGDVFR
0.323068	DSNFGINDLEGKK
0.318994	LFDSEDYEGSDLLFK
0.317255	EAFSLFDKDGDGTITTK
0.317089	ADDIGYVK
0.313369	LSSPATLNSR
0.313325	DSNFGINDLEGK
0.307787	EMAEFR
0.303807	SYTIAVM
0.301999	IDFVSKSDDPYFAK
0.294532	FVEMK
0.294235	YPIEHGIITNWDDMEK
0.289144	ISDEYYEGK
0.28849	GTGASGTFK
0.287243	QDTSLSPTR
0.285773	GTGASGSFK
0.284989	GDYQ
0.284839	LFDSAGYTDSEGNSGKDLLFK
0.270184	HTGQEGWTDFYDPR
0.260395	DSLVDIR
0.257108	TQFSR
0.2541	AMSIMNSFVNDIFER
0.253171	SYTIAVMK
0.246779	YPIEHGIVTNWDDMEK
0.244985	GILTLK
0.24436	IDFVDYDGDPYYAK
0.241995	ALGNLGPVAQK
0.238965	LYYLTNQGR
0.233656	TPGTLK
0.229356	TYQLR
0.219544	YSEMK
0.217956	VFQTDIELR
0.20991	LFDSAGYTDSEGN
0.206175	SYELPDGQVITIGNER
0.205624	SYTIAVMKK
0.198206	VFGTHSVSVMK
0.194256	EM
0.19377	VDLLNQEIEFLK
0.19371	IAFLTNQK
0.193337	LSFLTNQK
0.192907	RDSNFGINDLEGK
0.192424	LFDSAGYTDSEGNSGK
0.190768	ATAEEGAEFLKR
0.187743	LAFIEVDR
0.187591	IITHPN
0.184758	VGAHAGEYGAEALER
0.182758	IAYLTNQR
0.180685	GYHGIAVVK
0.174486	ALLIAQK
0.173807	VNVDEVGGEALGR
0.170181	GYSFTTTAER
0.166187	FLEQQNQVLQTK
0.161954	LYYLTNQR
0.160575	PIMEETYSNNIR
0.160252	EISRLLQ
0.156505	SENALLEK
0.156408	IDGTIN
0.155284	LAYITN
0.154984	YTEM
0.153409	PATIYGNTNNPNGFPWAQSLQR
0.147606	TTLLDDSFR
0.142459	HLASN
0.142021	ELYSSGSTGYYGIAVTK
0.141835	YVEM
0.133111	LSISTLEDTIGR
0.125901	LSHLTNQADYELR
0.124286	YVEMK
0.123591	LSYLTNQADYELR
0.120753	NTLPTK
0.118251	YTEMK
0.110267	TYELR
0.109812	DSYVGDEAQSKR
0.109787	KYEIR
0.109463	LSHLTNQAVYELR
0.107851	LYYLTNQK
0.100938	ESLLQ
0.100861	LAYITNQK
0.0984119	IYSITNQ
0.0971989	RDSQ
0.0914507	VPSHALMTAGDQTEDK
0.0865506	EYVLTI
0.084987	LSYLTNQEVYELR
0.0843323	VISVGTTENKKPVVVR
0.0741193	DSYVGDEAQSK
0.0714602	ILTER
0.065783	LSYLTNQNTYQ
0.0585504	ILENENIDEDAK
0.0568624	DTIDQEK
0.0523426	ENVVLQ
0.0519171	ETAVEAVNQGK
0.0511812	EVQTAVR
0.0485436	VISVGTTENK
0.0424534	DTTIQATVK
0.0412893	NTLPTKDTIDQEK
0.0187313	ETVTTEEEEETGK
0.99563	WC
0.972376	MC
0.970559	GDWLWPAIWLLPK
0.869462	TAGWNIPVGYLLGAGHMESAGC
0.869462	TAGWNIPVGYLLGAGHMESAGC
0.868132	SFEAIIKPSTFDWWK
0.845328	GYGFGFAK
0.819937	YPPPK
0.776738	NGFGFLGSEFWIGNEK
0.771124	SNPDGYGLR
0.742232	SDFELLC
0.716874	GGADSGFR
0.646423	YNGYNGAFR
0.646283	MDGSIDFYR
0.623322	AFLALNR
0.611362	GWEQGLLN
0.601881	TAGWNIPVGYLLR
0.584321	VFDKDGNGFISAAELR
0.579856	IWHHTFYNELR
0.561995	EISALAPPTM
0.554927	EISALAPPTMK
0.536507	LDGSIDFNR
0.529834	LDGSVDFYR
0.52427	EAFSLFDK
0.521347	IFDSSGFTK
0.511137	SESWIGIYTPK
0.510787	DGNGFISAAELR
0.503612	DYGLSFK
0.497457	YGAPYYAK
0.464289	FGTIGFDDGIVR
0.464223	RIDGSIDFYR
0.448935	GIHVPGSPFQFTVGPLGEGGAHK
0.446138	VDGSVDFYR
0.445707	NYQSWLGQ
0.439963	IGPQHSPNNPSGPAPGGDR
0.431361	ISDEWGK
0.428313	YNGYN
0.41677	IITHPNFNGN
0.411279	NYQLR
0.403275	SWNEYK
0.402646	SFEAIIK
0.402151	EAFTDADNFGVSFPMDLDVR
0.391698	SEYPR
0.383641	EAADVIAESPSALQLR
0.380324	DANLYISGIPR
0.379656	LLVVYPWTQR
0.379599	ALDPEIR
0.360426	RLDGSVDFYR
0.358914	LWAYVTIK
0.357466	LYEGC
0.350154	IPGGSTLIFEVELIK
0.343678	NWDEYK
0.340867	VAPEEHPVLLTEAPLNPK
0.335229	FYGLSAK
0.324606	NYQSWLGQEYLN
0.312701	RIDGSIDFSR
0.31266	LVDGASPNEGR
0.312612	MLIPLLEGK
0.312243	NYQSWLGQEYLNAVK
0.309651	RVDGSVDFYR
0.305716	TWDEYR
0.286107	INFER
0.285278	GYNALAVVR
0.276434	LLVPLLEGK
0.273593	GGHEQSLTTGNAGGR
0.264174	AVDLFAVDGNAK
0.262779	LVGGSNALEGR
0.261585	TDGSVEFYR
0.259627	FTDFSNEGK
0.255256	PSSESSIQDDPFASDR
0.253363	GISLTVEQWR
0.251738	IQEGVFDINNESNGIK
0.246544	ISDQPN
0.244465	LGEHNIDVLEGNEQFINAAK
0.243368	DYELR
0.242561	YN
0.239812	INVNEIFYDLVR
0.234661	ESTLHLVLR
0.229114	WTVLQR
0.223688	LVGGSTPNEGR
0.2232	ITPTNPLTIAFAK
0.222101	LYK
0.219079	QVTGVLLQGR
0.21724	NGDVLEYR
0.215637	LGEHNIDVLEGNEQFIN
0.214035	ISDEFSK
0.213672	FTDFSNEGKDLVIQFTVK
0.21301	LVGGSVPTEGR
0.212832	ASLPVEFTVDTR
0.212375	QYELR
0.206762	ELQNLFAEYGEIITSK
0.199584	VATVSLPR
0.198726	ISDEFSN
0.197288	SIQNR
0.196736	INDENDNYR
0.193692	LLLPGELAK
0.191489	LVGGSSDNEGR
0.191288	QYNEIISR
0.186945	IGSVFESVSR
0.18262	IDLVNRDGSPYYAK
0.181806	LVGGTFAQ
0.180662	LGELSVPR
0.177585	LVGGSNNAEGR
0.175867	TWNEYK
0.172506	LAN
0.171743	LGEHNIDVLEGN
0.171494	LANGSTANEGR
0.170884	RTDGSVEFYR
0.169678	INNEANNYR
0.166785	ELGTVMR
0.165804	DGDGTITTK
0.164943	VSDEWSK
0.16435	SLDLDSIIAEVK
0.163138	ILGSVGIEAEDDKLNK
0.160169	INDESDKYR
0.158811	LVGGASNAEGR
0.158495	DLVIQFTVK
0.155905	IGSVFESVN
0.153593	LVGGSNSAEGR
0.150651	NYQ
0.149909	LVGGSSSAEGR
0.148112	FEVDVQSDGR
0.145856	DLGLAQNAATTTK
0.14098	ELGTVM
0.140633	IDLVNR
0.137255	ESINVEQAFQTIAK
0.136178	IYEQVYR
0.132249	LVGGSSDSEGR
0.131509	LVGGATSNEGR
0.130453	GGYADLVALDGGDIYSAGSEDGLIPILGEDYGAGDASYWAVAVVK
0.129909	ETNEIVDYNGGR
0.128645	RIDGTIN
0.127774	NLDLDSIIAEVK
0.127518	LSQ
0.127386	LVGGSNSSEGR
0.125367	LVGGNTDSEGR
0.125229	DVNAAVATIK
0.125164	LVGGSNSTEGR
0.122752	MLQEDELR
0.122732	GHYTEGAELIDSVLDVVR
0.120126	VESSSLTR
0.120108	NTYDTWLSEEYLEGIK
0.118756	HSTELLAQTTLR
0.114878	LSQLGTYSGTADER
0.114853	DLYANTVLSGGSTMFPGIADR
0.114766	EGGDEAIIAQ
0.114504	LANGSTAN
0.112588	LSYLTNQK
0.109966	IDLVN
0.105035	IGNEDEKYK
0.104873	ISDQ
0.103297	VDLVNR
0.102379	VVTVLSPR
0.102023	LAYITNQKDYELR
0.10162	GLQTSQDAR
0.100959	LGEIVTTIPTIGFNVETVEYK
0.0998109	LVGGSSESEGR
0.0991359	ILDNTQR
0.0961055	GLGTDEK
0.0920615	LLEGLNTTVK
0.0915441	LDTADIPAADEEEAK
0.0888875	IDVVNR
0.0793377	AEINN
0.0785428	LVN
0.0785428	LVN
0.0781117	ETDSEEEIREAFR
0.0776938	TLQVR
0.0747193	ILENENIDEDAKTR
0.0745283	KEEIEGELSNDTQEAIR
0.0741467	DSYVGDEAQ
0.0715502	HVTVDEYAGDNKK
0.069024	INNEAN
0.0615273	RVLTSER
0.0592678	IVVGSQEVGDASK
0.0579227	HVTVDEYAGDNK
0.0542654	DTTIQ
0.0521144	VLTSER
0.0508586	ETDSEEEIR
0.0466201	VN
0.0436486	DQFPEVYVPTVFENYVADIEVDGK
0.0334642	TVN
0.0330956	IIAEVDTNNSGTIGYNEFLQMMLGKK
0.0300897	ETN
0.0232009	IIAEVDTNNSGTIGYNEFLQMMLGK
0.00447574	EGIHINVIDPFTLKPIDKDTIIQ
0.99563	WC
0.99563	WC
0.983577	FRC
0.793319	FLISFDGIGM
0.786124	YNLFR
0.738954	HIPNSPFK
0.723962	DAFSLFDK
0.657591	YAEYDYFR
0.62478	AVFPSIVGRPR
0.624106	FFDITPGIK
0.587292	SIESFFAK
0.582883	YYQPDFGQR
0.582463	NWNDYK
0.573717	LILM
0.536229	NNFALGYK
0.530089	NSHEPYYDYSGAFR
0.525617	DLTDYLM
0.522431	AVIFR
0.470096	YADQEIPGSPFR
0.461141	NNDITWNFNK
0.455341	YDLTVPFAR
0.424974	GYPTLK
0.414976	NSFVNDIFER
0.389744	FQPVHDLTIGVEFGAR
0.380097	LAPDFDALDVANK
0.371436	ALGLN
0.365144	GAAGALLVYDITR
0.36078	RSESWIGIYTPK
0.351783	LQIWDTAGQESFR
0.34823	EADVAFIK
0.340496	SNSFLGATVR
0.339645	LEYAGYIM
0.333479	LQEGFIK
0.328564	QFAEENGLLFLEASAK
0.322767	LYGLLPIMEEIYADGKK
0.320899	NDLEGFAYSLK
0.315408	YPIEHGIITNWDDM
0.3111	LGSPVAANFVQAEWDDYVPK
0.310574	FDVYGVK
0.307715	ALKEAADVIAESPSALQLR
0.305947	VFDKDGNGTINSAELR
0.302262	LYGLLPIMEEIYADGK
0.298854	LLLGLIK
0.298004	ALGLNPTEAELKR
0.292222	VIAPPER
0.289573	ADLITLDGGDVYTGGK
0.2891	VIAPPERK
0.281944	QWLQEIDR
0.281252	QLAPIYDELGEK
0.280198	GVESILLIEK
0.275449	ADALQQGASQFETNAGK
0.271342	VFDKDGN
0.270361	NLTNPNTVIFLIGNK
0.265295	DFTLQDLK
0.260699	VTSFPTLK
0.254949	LTFDTSFAPNTGKK
0.250845	SLGQNPTEAELQDMIN
0.24994	NTHEPYYGYTGALR
0.248137	YLTVAAIFR
0.246931	ILMVGLDAAGK
0.240059	AFVTPNDIVK
0.24002	AVGGEVGATSALAPK
0.226257	LLLIGDSGVGK
0.224199	VNSYPGNDPTK
0.221249	HQGVMVGMGQK
0.220758	DNIQGITKPAIR
0.219658	LQIWDTAGQER
0.217284	QTISYWAVAVAK
0.21672	TVSFDVPPQEILTK
0.209894	LPVQLQR
0.209381	SALTVQFVQGIFVEK
0.207062	SLGQNPTEAELQDM
0.206765	AQIDIK
0.20246	RDSNFGINDLEGKK
0.20074	TIDDLKNQILNLTTDNANILLQIDNAR
0.198161	QVHPDTGISSR
0.197261	LILMFEEK
0.194465	NISFTVWDVGGQDK
0.191862	SNINVETAFMTLAEDILK
0.191472	DFDETLQ
0.186307	TVSFDVPPQEILSK
0.185393	LGIAVSGPSK
0.184902	VLTHPASVDSLPTSAGQEDHVSMGGFAAR
0.184172	SLGEILSDR
0.180922	LLLLGAGESGK
0.176869	SVTQIYNYYK
0.174096	WTPEVK
0.171856	VFLENVIR
0.169314	YAHLEDGELR
0.169133	LVVLGSGGVGK
0.168155	ILIAVNGQVFDVTR
0.168122	QSLEASLAETEGR
0.166142	EVFEMATR
0.164211	YTFSLSAVAGK
0.156735	LVDGSSSNEGR
0.156348	ISGLIYEETR
0.155498	LTLSSLIDGK
0.15428	YIIIGDTGVGK
0.152467	LTSTAMLWLQTTK
0.152106	IN
0.151129	SKEEIDSYVQLLTK
0.150002	NLEELIAEGNGK
0.148866	DTFNHLTTWLEDAR
0.148578	TVELDDALGGGPVQHR
0.145845	QGADVSANQK
0.144785	SLGQNPTEAELQ
0.132544	SLVVHEGVDDLGK
0.128049	LGTDESEFQR
0.126466	LYDIDVAK
0.124017	DDSTVVDR
0.124014	ALEESNYELEGK
0.121626	TITSSYYR
0.121001	KETNEIVDYNGGR
0.118228	NQETYGEDPYLTGELVK
0.115963	NATNVEQAFMTMAAEIK
0.115454	TTGIVLDSGDGVSHTVPIYEGYALPHAILR
0.114849	EADIDGDGQVNYEEFVTMMTSK
0.113474	YASENVNK
0.112457	TVELALWDTAGQEDYDR
0.107078	TLSDYNIQK
0.104772	DSN
0.10286	DN
0.10286	DN
0.102216	SNTDVTIDNLK
0.100956	AMAAEAEASR
0.0941084	IAAEASR
0.0933663	TLITR
0.0932409	STITSR
0.0919365	ILVTR
0.0879894	NVLGTK
0.0872796	NDEELNK
0.0859358	SLGQNPTEAELQDMINEVDADGNGTIDFPEFLTM
0.0816942	TVELDTLLDDKPIQHR
0.0811235	VVPTGDASK
0.0766167	VISELK
0.0765075	TENVDIGK
0.0761346	TVTAMDVVYALK
0.0761252	ANTTFTINDLQ
0.0752911	VVDYTTAK
0.0743188	VEVQEFEDIK
0.0728265	VTEEVLSYTYR
0.0719679	VIAAEGEQNASR
0.0716835	YLQTLSAISAEK
0.0702073	NKDN
0.0691911	DVTIN
0.0682038	MKETDSEEEIREAFR
0.0676942	LTPEDIEK
0.067453	KLQLTEEELSR
0.0670818	VSTEVDAR
0.0663736	NKDNQ
0.065493	VLESR
0.0635299	QKPITVEQAEK
0.0591397	IIEVSGQK
0.0579594	EIDNVQSEIDELNEK
0.0573091	LNEQSAER
0.0569848	VVQEYER
0.0569068	SLGQNPTEAELQDMINEVDADGNGTIDFPEFLTMMAR
0.0556834	LQLTEEELSR
0.0544145	YLQTLNTISAEK
0.0518267	TITLEVEPSDTIENVK
0.0501379	TVELQGK
0.049098	KDLYANTVLSGGSTMFPGIADR
0.0489228	MKETDSEEEIR
0.0430002	NTLPTKDTIDQ
0.042617	LLQEEK
0.0425272	TLTELDQQGEK
0.0422494	TLLEGEESR
0.0400919	TVLVEAEGSEVER
0.0363681	TVVQAESNR
0.029484	VIEEK
0.0236076	LNYVALDFEQEMQTAASSSSLEK
0.0219212	TVTVEEETVIK
0.011432	GAHGIIVVYDVTDQESFNNVK
0.0111859	KIIAEVDTNNSGTIGYNEFLQMMLGKK

## Sheet: peptide ranker top 50
0.83051	HGFGFLNGEF
0.730801	NGFGFLGSEF
0.725245	TSGWIVPIGL
0.692044	NGFGFLNTEF
0.617193	VFDKDGNGFI
0.561859	AGFAGDDAPR
0.559026	GIHVPGSPFQ
0.527002	SLNNQFASFI
0.492081	TAGWNIPVGY
0.477755	VGFGDLNENF
0.466169	FFESFGDLST
0.415791	FGTIGFDDGI
0.408411	EAFTDADNFG
0.368086	NGFGELDHEF
0.367658	AMSIMNSFVN
0.34272	IGPQHSPNNP
0.313369	LSSPATLNSR
0.313251	EGFGELDHEF
0.300892	IDFVDYDGDP
0.289685	RDSNFGINDL
0.262449	DSNFGINDLE
0.234426	EGQADLITLD
0.227608	DGNGFISAAE
0.214801	LFDSAGYTDS
0.183181	LFDSEDYEGS
0.178261	SYELPDGQVI
0.167289	YPIEHGIITN
0.165831	ADLITLDGGD
0.161349	LSQLGTYSGT
0.156763	ASLPVEFTVD
0.148528	ATAEEGAEFL
0.148112	FEVDVQSDGR
0.134428	NLDLDSIIAE
0.126797	YPIEHGIVTN
0.123377	VDLLNQEIEF
0.114766	EGGDEAIIAQ
0.110455	PSSESSIQDD
0.108751	EAADVIAESP
0.106975	ESINVEQAFQ
0.100249	SLGQNPTEAE
0.0973249	LSHLTNQADY
0.0941281	NTYDTWLSEE
0.082786	LSISTLEDTI
0.0813883	LAYITNQKDY
0.0624767	DSYVGDEAQS
0.0511673	KEEIEGELSN
0.0485436	VISVGTTENK
0.0481739	NTLPTKDTID
0.0458802	ETDSEEEIRE

## Sheet: toxin pred
Subject	Sequence	ML Score	MERCI Score (+ve)	MERCI Score (-ve)	Hybrid Score	Prediction	PPV
Seq_1	ADDIGYVK	185	0	0.0	185	Non-Toxin	85
Seq_2	ADNPDIN	225	0	0.0	225	Non-Toxin	137
Seq_3	ADNPDININ	235	0	0.0	235	Non-Toxin	151
Seq_4	ADNPDININN	225	0	0.0	225	Non-Toxin	137
Seq_5	ADNPDININNLEGR	245	0	0.0	245	Non-Toxin	164
Seq_6	ADNPDININNLEGRK	245	0	0.0	245	Non-Toxin	164
Seq_7	AGFAGDDAPR	115	0	0.0	115	Non-Toxin	0.0
Seq_8	ALGNLGPVAQK	0.26	0	-0.5	0.0	Non-Toxin	0.0
Seq_9	ALLIAQK	395	0	-0.5	0.0	Non-Toxin	0.0
Seq_10	ATAEEGAEFLKR	0.25	0	-0.5	0.0	Non-Toxin	0.0
Seq_12	DSYVGDEAQSK	135	0	0.0	135	Non-Toxin	0.02
Seq_13	DSYVGDEAQSKR	135	0	0.0	135	Non-Toxin	0.02
Seq_14	DTIDQEK	215	0	0.0	215	Non-Toxin	124
Seq_15	DTTIQATVK	215	0	0.0	215	Non-Toxin	124
Seq_16	DYQLR	0.11	0	0.0	0.11	Non-Toxin	0.0
Seq_17	EAFSLFDKDGDGTITTK	155	0	-0.5	0.0	Non-Toxin	0.0
Seq_18	EGFGELDHEFWLGNEK	145	0	0.0	145	Non-Toxin	33
Seq_19	EGFGFLSTN	0.22	0	-0.5	0.0	Non-Toxin	0.0
Seq_20	EGFGQLN	0.12	0	0.0	0.12	Non-Toxin	0.0
Seq_21	EGFGQLNHEFWLGNEK	0.19	0	0.0	0.19	Non-Toxin	92
Seq_22	EGSPYYAK	205	0	0.0	205	Non-Toxin	111
Seq_23	EISRLLQ	275	0	-0.5	0.0	Non-Toxin	0.0
Seq_24	EITALAPPTMK	165	0	0.0	165	Non-Toxin	59
Seq_25	ELYSSGSTGYYGIAVTK	0.16	0	-0.5	0.0	Non-Toxin	0.0
Seq_26	ENVVLQ	145	0	-0.5	0.0	Non-Toxin	0.0
Seq_27	ESLLQ	0.19	0	-0.5	0.0	Non-Toxin	0.0
Seq_28	ETVTTEEEEETGK	275	0	0.0	275	Non-Toxin	203
Seq_29	EYVLTI	0.2	0	-0.5	0.0	Non-Toxin	0.0
Seq_30	FDFFR	265	0	-0.5	0.0	Non-Toxin	0.0
Seq_31	FDNFR	195	0	0.0	195	Non-Toxin	98
Seq_32	FDYFR	295	0	0.0	295	Non-Toxin	229
Seq_33	FGQDTK	0.15	0	0.0	0.15	Non-Toxin	39
Seq_34	FVEMK	0.2	0	0.0	0.2	Non-Toxin	105
Seq_36	GDYQ	155	0	0.0	155	Non-Toxin	46
Seq_37	GGQ	235	0	0.0	235	Non-Toxin	151
Seq_38	GGSIGGFLK	0.58	0	-0.5	0.08	Non-Toxin	0.0
Seq_39	GTGASGSFK	315	0	-0.5	0.0	Non-Toxin	0.0
Seq_40	GTGASGTFK	0.35	0	-0.5	0.0	Non-Toxin	0.0
Seq_41	HGFGFLNGEFWLGNDK	0.28	0	-0.5	0.0	Non-Toxin	0.0
Seq_42	HTGQEGWTDFYDPR	145	0	0.0	145	Non-Toxin	33
Seq_43	IAFLTNQK	235	0	-0.5	0.0	Non-Toxin	0.0
Seq_44	IAYLTNQR	0.08	0	0.0	0.08	Non-Toxin	0.0
Seq_45	IITHPN	235	0	0.0	235	Non-Toxin	151
Seq_46	IITHPNFN	245	0	0.0	245	Non-Toxin	164
Seq_47	IITHPNFNGNTLDNDIM	0.19	0	0.0	0.19	Non-Toxin	92
Seq_48	IITHPNFNGNTLDNDIMLIK	235	0	0.0	235	Non-Toxin	151
Seq_49	ILENENIDEDAK	155	0	0.0	155	Non-Toxin	46
Seq_50	ILTER	0.12	0	0.0	0.12	Non-Toxin	0.0
Seq_51	ISDEYYEGK	365	0	0.0	365	Non-Toxin	0.32
Seq_52	IYAPR	145	0	0.0	145	Non-Toxin	33
Seq_53	IYSITNQ	0.07	0	0.0	0.07	Non-Toxin	0.0
Seq_54	KYEIR	0.25	0	0.0	0.25	Non-Toxin	0.17
Seq_55	LAFIEVDR	175	0	-0.5	0.0	Non-Toxin	0.0
Seq_56	LAYITN	0.1	0	0.0	0.1	Non-Toxin	0.0
Seq_57	LAYITNQK	0.1	0	0.0	0.1	Non-Toxin	0.0
Seq_58	LFDSAGYTDSEGN	0.19	0	0.0	0.19	Non-Toxin	92
Seq_59	LFDSAGYTDSEGNSGK	185	0	0.0	185	Non-Toxin	85
Seq_60	LFDSAGYTDSEGNSGKDLLFK	255	0	0.0	255	Non-Toxin	177
Seq_61	LFDSEDYEGSDLLFK	0.22	0	0.0	0.22	Non-Toxin	131
Seq_62	LLSGVTIAQGGVLPNIQAVLLPK	275	0	-0.5	0.0	Non-Toxin	0.0
Seq_64	LSFLTNQK	205	0	0.0	205	Non-Toxin	111
Seq_65	LSHLTNQADYELR	175	0	0.0	175	Non-Toxin	72
Seq_66	LSHLTNQAVYELR	0.18	0	0.0	0.18	Non-Toxin	79
Seq_67	LSISTLEDTIGR	215	0	-0.5	0.0	Non-Toxin	0.0
Seq_68	LSSPATLN	0.31	0	-0.5	0.0	Non-Toxin	0.0
Seq_69	LSSPATLNSR	305	0	-0.5	0.0	Non-Toxin	0.0
Seq_70	LSYLTNQADYELR	175	0	0.0	175	Non-Toxin	72
Seq_71	LSYLTNQEVYELR	0.18	0	0.0	0.18	Non-Toxin	79
Seq_72	LSYLTNQNTYQ	145	0	0.0	145	Non-Toxin	33
Seq_73	LYYLTNQGR	215	0	0.0	215	Non-Toxin	124
Seq_74	LYYLTNQK	245	0	0.0	245	Non-Toxin	164
Seq_75	LYYLTNQR	0.21	0	0.0	0.21	Non-Toxin	118
Seq_76	NGFGELDHEFWLGNDK	175	0	0.0	175	Non-Toxin	72
Seq_77	NGFGFLNTEFWLGNEK	0.22	0	-0.5	0.0	Non-Toxin	0.0
Seq_78	NTLPTK	0.23	0	0.0	0.23	Non-Toxin	144
Seq_79	NTLPTKDTIDQEK	125	0	0.0	125	Non-Toxin	7
Seq_80	PATIYGNTNNPNGFPWAQSLQR	0.14	0	0.0	0.14	Non-Toxin	26
Seq_81	PIMEETYSNNIR	215	0	0.0	215	Non-Toxin	124
Seq_83	QDTSLSPTR	0.21	0	-0.5	0.0	Non-Toxin	0.0
Seq_84	QYQLR	135	0	0.0	135	Non-Toxin	0.02
Seq_85	RDSNFGINDLEGK	0.31	0	0.0	0.31	Non-Toxin	249
Seq_86	RDSQ	0.11	0	0.0	0.11	Non-Toxin	0.0
Seq_88	SLNNQFASFIDK	155	0	0.0	155	Non-Toxin	46
Seq_89	SMR	0.09	0	0.0	0.09	Non-Toxin	0.0
Seq_90	SSGSSYPSLLQ	215	0	-0.5	0.0	Non-Toxin	0.0
Seq_91	SYELPDGQVITIGNER	0.1	0	0.0	0.1	Non-Toxin	0.0
Seq_92	SYM	105	0	0.0	105	Non-Toxin	0.0
Seq_93	SYMQK	205	0	-0.5	0.0	Non-Toxin	0.0
Seq_94	SYTIAVM	0.13	0	0.0	0.13	Non-Toxin	13
Seq_95	SYTIAVMK	165	0	0.0	165	Non-Toxin	59
Seq_96	SYTIAVMKK	0.31	0	0.0	0.31	Non-Toxin	249
Seq_97	TEDGWFELK	245	0	-0.5	0.0	Non-Toxin	0.0
Seq_98	TGFGFLSR	365	0	-0.5	0.0	Non-Toxin	0.0
Seq_99	TPGTLK	395	0	-0.5	0.0	Non-Toxin	0.0
Seq_100	TQFSR	215	0	0.0	215	Non-Toxin	124
Seq_101	TSGWIVPIGLLIK	0.48	0	-0.5	0.0	Non-Toxin	0.0
Seq_102	TTLLDDSFR	275	0	-0.5	0.0	Non-Toxin	0.0
Seq_103	TYELR	165	0	0.0	165	Non-Toxin	59
Seq_104	TYQLR	165	0	0.0	165	Non-Toxin	59
Seq_106	VDLLNQEIEFLK	265	0	0.0	265	Non-Toxin	0.19
Seq_107	VFGM	295	0	0.0	295	Non-Toxin	229
Seq_108	VFGMKPIM	0.33	0	0.0	0.33	Non-Toxin	275
Seq_109	VFGTHSVSVMK	145	0	0.0	145	Non-Toxin	33
Seq_110	VFQTDIELR	0.15	0	0.0	0.15	Non-Toxin	39
Seq_111	VGAHAGEYGAEALER	275	0	-0.5	0.0	Non-Toxin	0.0
Seq_112	VGFGDLNENFWLGNEK	0.19	0	0.0	0.19	Non-Toxin	92
Seq_113	VISVGTTENK	0.19	0	0.0	0.19	Non-Toxin	92
Seq_114	VISVGTTENKKPVVVR	0.12	0	0.0	0.12	Non-Toxin	0.0
Seq_115	VNVDEVGGEALGR	0.16	0	-0.5	0.0	Non-Toxin	0.0
Seq_116	VPSHALMTAGDQTEDK	0.06	0	0.0	0.06	Non-Toxin	0.0
Seq_117	WTVFQR	0.15	0	0.0	0.15	Non-Toxin	39
Seq_118	YDASEFR	0.28	0	0.0	0.28	Non-Toxin	209
Seq_119	YDFFR	265	0	-0.5	0.0	Non-Toxin	0.0
Seq_120	YDLFR	0.32	0	0.0	0.32	Non-Toxin	262
Seq_121	YDNFR	0.27	0	0.0	0.27	Non-Toxin	196
Seq_122	YEFFR	355	0	-0.5	0.0	Non-Toxin	0.0
Seq_123	YNLFR	285	0	0.0	285	Non-Toxin	216
Seq_124	YPIEHGIITNWDDMEK	245	0	-0.5	0.0	Non-Toxin	0.0
Seq_125	YPIEHGIVTNWDDMEK	0.22	0	0.0	0.22	Non-Toxin	131
Seq_126	YSEMK	265	0	0.0	265	Non-Toxin	0.19
Seq_127	YSLFR	0.26	0	0.0	0.26	Non-Toxin	183
Seq_128	YTEM	95	0	0.0	95	Non-Toxin	0.0
Seq_129	YTEMK	0.13	0	0.0	0.13	Non-Toxin	13
Seq_130	YTLFR	205	0	0.0	205	Non-Toxin	111
Seq_131	YVEM	145	0	0.0	145	Non-Toxin	33
Seq_132	YVEMK	0.16	0	0.0	0.16	Non-Toxin	53
Seq_133	SENALLEK	265	0	0.0	265	Non-Toxin	0.19
Seq_134	ADLITLDGGDIYM	65	0	0.0	65	Non-Toxin	0.0
Seq_135	ADLITLDGGDIYMAGK	0.11	0	0.0	0.11	Non-Toxin	0.0
Seq_136	AGLQFPVGR	0.24	0	0.0	0.24	Non-Toxin	157
Seq_137	AMSIMNSFVNDIFER	155	0	0.0	155	Non-Toxin	46
Seq_138	AVFPSIVGR	245	0	0.0	245	Non-Toxin	164
Seq_139	DFWLGNDK	0.32	0	0.0	0.32	Non-Toxin	262
Seq_140	DGGGWTVIQR	155	0	0.0	155	Non-Toxin	46
Seq_141	DGSPYYAK	205	0	0.0	205	Non-Toxin	111
Seq_142	DLTDYLMK	0.24	0	0.0	0.24	Non-Toxin	157
Seq_143	DSLVDIR	175	0	-0.5	0.0	Non-Toxin	0.0
Seq_144	DSNFGIN	0.28	0	0.0	0.28	Non-Toxin	209
Seq_145	DSNFGINDLEGK	0.35	0	0.0	0.35	Non-Toxin	301
Seq_146	DSNFGINDLEGKK	375	0	0.0	375	Non-Toxin	334
Seq_147	DWEDYK	0.29	0	0.0	0.29	Non-Toxin	222
Seq_149	DWNEYK	345	0	0.0	345	Non-Toxin	294
Seq_150	EFWLGNDK	0.26	0	0.0	0.26	Non-Toxin	183
Seq_151	EFWLGNEK	305	0	0.0	305	Non-Toxin	242
Seq_152	EGFGFLQR	145	0	-0.5	0.0	Non-Toxin	0.0
Seq_153	EGQADLITLDGGDVFR	0.08	0	0.0	0.08	Non-Toxin	0.0
Seq_154	EM	245	0	0.0	245	Non-Toxin	164
Seq_155	EMAEFR	315	0	0.0	315	Non-Toxin	255
Seq_156	ESYSIYIYK	0.19	0	0.0	0.19	Non-Toxin	92
Seq_157	ETAVEAVNQGK	105	0	0.0	105	Non-Toxin	0.0
Seq_158	EVQTAVR	0.18	0	0.0	0.18	Non-Toxin	79
Seq_160	FFESFGDLSTPDAVMGNPK	125	0	0.0	125	Non-Toxin	7
Seq_161	FIAMK	0.39	0	-0.5	0.0	Non-Toxin	0.0
Seq_162	FLEQQNQVLQTK	0.17	0	0.0	0.17	Non-Toxin	66
Seq_163	FMK	0.34	0	0.0	0.34	Non-Toxin	288
Seq_164	FYEYIMEYK	0.27	0	0.0	0.27	Non-Toxin	196
Seq_165	GFDGPEGPR	205	0	0.0	205	Non-Toxin	111
Seq_167	GGSGGGGSISGGGYGSGGGSGGR	0.13	0	-0.5	0.0	Non-Toxin	0.0
Seq_168	GGSGGSHGGGSGFGGESGGSYGGGEEASGSGGGYGGGSGK	125	0	-0.5	0.0	Non-Toxin	0.0
Seq_169	GILTLK	0.52	0	-0.5	0.02	Non-Toxin	0.0
Seq_170	GPAGPTGPTGPAGATGER	175	0	0.0	175	Non-Toxin	72
Seq_171	GSGGGSSGGSIGGR	0.15	0	-0.5	0.0	Non-Toxin	0.0
Seq_172	GSSSGGGYSSGSSSYGSGGR	55	0	-0.5	0.0	Non-Toxin	0.0
Seq_173	GYHGIAVVK	0.38	0	-0.5	0.0	Non-Toxin	0.0
Seq_174	GYSFTTTAER	0.12	0	0.0	0.12	Non-Toxin	0.0
Seq_175	HLASN	285	0	0.0	285	Non-Toxin	216
Seq_176	IASIYLR	0.17	0	0.0	0.17	Non-Toxin	66
Seq_177	IDFVDYDGDPYYAK	0.11	0	0.0	0.11	Non-Toxin	0.0
Seq_178	IDFVSKSDDPYFAK	0.14	0	0.0	0.14	Non-Toxin	26
Seq_179	IDGSIDFYR	0.12	0	-0.5	0.0	Non-Toxin	0.0
Seq_180	IDGTIN	215	0	0.0	215	Non-Toxin	124
Seq_181	IDLVN	145	0	-0.5	0.0	Non-Toxin	0.0
Seq_182	IDLVNR	135	0	-0.5	0.0	Non-Toxin	0.0
Seq_183	IDLVNRDGSPYYAK	0.13	0	-0.5	0.0	Non-Toxin	0.0
Seq_184	IDVVNR	0.14	0	0.0	0.14	Non-Toxin	26
Seq_185	IGNEDEKYK	0.19	0	0.0	0.19	Non-Toxin	92
Seq_186	IGSVFESVN	155	0	0.0	155	Non-Toxin	46
Seq_187	IGSVFESVSR	185	0	0.0	185	Non-Toxin	85
Seq_188	INDENDNYR	315	0	0.0	315	Non-Toxin	255
Seq_189	INDESDKYR	285	0	0.0	285	Non-Toxin	216
Seq_190	INFER	0.29	0	0.0	0.29	Non-Toxin	222
Seq_191	INNEAN	0.24	0	0.0	0.24	Non-Toxin	157
Seq_192	INNEANNYR	255	0	0.0	255	Non-Toxin	177
Seq_193	ISDEFSK	0.19	0	0.0	0.19	Non-Toxin	92
Seq_194	ISDEFSN	0.19	0	0.0	0.19	Non-Toxin	92
Seq_195	ISDEWGK	0.33	0	0.0	0.33	Non-Toxin	275
Seq_196	ISDQ	0.13	0	0.0	0.13	Non-Toxin	13
Seq_197	ISDQPN	95	0	0.0	95	Non-Toxin	0.0
Seq_198	LAN	255	0	0.0	255	Non-Toxin	177
Seq_199	LANGSTAN	0.25	0	0.0	0.25	Non-Toxin	0.17
Seq_200	LANGSTANEGR	0.18	0	0.0	0.18	Non-Toxin	79
Seq_201	LDGSIDFNR	145	0	-0.5	0.0	Non-Toxin	0.0
Seq_202	LDGSVDFYR	0.18	0	0.0	0.18	Non-Toxin	79
Seq_203	LGEHNIDVLEGN	195	0	0.0	195	Non-Toxin	98
Seq_204	LGEHNIDVLEGNEQFIN	0.22	0	0.0	0.22	Non-Toxin	131
Seq_205	LGEHNIDVLEGNEQFINAAK	245	0	0.0	245	Non-Toxin	164
Seq_206	LLEGLNTTVK	235	0	0.0	235	Non-Toxin	151
Seq_207	LLLPGELAK	0.38	0	-0.5	0.0	Non-Toxin	0.0
Seq_208	LLVPLLEGK	0.44	0	-0.5	0.0	Non-Toxin	0.0
Seq_209	LLVVYPWTQR	0.24	0	-0.5	0.0	Non-Toxin	0.0
Seq_210	LSQ	215	0	0.0	215	Non-Toxin	124
Seq_211	LSQLGTYSGTADER	0.07	0	0.0	0.07	Non-Toxin	0.0
Seq_212	LSYLTNQK	0.18	0	0.0	0.18	Non-Toxin	79
Seq_213	LVDGASPNEGR	0.12	0	0.0	0.12	Non-Toxin	0.0
Seq_214	LVGGASNAEGR	0.12	0	-0.5	0.0	Non-Toxin	0.0
Seq_215	LVGGATSNEGR	0.14	0	0.0	0.14	Non-Toxin	26
Seq_216	LVGGNTDSEGR	0.17	0	0.0	0.17	Non-Toxin	66
Seq_217	LVGGSNALEGR	165	0	-0.5	0.0	Non-Toxin	0.0
Seq_218	LVGGSNNAEGR	95	0	-0.5	0.0	Non-Toxin	0.0
Seq_219	LVGGSNSAEGR	145	0	-0.5	0.0	Non-Toxin	0.0
Seq_220	LVGGSNSSEGR	145	0	-0.5	0.0	Non-Toxin	0.0
Seq_221	LVGGSNSTEGR	145	0	-0.5	0.0	Non-Toxin	0.0
Seq_222	LVGGSSDNEGR	0.11	0	-0.5	0.0	Non-Toxin	0.0
Seq_223	LVGGSSDSEGR	0.12	0	-0.5	0.0	Non-Toxin	0.0
Seq_224	LVGGSSESEGR	115	0	-0.5	0.0	Non-Toxin	0.0
Seq_225	LVGGSSSAEGR	75	0	-0.5	0.0	Non-Toxin	0.0
Seq_226	LVGGSTPNEGR	115	0	-0.5	0.0	Non-Toxin	0.0
Seq_227	LVGGSVPTEGR	0.09	0	-0.5	0.0	Non-Toxin	0.0
Seq_228	LVGGTFAQ	0.13	0	0.0	0.13	Non-Toxin	13
Seq_229	LVN	235	0	0.0	235	Non-Toxin	151
Seq_230	LVN	235	0	0.0	235	Non-Toxin	151
Seq_231	LWAYVTIK	0.33	0	0.0	0.33	Non-Toxin	275
Seq_235	MDGSIDFYR	0.1	0	-0.5	0.0	Non-Toxin	0.0
Seq_237	MLQEDELR	0.19	0	0.0	0.19	Non-Toxin	92
Seq_238	NGDVLEYR	0.32	0	0.0	0.32	Non-Toxin	262
Seq_239	NGFGFLGSEFWIGNEK	0.27	0	-0.5	0.0	Non-Toxin	0.0
Seq_240	NLDLDSIIAEVK	165	0	0.0	165	Non-Toxin	59
Seq_241	NTYDTWLSEEYLEGIK	0.24	0	0.0	0.24	Non-Toxin	157
Seq_243	NYQ	0.17	0	0.0	0.17	Non-Toxin	66
Seq_244	NYQLR	0.12	0	0.0	0.12	Non-Toxin	0.0
Seq_245	NYQSWLGQ	0.22	0	0.0	0.22	Non-Toxin	131
Seq_246	NYQSWLGQEYLN	245	0	0.0	245	Non-Toxin	164
Seq_247	NYQSWLGQEYLNAVK	175	0	0.0	175	Non-Toxin	72
Seq_248	PSSESSIQDDPFASDR	0.11	0	0.0	0.11	Non-Toxin	0.0
Seq_249	QVTGVLLQGR	0.22	0	-0.5	0.0	Non-Toxin	0.0
Seq_250	QYELR	0.15	0	0.0	0.15	Non-Toxin	39
Seq_251	QYNEIISR	0.21	0	0.0	0.21	Non-Toxin	118
Seq_252	RIDGSIDFSR	0.23	0	-0.5	0.0	Non-Toxin	0.0
Seq_253	RIDGSIDFYR	0.16	0	-0.5	0.0	Non-Toxin	0.0
Seq_254	RIDGTIN	275	0	0.0	275	Non-Toxin	203
Seq_255	RLDGSVDFYR	0.17	0	0.0	0.17	Non-Toxin	66
Seq_256	RTDGSVEFYR	115	0	0.0	115	Non-Toxin	0.0
Seq_257	RVDGSVDFYR	145	0	0.0	145	Non-Toxin	33
Seq_258	RVLTSER	0.15	0	0.0	0.15	Non-Toxin	39
Seq_259	SDFELLC	465	0	-0.5	0.0	Non-Toxin	0.0
Seq_260	SESWIGIYTPK	275	0	0.0	275	Non-Toxin	203
Seq_261	SEYPR	0.36	0	0.0	0.36	Non-Toxin	314
Seq_264	SIQNR	205	0	0.0	205	Non-Toxin	111
Seq_265	SLDLDSIIAEVK	185	0	0.0	185	Non-Toxin	85
Seq_266	SNPDGYGLR	95	0	0.0	95	Non-Toxin	0.0
Seq_268	TAGWNIPVGYLLGAGHMESAGC	335	0	0.0	335	Non-Toxin	281
Seq_269	TAGWNIPVGYLLGAGHMESAGC	335	0	0.0	335	Non-Toxin	281
Seq_270	TAGWNIPVGYLLR	0.25	0	0.0	0.25	Non-Toxin	0.17
Seq_271	TDGSVEFYR	115	0	0.0	115	Non-Toxin	0.0
Seq_272	TLQVR	0.11	0	0.0	0.11	Non-Toxin	0.0
Seq_273	TVN	75	0	0.0	75	Non-Toxin	0.0
Seq_274	TWDEYR	305	0	0.0	305	Non-Toxin	242
Seq_275	TWNEYK	0.33	0	0.0	0.33	Non-Toxin	275
Seq_276	VAPEEHPVLLTEAPLNPK	0.0	0	-0.5	0.0	Non-Toxin	0.0
Seq_277	VATVSLPR	245	0	-0.5	0.0	Non-Toxin	0.0
Seq_278	VDGSVDFYR	0.16	0	0.0	0.16	Non-Toxin	53
Seq_279	VDLVNR	0.16	0	0.0	0.16	Non-Toxin	53
Seq_280	VESSSLTR	0.06	0	-0.5	0.0	Non-Toxin	0.0
Seq_281	VFDKDGNGFISAAELR	125	0	-0.5	0.0	Non-Toxin	0.0
Seq_282	VLTSER	155	0	0.0	155	Non-Toxin	46
Seq_283	VN	115	0	0.0	115	Non-Toxin	0.0
Seq_284	VSDEWSK	285	0	0.0	285	Non-Toxin	216
Seq_285	VVTVLSPR	0.12	0	-0.5	0.0	Non-Toxin	0.0
Seq_287	WTVLQR	175	0	0.0	175	Non-Toxin	72
Seq_288	YGAPYYAK	0.26	0	0.0	0.26	Non-Toxin	183
Seq_289	YN	175	0	0.0	175	Non-Toxin	72
Seq_290	YNGYN	305	0	0.0	305	Non-Toxin	242
Seq_291	YNGYNGAFR	345	0	0.0	345	Non-Toxin	294
Seq_292	YPPPK	0.38	0	-0.5	0.0	Non-Toxin	0.0
Seq_293	AEINN	245	0	0.0	245	Non-Toxin	164
Seq_294	AFLALNR	0.26	0	-0.5	0.0	Non-Toxin	0.0
Seq_295	ALDPEIR	145	0	0.0	145	Non-Toxin	33
Seq_296	ASLPVEFTVDTR	165	0	-0.5	0.0	Non-Toxin	0.0
Seq_297	AVDLFAVDGNAK	0.2	0	0.0	0.2	Non-Toxin	105
Seq_298	DANLYISGIPR	175	0	-0.5	0.0	Non-Toxin	0.0
Seq_299	DGDGTITTK	0.07	0	-0.5	0.0	Non-Toxin	0.0
Seq_300	DGNGFISAAELR	235	0	-0.5	0.0	Non-Toxin	0.0
Seq_301	DLGLAQNAATTTK	155	0	0.0	155	Non-Toxin	46
Seq_302	DLVIQFTVK	0.27	0	-0.5	0.0	Non-Toxin	0.0
Seq_303	DLYANTVLSGGSTMFPGIADR	85	0	-0.5	0.0	Non-Toxin	0.0
Seq_304	DQFPEVYVPTVFENYVADIEVDGK	135	0	-0.5	0.0	Non-Toxin	0.0
Seq_305	DSYVGDEAQ	145	0	0.0	145	Non-Toxin	33
Seq_306	DTTIQ	145	0	0.0	145	Non-Toxin	33
Seq_307	DVNAAVATIK	285	0	-0.5	0.0	Non-Toxin	0.0
Seq_308	DYELR	185	0	0.0	185	Non-Toxin	85
Seq_309	DYGLSFK	305	0	-0.5	0.0	Non-Toxin	0.0
Seq_310	EAADVIAESPSALQLR	85	0	-0.5	0.0	Non-Toxin	0.0
Seq_311	EAFSLFDK	235	0	-0.5	0.0	Non-Toxin	0.0
Seq_312	EAFTDADNFGVSFPMDLDVR	0.1	0	0.0	0.1	Non-Toxin	0.0
Seq_313	EGGDEAIIAQ	175	0	0.0	175	Non-Toxin	72
Seq_314	EGIHINVIDPFTLKPIDKDTIIQ	225	0	-0.5	0.0	Non-Toxin	0.0
Seq_315	EISALAPPTM	0.2	0	0.0	0.2	Non-Toxin	105
Seq_316	EISALAPPTMK	0.19	0	0.0	0.19	Non-Toxin	92
Seq_317	ELGTVM	0.09	0	0.0	0.09	Non-Toxin	0.0
Seq_318	ELGTVMR	0.1	0	0.0	0.1	Non-Toxin	0.0
Seq_319	ELQNLFAEYGEIITSK	215	0	-0.5	0.0	Non-Toxin	0.0
Seq_320	ESINVEQAFQTIAK	165	0	0.0	165	Non-Toxin	59
Seq_321	ESTLHLVLR	0.28	0	-0.5	0.0	Non-Toxin	0.0
Seq_324	ETN	0.24	0	0.0	0.24	Non-Toxin	157
Seq_325	ETNEIVDYNGGR	0.27	0	0.0	0.27	Non-Toxin	196
Seq_326	FEVDVQSDGR	145	0	0.0	145	Non-Toxin	33
Seq_327	FGTIGFDDGIVR	0.17	0	0.0	0.17	Non-Toxin	66
Seq_328	FTDFSNEGK	0.14	0	0.0	0.14	Non-Toxin	26
Seq_329	FTDFSNEGKDLVIQFTVK	225	0	-0.5	0.0	Non-Toxin	0.0
Seq_330	FYGLSAK	275	0	-0.5	0.0	Non-Toxin	0.0
Seq_332	GGADSGFR	0.21	0	0.0	0.21	Non-Toxin	118
Seq_333	GGHEQSLTTGNAGGR	0.22	0	0.0	0.22	Non-Toxin	131
Seq_334	GGYADLVALDGGDIYSAGSEDGLIPILGEDYGAGDASYWAVAVVK	65	0	-0.5	0.0	Non-Toxin	0.0
Seq_335	GHYTEGAELIDSVLDVVR	0.05	0	-0.5	0.0	Non-Toxin	0.0
Seq_336	GIHVPGSPFQFTVGPLGEGGAHK	215	0	0.0	215	Non-Toxin	124
Seq_337	GISLTVEQWR	115	0	-0.5	0.0	Non-Toxin	0.0
Seq_338	GLGTDEK	0.2	0	-0.5	0.0	Non-Toxin	0.0
Seq_339	GLQTSQDAR	45	0	0.0	45	Non-Toxin	0.0
Seq_340	GWEQGLLN	265	0	0.0	265	Non-Toxin	0.19
Seq_341	GYGFGFAK	335	0	-0.5	0.0	Non-Toxin	0.0
Seq_342	GYNALAVVR	0.12	0	-0.5	0.0	Non-Toxin	0.0
Seq_343	HSTELLAQTTLR	105	0	-0.5	0.0	Non-Toxin	0.0
Seq_344	HVTVDEYAGDNK	255	0	0.0	255	Non-Toxin	177
Seq_345	HVTVDEYAGDNKK	0.24	0	0.0	0.24	Non-Toxin	157
Seq_346	IFDSSGFTK	205	0	0.0	205	Non-Toxin	111
Seq_347	IGPQHSPNNPSGPAPGGDR	255	0	0.0	255	Non-Toxin	177
Seq_348	IIAEVDTNNSGTIGYNEFLQMMLGK	0.22	0	0.0	0.22	Non-Toxin	131
Seq_349	IIAEVDTNNSGTIGYNEFLQMMLGKK	265	0	0.0	265	Non-Toxin	0.19
Seq_350	IITHPNFNGN	0.28	0	0.0	0.28	Non-Toxin	209
Seq_351	ILDNTQR	0.15	0	0.0	0.15	Non-Toxin	39
Seq_352	ILENENIDEDAKTR	155	0	0.0	155	Non-Toxin	46
Seq_353	ILGSVGIEAEDDKLNK	0.15	0	-0.5	0.0	Non-Toxin	0.0
Seq_354	INVNEIFYDLVR	205	0	0.0	205	Non-Toxin	111
Seq_355	IPGGSTLIFEVELIK	0.18	0	-0.5	0.0	Non-Toxin	0.0
Seq_356	IQEGVFDINNESNGIK	0.17	0	0.0	0.17	Non-Toxin	66
Seq_357	ITPTNPLTIAFAK	0.21	0	-0.5	0.0	Non-Toxin	0.0
Seq_358	IVVGSQEVGDASK	0.08	0	-0.5	0.0	Non-Toxin	0.0
Seq_359	IWHHTFYNELR	315	0	0.0	315	Non-Toxin	255
Seq_360	IYEQVYR	0.1	0	0.0	0.1	Non-Toxin	0.0
Seq_361	KEEIEGELSNDTQEAIR	0.2	0	0.0	0.2	Non-Toxin	105
Seq_362	LAYITNQKDYELR	0.12	0	0.0	0.12	Non-Toxin	0.0
Seq_363	LDTADIPAADEEEAK	105	0	0.0	105	Non-Toxin	0.0
Seq_364	LGEIVTTIPTIGFNVETVEYK	105	0	0.0	105	Non-Toxin	0.0
Seq_365	LGELSVPR	215	0	0.0	215	Non-Toxin	124
Seq_366	LGIAVSGPSK	225	0	-0.5	0.0	Non-Toxin	0.0
Seq_367	LGSPVAANFVQAEWDDYVPK	0.17	0	0.0	0.17	Non-Toxin	66
Seq_368	LGTDESEFQR	105	0	0.0	105	Non-Toxin	0.0
Seq_369	LILM	0.4	0	-0.5	0.0	Non-Toxin	0.0
Seq_370	LILMFEEK	425	0	-0.5	0.0	Non-Toxin	0.0
Seq_371	LLLGLIK	0.69	0	-0.5	0.19	Non-Toxin	92
Seq_372	LLLIGDSGVGK	0.47	0	-0.5	0.0	Non-Toxin	0.0
Seq_373	LLLLGAGESGK	415	0	-0.5	0.0	Non-Toxin	0.0
Seq_374	LLQEEK	415	0	-0.5	0.0	Non-Toxin	0.0
Seq_375	LNYVALDFEQEMQTAASSSSLEK	125	0	-0.5	0.0	Non-Toxin	0.0
Seq_376	LPVQLQR	0.27	0	-0.5	0.0	Non-Toxin	0.0
Seq_378	LQIWDTAGQER	0.27	0	0.0	0.27	Non-Toxin	196
Seq_379	LQIWDTAGQESFR	0.29	0	0.0	0.29	Non-Toxin	222
Seq_380	LQLTEEELSR	225	0	0.0	225	Non-Toxin	137
Seq_381	LTFDTSFAPNTGKK	265	0	0.0	265	Non-Toxin	0.19
Seq_382	LTLSSLIDGK	0.4	0	-0.5	0.0	Non-Toxin	0.0
Seq_383	LTSTAMLWLQTTK	0.2	0	0.0	0.2	Non-Toxin	105
Seq_384	LVVLGSGGVGK	0.38	0	-0.5	0.0	Non-Toxin	0.0
Seq_385	LYDIDVAK	205	0	0.0	205	Non-Toxin	111
Seq_386	LYGLLPIMEEIYADGK	225	0	0.0	225	Non-Toxin	137
Seq_387	LYGLLPIMEEIYADGKK	0.24	0	0.0	0.24	Non-Toxin	157
Seq_388	MKETDSEEEIR	365	0	0.0	365	Non-Toxin	0.32
Seq_389	MKETDSEEEIREAFR	0.29	0	0.0	0.29	Non-Toxin	222
Seq_390	NATNVEQAFMTMAAEIK	0.25	0	-0.5	0.0	Non-Toxin	0.0
Seq_391	NISFTVWDVGGQDK	195	0	0.0	195	Non-Toxin	98
Seq_392	NLEELIAEGNGK	415	0	-0.5	0.0	Non-Toxin	0.0
Seq_393	NNDITWNFNK	0.28	0	0.0	0.28	Non-Toxin	209
Seq_394	NNFALGYK	0.29	0	0.0	0.29	Non-Toxin	222
Seq_395	NTLPTKDTIDQ	195	0	0.0	195	Non-Toxin	98
Seq_396	QFAEENGLLFLEASAK	0.29	0	-0.5	0.0	Non-Toxin	0.0
Seq_397	QKPITVEQAEK	0.11	0	0.0	0.11	Non-Toxin	0.0
Seq_398	QLAPIYDELGEK	0.1	0	0.0	0.1	Non-Toxin	0.0
Seq_399	QSLEASLAETEGR	0.12	0	-0.5	0.0	Non-Toxin	0.0
Seq_400	QTISYWAVAVAK	0.2	0	-0.5	0.0	Non-Toxin	0.0
Seq_401	QVHPDTGISSR	195	0	0.0	195	Non-Toxin	98
Seq_402	QWLQEIDR	175	0	0.0	175	Non-Toxin	72
Seq_403	RDSNFGINDLEGKK	0.35	0	0.0	0.35	Non-Toxin	301
Seq_404	SALTVQFVQGIFVEK	0.15	0	-0.5	0.0	Non-Toxin	0.0
Seq_405	SKEEIDSYVQLLTK	0.18	0	0.0	0.18	Non-Toxin	79
Seq_406	SLGEILSDR	255	0	-0.5	0.0	Non-Toxin	0.0
Seq_407	SNINVETAFMTLAEDILK	0.22	0	-0.5	0.0	Non-Toxin	0.0
Seq_408	SNSFLGATVR	0.18	0	0.0	0.18	Non-Toxin	79
Seq_409	STITSR	0.12	0	-0.5	0.0	Non-Toxin	0.0
Seq_410	SVTQIYNYYK	0.16	0	0.0	0.16	Non-Toxin	53
Seq_411	TENVDIGK	0.19	0	0.0	0.19	Non-Toxin	92
Seq_412	TIDDLKNQILNLTTDNANILLQIDNAR	225	0	-0.5	0.0	Non-Toxin	0.0
Seq_413	TITLEVEPSDTIENVK	105	0	-0.5	0.0	Non-Toxin	0.0
Seq_414	TLTELDQQGEK	0.09	0	0.0	0.09	Non-Toxin	0.0
Seq_415	TVELALWDTAGQEDYDR	0.14	0	-0.5	0.0	Non-Toxin	0.0
Seq_416	TVELDDALGGGPVQHR	0.18	0	-0.5	0.0	Non-Toxin	0.0
Seq_417	TVELDTLLDDKPIQHR	125	0	-0.5	0.0	Non-Toxin	0.0
Seq_418	TVELQGK	0.18	0	0.0	0.18	Non-Toxin	79
Seq_419	TVLVEAEGSEVER	145	0	-0.5	0.0	Non-Toxin	0.0
Seq_420	TVTAMDVVYALK	0.14	0	0.0	0.14	Non-Toxin	26
Seq_421	TVTVEEETVIK	0.26	0	0.0	0.26	Non-Toxin	183
Seq_422	VEVQEFEDIK	0.29	0	0.0	0.29	Non-Toxin	222
Seq_423	VFLENVIR	0.36	0	0.0	0.36	Non-Toxin	314
Seq_424	VIAAEGEQNASR	0.16	0	-0.5	0.0	Non-Toxin	0.0
Seq_425	VIAPPER	0.22	0	-0.5	0.0	Non-Toxin	0.0
Seq_426	VIAPPERK	185	0	-0.5	0.0	Non-Toxin	0.0
Seq_427	VISELK	0.33	0	0.0	0.33	Non-Toxin	275
Seq_428	VLESR	255	0	0.0	255	Non-Toxin	177
Seq_429	VLTHPASVDSLPTSAGQEDHVSMGGFAAR	0.11	0	0.0	0.11	Non-Toxin	0.0
Seq_430	VTSFPTLK	0.21	0	-0.5	0.0	Non-Toxin	0.0
Seq_431	VVDYTTAK	275	0	0.0	275	Non-Toxin	203
Seq_432	VVPTGDASK	0.13	0	-0.5	0.0	Non-Toxin	0.0
Seq_433	VVQEYER	0.33	0	0.0	0.33	Non-Toxin	275
Seq_435	WTPEVK	0.2	0	0.0	0.2	Non-Toxin	105
Seq_436	YADQEIPGSPFR	0.23	0	0.0	0.23	Non-Toxin	144
Seq_438	YAHLEDGELR	0.24	0	0.0	0.24	Non-Toxin	157
Seq_439	YIIIGDTGVGK	295	0	0.0	295	Non-Toxin	229
Seq_440	YNLFR	285	0	0.0	285	Non-Toxin	216
Seq_441	YPIEHGIITNWDDM	0.3	0	-0.5	0.0	Non-Toxin	0.0
Seq_442	YTFSLSAVAGK	0.28	0	-0.5	0.0	Non-Toxin	0.0
Seq_443	NSFVNDIFER	0.18	0	0.0	0.18	Non-Toxin	79
Seq_444	ADALQQGASQFETNAGK	185	0	-0.5	0.0	Non-Toxin	0.0
Seq_445	ADLITLDGGDVYTGGK	105	0	-0.5	0.0	Non-Toxin	0.0
Seq_446	AFVTPNDIVK	0.22	0	-0.5	0.0	Non-Toxin	0.0
Seq_448	ALGLN	0.3	0	0.0	0.3	Non-Toxin	235
Seq_449	ALGLNPTEAELKR	165	0	0.0	165	Non-Toxin	59
Seq_450	ALKEAADVIAESPSALQLR	115	0	-0.5	0.0	Non-Toxin	0.0
Seq_451	AMAAEAEASR	205	0	-0.5	0.0	Non-Toxin	0.0
Seq_452	ANTTFTINDLQ	135	0	0.0	135	Non-Toxin	0.02
Seq_454	AVFPSIVGRPR	255	0	0.0	255	Non-Toxin	177
Seq_455	AVGGEVGATSALAPK	0.08	0	-0.5	0.0	Non-Toxin	0.0
Seq_457	DAFSLFDK	255	0	-0.5	0.0	Non-Toxin	0.0
Seq_458	DDSTVVDR	0.11	0	0.0	0.11	Non-Toxin	0.0
Seq_459	DFDETLQ	0.13	0	0.0	0.13	Non-Toxin	13
Seq_460	DFTLQDLK	0.14	0	0.0	0.14	Non-Toxin	26
Seq_461	DLTDYLM	0.19	0	0.0	0.19	Non-Toxin	92
Seq_462	DNIQGITKPAIR	0.17	0	0.0	0.17	Non-Toxin	66
Seq_463	DSN	0.15	0	0.0	0.15	Non-Toxin	39
Seq_464	DTFNHLTTWLEDAR	125	0	0.0	125	Non-Toxin	7
Seq_465	DVTIN	0.18	0	0.0	0.18	Non-Toxin	79
Seq_466	EADIDGDGQVNYEEFVTMMTSK	0.13	0	0.0	0.13	Non-Toxin	13
Seq_467	EADVAFIK	0.37	0	-0.5	0.0	Non-Toxin	0.0
Seq_468	EIDNVQSEIDELNEK	0.14	0	0.0	0.14	Non-Toxin	26
Seq_469	EVFEMATR	115	0	0.0	115	Non-Toxin	0.0
Seq_470	FDVYGVK	175	0	0.0	175	Non-Toxin	72
Seq_471	FFDITPGIK	455	0	-0.5	0.0	Non-Toxin	0.0
Seq_472	FLISFDGIGM	0.3	0	-0.5	0.0	Non-Toxin	0.0
Seq_473	FQPVHDLTIGVEFGAR	95	0	-0.5	0.0	Non-Toxin	0.0
Seq_475	GAAGALLVYDITR	135	0	-0.5	0.0	Non-Toxin	0.0
Seq_476	GAHGIIVVYDVTDQESFNNVK	155	0	-0.5	0.0	Non-Toxin	0.0
Seq_477	GVESILLIEK	225	0	-0.5	0.0	Non-Toxin	0.0
Seq_478	GYPTLK	0.3	0	-0.5	0.0	Non-Toxin	0.0
Seq_480	HQGVMVGMGQK	0.25	0	0.0	0.25	Non-Toxin	0.17
Seq_481	IAAEASR	0.11	0	-0.5	0.0	Non-Toxin	0.0
Seq_482	IIEVSGQK	0.19	0	0.0	0.19	Non-Toxin	92
Seq_483	ILIAVNGQVFDVTR	0.09	0	-0.5	0.0	Non-Toxin	0.0
Seq_484	ILMVGLDAAGK	0.38	0	-0.5	0.0	Non-Toxin	0.0
Seq_485	ILVTR	255	0	0.0	255	Non-Toxin	177
Seq_486	IN	0.36	0	0.0	0.36	Non-Toxin	314
Seq_487	ISGLIYEETR	0.22	0	0.0	0.22	Non-Toxin	131
Seq_488	KDLYANTVLSGGSTMFPGIADR	0.12	0	-0.5	0.0	Non-Toxin	0.0
Seq_489	KETNEIVDYNGGR	0.25	0	0.0	0.25	Non-Toxin	0.17
Seq_490	KIIAEVDTNNSGTIGYNEFLQMMLGKK	0.28	0	0.0	0.28	Non-Toxin	209
Seq_491	KLQLTEEELSR	235	0	0.0	235	Non-Toxin	151
Seq_492	LAPDFDALDVANK	95	0	-0.5	0.0	Non-Toxin	0.0
Seq_493	LEYAGYIM	315	0	0.0	315	Non-Toxin	255
Seq_494	LNEQSAER	0.08	0	0.0	0.08	Non-Toxin	0.0
Seq_495	LTPEDIEK	145	0	0.0	145	Non-Toxin	33
Seq_496	LVDGSSSNEGR	135	0	-0.5	0.0	Non-Toxin	0.0
Seq_497	NDEELNK	0.34	0	-0.5	0.0	Non-Toxin	0.0
Seq_498	NDLEGFAYSLK	0.28	0	0.0	0.28	Non-Toxin	209
Seq_499	NKDN	0.16	0	0.0	0.16	Non-Toxin	53
Seq_500	NKDNQ	155	0	0.0	155	Non-Toxin	46
Seq_1	NLTNPNTVIFLIGNK	255	0	-0.5	0.0	Non-Toxin	0.0
Seq_2	NQETYGEDPYLTGELVK	125	0	0.0	125	Non-Toxin	7
Seq_3	NSHEPYYDYSGAFR	245	0	0.0	245	Non-Toxin	164
Seq_4	NTHEPYYGYTGALR	175	0	-0.5	0.0	Non-Toxin	0.0
Seq_5	NVLGTK	0.29	0	0.0	0.29	Non-Toxin	222
Seq_7	QGADVSANQK	0.13	0	0.0	0.13	Non-Toxin	13
Seq_8	RSESWIGIYTPK	0.27	0	0.0	0.27	Non-Toxin	196
Seq_9	SIESFFAK	295	0	-0.5	0.0	Non-Toxin	0.0
Seq_10	SLGQNPTEAELQ	145	0	-0.5	0.0	Non-Toxin	0.0
Seq_11	SLGQNPTEAELQDM	0.1	0	-0.5	0.0	Non-Toxin	0.0
Seq_12	SLGQNPTEAELQDMIN	125	0	-0.5	0.0	Non-Toxin	0.0
Seq_13	SLGQNPTEAELQDMINEVDADGNGTIDFPEFLTM	85	0	-0.5	0.0	Non-Toxin	0.0
Seq_14	SLGQNPTEAELQDMINEVDADGNGTIDFPEFLTMMAR	145	0	-0.5	0.0	Non-Toxin	0.0
Seq_15	SLVVHEGVDDLGK	275	0	-0.5	0.0	Non-Toxin	0.0
Seq_16	SNTDVTIDNLK	235	0	0.0	235	Non-Toxin	151
Seq_17	TITSSYYR	0.11	0	-0.5	0.0	Non-Toxin	0.0
Seq_18	TLITR	225	0	0.0	225	Non-Toxin	137
Seq_19	TLLEGEESR	0.26	0	-0.5	0.0	Non-Toxin	0.0
Seq_20	TLSDYNIQK	135	0	0.0	135	Non-Toxin	0.02
Seq_21	TTGIVLDSGDGVSHTVPIYEGYALPHAILR	185	0	-0.5	0.0	Non-Toxin	0.0
Seq_22	TVSFDVPPQEILSK	115	0	0.0	115	Non-Toxin	0.0
Seq_23	TVSFDVPPQEILTK	95	0	0.0	95	Non-Toxin	0.0
Seq_24	TVVQAESNR	175	0	0.0	175	Non-Toxin	72
Seq_25	VFDKDGN	165	0	0.0	165	Non-Toxin	59
Seq_26	VFDKDGNGTINSAELR	175	0	0.0	175	Non-Toxin	72
Seq_27	VIEEK	0.34	0	0.0	0.34	Non-Toxin	288
Seq_28	VNSYPGNDPTK	165	0	0.0	165	Non-Toxin	59
Seq_29	VSTEVDAR	0.09	0	-0.5	0.0	Non-Toxin	0.0
Seq_30	VTEEVLSYTYR	125	0	-0.5	0.0	Non-Toxin	0.0
Seq_32	YASENVNK	0.22	0	0.0	0.22	Non-Toxin	131
Seq_33	YDLTVPFAR	0.1	0	0.0	0.1	Non-Toxin	0.0
Seq_34	YLQTLNTISAEK	125	0	0.0	125	Non-Toxin	7
Seq_35	YLQTLSAISAEK	165	0	-0.5	0.0	Non-Toxin	0.0
Seq_36	YLTVAAIFR	0.35	0	-0.5	0.0	Non-Toxin	0.0
Seq_37	YYQPDFGQR	165	0	0.0	165	Non-Toxin	59
Seq_11	DLLFK	545	0	0.0	545	Toxin	556
Seq_35	GDWIWPAIWLLPK	505	0	0.0	505	Toxin	503
Seq_63	LNSLDFK	405	0	0.0	405	Toxin	373
Seq_82	PSTFDWWK	525	0	0.0	525	Toxin	0.53
Seq_87	SKFWK	0.78	0	0.0	0.78	Toxin	863
Seq_105	VC	0.95	0	0.0	0.95	Toxin	1.0
Seq_148	DWN	0.51	0	0.0	0.51	Toxin	0.51
Seq_159	FC	875	0	0.0	875	Toxin	987
Seq_166	GFQC	0.74	0	0.0	0.74	Toxin	811
Seq_232	LYEGC	0.79	0	0.0	0.79	Toxin	876
Seq_233	LYK	0.46	0	0.0	0.46	Toxin	445
Seq_234	MC	895	0	0.0	895	Toxin	1.0
Seq_236	MLIPLLEGK	505	0	0.0	505	Toxin	503
Seq_242	NWDEYK	0.45	0	0.0	0.45	Toxin	432
Seq_262	SFEAIIK	435	0	0.0	435	Toxin	412
Seq_263	SFEAIIKPSTFDWWK	405	0	0.0	405	Toxin	373
Seq_267	SWNEYK	405	0	0.0	405	Toxin	373
Seq_286	WC	995	0	0.0	995	Toxin	1.0
Seq_322	ETDSEEEIR	0.44	0	0.0	0.44	Toxin	418
Seq_323	ETDSEEEIREAFR	385	0	0.0	385	Toxin	347
Seq_331	GDWLWPAIWLLPK	465	0	0.0	465	Toxin	451
Seq_377	LQEGFIK	415	0	0.0	415	Toxin	386
Seq_434	WC	995	0	0.0	995	Toxin	1.0
Seq_437	YAEYDYFR	0.46	0	0.0	0.46	Toxin	445
Seq_447	ALEESNYELEGK	425	0	0.0	425	Toxin	399
Seq_453	AQIDIK	425	0	0.0	425	Toxin	399
Seq_456	AVIFR	395	0	0.0	395	Toxin	0.36
Seq_474	FRC	885	0	0.0	885	Toxin	1.0
Seq_479	HIPNSPFK	605	0	0.0	605	Toxin	634
Seq_6	NWNDYK	0.45	0	0.0	0.45	Toxin	432
Seq_31	WC	995	0	0.0	995	Toxin	1.0

## Sheet: hlp
Sequence	Half-life [sec]	Stability	HPLC parameter	Hydrophobicity (KJ/mol)	pKa	pKb	Residue volume	Molecular weight	Isoelectric point	Surface Accessiblity	Flexibility	Charge	Polarity	Relative Mutability	Free Energy of Solution (in water,kcal/mole)	Optical Rotation	Entropy of Formation	Heat Capacity	Relative Stability
VGFGDLNENF	6294	High	1190	5100	21130	93010	1309400	1111320	5165	40030	4380	-2000	98650	770000	6371	-6852	1938950	388370	2998
NGFGFLNTEF	5576	High	0.160	0.290	20850	92020	1364400	1145380	5406	38650	4230	-1000	59830	728000	4970	-14170	1946980	394650	3127
HGFGFLNGEF	5225	High	-0.280	-0.380	20900	92890	1333700	1124370	5655	35660	4190	-0.500	106390	612000	4445	-14660	1903720	404500	2975
NGFGFLGSEF	4719	High	0.160	-1890	21290	92870	1269800	1074300	5464	34790	4380	-1000	56460	666000	3921	-11560	1835240	377260	2851
VDLLNQEIEF	4672	High	-0.070	8160	21680	93880	1501500	1219510	4969	45300	4340	-3000	148960	828000	10723	-0.872	2194590	433020	3511
FGTIGFDDGI	3922	High	0.790	0.240	21250	94560	1234800	1041270	5211	33630	4620	-2000	84060	730000	6247	-6210	1855220	367550	2807
DSYVGDEAQS	3899	High	4900	10460	21740	94320	1170900	1070160	4936	47330	4740	-3000	139920	911000	9991	1083	1915590	369850	2381
LFDSAGYTDS	3695	High	2570	3180	21340	93730	1216000	1075220	5165	41080	4470	-2000	88810	820000	9219	-8660	1892060	375390	2726
LFDSAGYTDS	3695	High	2570	3180	21340	93730	1216000	1075220	5165	41080	4470	-2000	88810	820000	9219	-8660	1892060	375390	2726
LFDSAGYTDS	3695	High	2570	3180	21340	93730	1216000	1075220	5165	41080	4470	-2000	88810	820000	9219	-8660	1892060	375390	2726
RDSNFGINDL	3692	High	2400	12180	21070	92920	1327700	1150350	5625	47850	4650	-1000	142780	891000	4962	-2920	2118740	374810	3019
AGFAGDDAPR	3562	High	3480	8530	21450	96240	1098900	976130	5802	42530	4530	-1000	135330	772000	-0.244	-9270	1834290	320280	2192
NLDLDSIIAE	3560	High	0.900	7280	21960	94370	1338200	1102350	4985	42010	4490	-3000	137560	940000	8720	1360	2080090	402000	3224
DSNFGINDLE	3370	High	2760	10460	21090	93010	1287000	1123280	4871	45200	4620	-3000	140690	928000	7762	-2970	2000890	390280	2951
DSNFGINDLE	3370	High	2760	10460	21090	93010	1287000	1123280	4871	45200	4620	-3000	140690	928000	7762	-2970	2000890	390280	2951
FFESFGDLST	3363	High	0.490	0.040	20770	92720	1342400	1149350	5140	38640	4300	-2000	97110	757000	6507	-14045	1946310	396230	3088
ESINVEQAFQ	3344	High	2230	7450	21800	93590	1379400	1164380	5229	47570	4470	-2000	112560	955000	6362	0.883	2099180	405510	2932
EGFGELDHEF	3331	High	1930	10290	20970	93220	1351400	1179350	4890	44350	4390	-3500	243180	698000	9510	-7745	2004410	414740	2875
NGFGELDHEF	3240	High	1850	8870	20800	92890	1336000	1164340	5109	43540	4350	-2500	196650	730000	7740	-9505	1989150	411200	2906
NTLPTKDTID	2791	High	3320	9500	20940	94050	1336100	1117360	5597	52120	4600	-1000	141440	885000	3741	-14970	2160920	404340	2910
ADLITLDGGD	2759	High	2230	5900	21830	95590	1164400	989190	4989	38160	4590	-3000	124810	789000	7693	-2065	1898270	364170	2666
ADLITLDGGD	2759	High	2230	5900	21830	95590	1164400	989190	4989	38160	4590	-3000	124810	789000	7693	-2065	1898270	364170	2666
LFDSEDYEGS	2754	High	3400	11210	21290	93200	1290500	1161270	4643	47440	4670	-4000	186970	827000	13127	-3640	1978250	394650	2806
IDFVDYDGDP	2716	High	2500	11410	20560	96060	1317300	1155310	4647	44560	4670	-4000	166620	781000	12637	-9247	1962170	393800	3003
SLNNQFASFI	2658	High	-0.050	-1000	21350	92720	1379600	1140400	5679	40210	4230	0.000	14930	919000	3296	-8570	2028650	404710	3245
YPIEHGIITN	2585	High	0.400	2250	21730	94310	1417100	1156460	5787	42360	4570	-0.500	110190	833000	6288	-11910	2116010	421550	3224
DGNGFISAAE	2571	High	2970	4010	21850	93990	1119200	980130	5252	38380	4550	-2000	96160	897000	3371	-1455	1802440	349010	2391
ETDSEEEIRE	2546	High	5690	24100	21660	92140	1369900	1236340	4699	60610	4950	-5000	345730	994000	10147	5445	2264790	385260	2699
ASLPVEFTVD	2497	High	0.790	1040	21530	95240	1309000	1077330	5301	39560	4280	-2000	96580	810000	3630	-13709	1984330	389130	3026
KEEIEGELSN	2432	High	3890	16270	22230	92220	1348400	1147350	5168	55280	4800	-3000	254790	903000	7892	5090	2168370	411900	2724
AMSIMNSFVN	2426	High	-0.020	-3930	21870	92360	1339200	1113450	5712	37100	4040	0.000	13590	1007000	2148	-6087	1969100	443130	3201
LAYITNQKDY	2423	High	1500	8200	21800	93230	1489700	1228510	5855	52600	4390	0.000	102590	804000	14104	-2445	2222620	437420	3250
GDWIWPAIWL	2361	High	-3530	-3300	24120	96460	1567800	1256620	5673	34170	4100	-1000	49330	597000	6379	-16665	2066720	434940	3809
GDWLWPAIWL	2295	High	-3650	-3170	24120	96460	1567800	1256620	5669	34650	4000	-1000	49630	541000	6658	-19005	2065710	437970	3822
PSSESSIQDD	2207	High	5390	10630	21310	94800	1156300	1064150	4945	50040	5020	-3000	143250	1039000	3076	-7540	1957870	370770	2387
SYELPDGQVI	2195	High	1530	5140	22020	95680	1342300	1120370	5321	44480	4690	-2000	99730	777000	8444	-7332	2037630	400300	2963
YPIEHGIVTN	2167	High	0.830	2460	21690	94330	1390000	1142430	5781	42450	4500	-0.500	110170	811000	5898	-12587	2090400	416900	3132
TSGWIVPIGL	2072	High	-1370	-7160	23200	95860	1323000	1042400	5945	31910	4510	0.000	7890	695000	0.839	-13597	1958820	386450	3133
LSISTLEDTI	2071	High	0.680	0.840	22110	93630	1339100	1091370	5267	40360	4550	-2000	98470	914000	6504	-5115	2108610	400190	3201
VFDKDGNGFI	2069	High	1400	7060	20980	93630	1330200	1111360	5557	43080	4500	-1000	135260	752000	6382	-3187	2004270	399390	2933
GIHVPGSPFQ	2063	High	0.930	-1890	21370	96740	1253300	1038320	6092	38540	4580	0.500	60590	700000	-3071	-22857	1913320	389610	2665
ATAEEGAEFL	2043	High	2220	4640	22210	93890	1222100	1037220	5075	41060	4230	-3000	152190	833000	5811	-3210	1903110	368640	2564
SLGQNPTEAE	2004	High	4100	7660	21900	94470	1200700	1045210	5309	48360	4670	-2000	112090	893000	1684	-10620	1963950	370690	2417
SLGQNPTEAE	2004	High	4100	7660	21900	94470	1200700	1045210	5309	48360	4670	-2000	112090	893000	1684	-10620	1963950	370690	2417
FEVDVQSDGR	1987	High	3360	13600	21310	94160	1312500	1151330	5422	49220	4680	-2000	189120	830000	6404	1016	2111400	371740	2745
VISVGTTENK	1957	High	2770	3970	22120	92670	1277600	1047320	5928	45800	4600	0.000	108190	899000	2314	-1884	2093490	389450	2720
VISVGTTENK	1957	High	2770	3970	22120	92670	1277600	1047320	5928	45800	4600	0.000	108190	899000	2314	-1884	2093490	389450	2720
EAADVIAESP	1923	High	2880	6140	22160	95900	1177500	1001180	5117	42040	4460	-3000	144050	956000	2924	-4122	1899020	362310	2527
LSHLTNQADY	1893	High	1860	5370	21450	93490	1362400	1161380	5638	46530	4230	-0.500	105050	837000	8949	-9845	2108600	423660	3055
LSSPATLNSR	1871	High	2170	2980	21960	93880	1238100	1045290	6313	46030	4550	1000	64530	892000	-3070	-15000	2075550	358480	2762
EAFTDADNFG	1852	High	3150	7780	20740	93470	1220000	1086200	4876	42560	4300	-3000	137050	876000	6749	-7690	1872720	368710	2642
EGGDEAIIAQ	1791	High	3120	7650	22510	95310	1174100	1002190	5084	41590	4720	-3000	144350	893000	6127	6375	1907620	360650	2390
TAGWNIPVGY	1768	High	0.420	-2810	22830	95110	1303700	1077350	5884	36980	4420	0.000	10610	714000	4044	-14367	1910730	380270	2928
TAGWNIPVGY	1768	High	0.420	-2810	22830	95110	1303700	1077350	5884	36980	4420	0.000	10610	714000	4044	-14367	1910730	380270	2928
LSQLGTYSGT	1748	High	2050	-2670	22370	93680	1212500	1026260	5789	40210	4610	0.000	12700	746000	5683	-9670	1944580	374430	2621
EGQADLITLD	1707	High	2040	7620	21970	95190	1282800	1074300	5002	43340	4530	-3000	137550	829000	8659	-0.740	2034130	389230	2852
IGPQHSPNNP	1696	High	3260	5270	20910	96590	1235300	1060280	6063	48340	4770	0.500	68450	860000	-6247	-29710	1968810	389760	2555
NTYDTWLSEE	1680	High	2840	9800	22060	92110	1430500	1257410	4915	50660	4440	-3000	153050	857000	12656	-9475	2133150	418550	3174
GHYTEGAELI	1678	High	1730	3930	22230	93730	1290100	1089320	5529	41450	4440	-1500	155290	742000	8893	-4930	1999350	399920	2751
ETVTTEEEEE	1666	High	5870	17990	21730	91700	1339000	1195290	4226	56790	4710	-6000	304570	977000	11021	-0.637	2163960	396990	2614
SSGSSYPSLL	1663	High	2000	-3640	22300	94260	1155700	997200	5829	39640	4740	0.000	12440	826000	1665	-15570	1871680	369630	2615
GGSGGGGSIS	1646	High	4570	-4570	23030	94650	794600	734870	5888	29580	5230	0.000	5160	750000	-3931	-1010	1522790	284460	1425
HTGQEGWTDF	1642	High	2850	6080	21580	93490	1325000	1177340	5386	44740	4390	-1500	151510	718000	6171	-13935	2005270	405850	2706
EITALAPPTM	1629	High	0.520	-2640	22030	96320	1297100	1043380	5688	40070	4230	-1000	58420	838000	-0.929	-22140	1971340	405290	2912
IDFVSKSDDP	1579	High	2990	10870	20740	95000	1306500	1122320	5317	49230	4690	-2000	177150	881000	5144	-8792	2058790	403170	2868
IITHPNFNGN	1554	High	1090	2300	20850	93200	1354300	1126390	5927	42310	4420	0.500	65630	903000	-0.123	-17920	2051030	408100	3117
IITHPNFNGN	1554	High	1090	2300	20850	93200	1354300	1126390	5927	42310	4420	0.500	65630	903000	-0.123	-17920	2051030	408100	3117
VFGTHSVSVM	1516	High	0.150	-6400	21740	93370	1283600	1063380	5968	33430	4090	0.500	58770	809000	1346	-10911	1954550	422240	2961
GSGGGSSGGS	1511	High	6020	-3520	22880	94200	714800	708780	5854	31500	5280	0.000	6680	774000	-5246	-3000	1463640	271860	1148
FLEQQNQVLQ	1502	High	0.750	7340	21760	94560	1527800	1246550	5463	50750	4340	-1000	68790	803000	8295	-1927	2249840	441150	3278
VPSHALMTAG	1471	High	0.870	-4850	22090	95430	1190400	983290	6088	35410	4080	0.500	58520	796000	-1898	-17197	1881340	403220	2636
LSYLTNQADY	1460	High	1460	4400	21830	93430	1402800	1187410	5445	46980	4330	-1000	55060	812000	13859	-6995	2095210	415750	3195
GGHEQSLTTG	1427	High	4070	2730	21950	93720	1115400	986160	5735	42070	4680	-0.500	110480	762000	1472	-9470	1902770	367460	2149
LSYLTNQNTY	1425	High	1470	2730	21720	92040	1447000	1216460	5675	48650	4360	0.000	19400	837000	12167	-11040	2159670	422940	3311
ALGNLGPVAQ	1424	High	0.860	-1800	22580	96470	1171000	939230	5922	36380	4370	0.000	9520	735000	-0.754	-9827	1859800	360720	2574
GPAGPTGPTG	1422	High	4160	-3110	21850	98090	931300	811000	6010	37030	4930	0.000	8060	658000	-9188	-31280	1617320	302850	1684
IIAEVDTNNS	1412	High	2590	6190	21790	93090	1275100	1075280	5215	43310	4550	-2000	101130	1059000	4921	0.258	2042080	382700	2942
IIAEVDTNNS	1412	High	2590	6190	21790	93090	1275100	1075280	5215	43310	4550	-2000	101130	1059000	4921	0.258	2042080	382700	2942
PATIYGNTNN	1370	High	3140	3010	21470	93200	1243700	1064260	5750	45210	4550	0.000	16800	938000	2568	-15480	1959820	371090	2738
LSHLTNQAVY	1337	High	0.490	0.430	21890	93510	1393000	1145430	5957	42840	4110	0.500	64480	805000	7290	-9787	2121290	426920	3189
GYSFTTTAER	1313	High	3080	4480	21550	92150	1295300	1132320	5975	47290	4490	0.000	110520	809000	5293	-10970	2071750	359390	2668
VNVDEVGGEA	1260	High	3500	7940	22260	94410	1149400	988160	5044	40500	4580	-3000	144290	864000	5385	4214	1882060	356760	2440
NYQSWLGQEY	1259	High	1600	6830	22690	93230	1493200	1287500	5477	50490	4490	-1000	67790	731000	14673	-5320	2131550	432700	3189
NYQSWLGQEY	1259	High	1600	6830	22690	93230	1493200	1287500	5477	50490	4490	-1000	67790	731000	14673	-5320	2131550	432700	3189
LGEHNIDVLE	1244	High	1030	8830	21840	93850	1376400	1138400	5212	43400	4400	-2500	196680	809000	8407	-1902	2124780	423830	3166
LGEHNIDVLE	1244	High	1030	8830	21840	93850	1376400	1138400	5212	43400	4400	-2500	196680	809000	8407	-1902	2124780	423830	3166
LGEHNIDVLE	1244	High	1030	8830	21840	93850	1376400	1138400	5212	43400	4400	-2500	196680	809000	8407	-1902	2124780	423830	3166
LANGSTANEG	1229	High	3990	3350	22250	93160	1062700	933080	5530	40760	4530	-1000	60450	925000	0.530	-4210	1815480	339930	2215
DQFPEVYVPT	1218	High	1470	5220	20980	96180	1427400	1194440	5296	47360	4470	-2000	101180	740000	6853	-21029	2068330	411360	3121
DLGLAQNAAT	1179	High	2180	2310	22240	95040	1164700	973190	5542	39750	4240	-1000	50170	859000	3302	-3885	1899410	362040	2549
AVDLFAVDGN	1177	High	1110	3050	21630	94950	1223600	1020240	5230	36190	4190	-2000	85840	824000	5791	-2614	1886420	371880	2867
LSYLTNQEVY	1169	High	0.660	3560	22120	92890	1485600	1229500	5486	47330	4350	-1000	64400	782000	14338	-5917	2176730	431630	3402
ETNEIVDYNG	1130	High	3690	11710	21610	92490	1323100	1153310	4930	48840	4680	-3000	150830	935000	11177	-0.212	2060690	393360	2890
SFEAIIKPST	1115	High	1070	1370	21760	94100	1348200	1092390	5980	45060	4530	0.000	106640	884000	0.756	-11050	2082960	402810	2937
LVDGASPNEG	0.975	Normal	3400	5350	21990	95390	1105500	958130	5326	41050	4680	-2000	97820	830000	1119	-8582	1829890	350780	2353
PIMEETYSNN	0.969	Normal	2930	7780	21550	92630	1384000	1197420	5232	50660	4550	-2000	114680	976000	7133	-11650	2086920	430060	3038
EGIHINVIDP	0.947	Normal	0.700	5220	21640	95320	1358100	1106400	5528	40770	4610	-1500	147750	875000	3839	-7042	2083570	412060	3133
VGAHAGEYGA	0.946	Normal	2770	0.620	22570	94900	1072400	931110	5834	35470	4330	-0.500	103250	730000	4402	-2547	1749140	352350	2118
EAFSLFDKDG	0.939	Normal	2020	9200	21040	93580	1321200	1128330	5309	46530	4380	-2000	183630	761000	7663	-4900	2011410	403520	2839
LGEIVTTIPT	0.920	Normal	0.230	-3270	22190	95050	1324200	1043380	5645	37610	4540	-1000	57350	804000	2058	-13877	2054610	385660	3059
IDLVNRDGSP	0.919	Normal	2460	10710	21530	95210	1277200	1085320	5762	46810	4780	-1000	140760	846000	2063	-6967	2093630	364470	2864
FTDFSNEGKD	0.887	Normal	3950	12550	20450	92190	1307700	1159300	5218	51500	4560	-2000	188220	852000	6961	-7340	2038580	399770	2716
DANLYISGIP	0.882	Normal	0.630	1120	22060	95350	1293600	1062330	5581	39490	4590	-1000	49690	838000	5965	-8865	1966800	386610	3028
LDTADIPAAD	0.863	Normal	2640	6650	21460	96770	1174700	1001180	5027	41210	4380	-3000	125940	907000	4697	-9225	1898860	363290	2657
DLYANTVLSG	0.764	Normal	1250	0.880	22120	93870	1262500	1052290	5507	39410	4350	-1000	50050	801000	8094	-6062	1966050	384060	2949
ILENENIDED	0.734	Normal	3220	18240	21450	92990	1398800	1203370	4404	51920	4720	-5000	238640	1018000	12082	4870	2173720	414330	3178
ADNPDININN	0.675	Normal	3620	12550	20890	93890	1269500	1099260	5152	48650	4650	-2000	96800	1096000	3094	-7190	2022100	382730	2940
ADNPDININN	0.675	Normal	3620	12550	20890	93890	1269500	1099260	5152	48650	4650	-2000	96800	1096000	3094	-7190	2022100	382730	2940
ADNPDININN	0.675	Normal	3620	12550	20890	93890	1269500	1099260	5152	48650	4650	-2000	96800	1096000	3094	-7190	2022100	382730	2940
ELQNLFAEYG	0.587	Normal	0.690	5900	22000	93460	1422100	1183430	5257	45340	4300	-2000	109590	742000	11488	-4000	2070250	415240	3147
GGYADLVALD	0.528	Normal	1160	2380	22360	95710	1189600	993220	5306	35990	4350	-2000	84040	705000	9785	-1267	1855430	368180	2721
ELYSSGSTGY	0.223	Normal	3090	0.750	22350	92700	1199300	1063220	5516	42620	4750	-1000	60250	779000	10038	-6950	1897440	373150	2547
GSSSGGGYSS	1000	Normal	5340	-2640	22610	93260	876500	844920	5794	36320	5130	0.000	9960	837000	0.190	-4750	1611050	308570	1636
#VALUE!	#VALUE!	#VALUE!	#VALUE!	#VALUE!	#VALUE!	#VALUE!	#VALUE!	#VALUE!	#VALUE!	#VALUE!	#VALUE!	#VALUE!	#VALUE!	#VALUE!	#VALUE!	#VALUE!	#VALUE!

## Sheet: FSR anoxipred
# Column 1:	Predicted free radical scavenger (FR
# Column 2:	Peptide sequence
# Column 3:	Peptide name
# FRS score
0.55551171	EGSPYYAK
0.55479443	GDWIWPAIWLLPK
0.54038644	ELYSSGSTGYYGIAVTK
0.53816724	EGFGQLNHEFWLGNEK
0.53561813	HTGQEGWTDFYDPR
0.52553582	EGFGELDHEFWLGNEK
0.48225707	ALGNLGPVAQK
0.47818777	HGFGFLNGEFWLGNDK
0.47480032	GDYQ
0.47393253	IITHPN
0.47225463	GGSIGGFLK
0.47222805	FDYFR
0.46158847	IITHPNFN
0.44007584	ADDIGYVK
0.4397088	DYQLR
0.435251	GGQ
0.42767888	IITHPNFNGNTLDNDIM
0.42595977	ATAEEGAEFLKR
0.41216055	EGFGQLN
0.40078261	EAFSLFDKDGDGTITTK
#
#
# FRS score
0.52009898	ISDEYYEGK
0.50950068	PATIYGNTNNPNGFPWAQSLQR
0.50309396	TEDGWFELK
0.48972979	NGFGELDHEFWLGNDK
0.48488751	IYAPR
0.47407869	SYM
0.46142262	SYMQK
0.45912397	NGFGFLNTEFWLGNEK
0.4575474	LFDSEDYEGSDLLFK
0.45750108	SSGSSYPSLLQ
0.45008159	QYQLR
0.44843709	LYYLTNQGR
0.44187891	LYYLTNQK
0.43757021	PSTFDWWK
0.43728346	LYYLTNQR
0.41601145	LSHLTNQAVYELR
0.41325089	LSYLTNQEVYELR
0.41021731	PIMEETYSNNIR
0.40526921	LFDSAGYTDSEGNSGK
0.4020969	KYEIR
# FRS score
0.57618654	VGAHAGEYGAEALER
0.56192166	DGSPYYAK
0.49575564	DWNEYK
0.47893992	DWEDYK
0.47293201	VGFGDLNENFWLGNEK
0.45583105	YEFFR
0.45174178	AGLQFPVGR
0.45038673	YTEM
0.4480179	DWN
0.44492978	YVEM
0.44289199	YTEMK
0.44207597	TYQLR
0.44135079	TYELR
0.43883196	TSGWIVPIGLLIK
0.43758327	YVEMK
0.43290624	DGGGWTVIQR
0.43110773	VNVDEVGGEALGR
0.4309411	DFWLGNDK
0.43065777	DLTDYLMK
0.42983115	YNLFR
# FRS score
0.56951451	IDFVDYDGDPYYAK
0.54244083	FYEYIMEYK
0.49296889	GFDGPEGPR
0.48172474	GPAGPTGPTGPAGATGER
0.46884161	GYHGIAVVK
0.46285999	GGSGGGGSISGGGYGSGGGSGGR
0.45984447	EFWLGNEK
0.45083073	IDLVNRDGSPYYAK
0.44897693	ESYSIYIYK
0.43231085	GFQC
0.40868756	ISDEWGK
0.40257123	EGFGFLQR
0.40129369	IDFVSKSDDPYFAK
0.39299521	FFESFGDLSTPDAVMGNPK
0.3846418	GSGGGSSGGSIGGR
0.38356569	GSSSGGGYSSGSSSYGSGGR
0.37789077	ISDQPN
0.37706748	FMK
0.37409675	FIAMK
0.37324214	EMAEFR
#
# FRS score
0.57687873	LLVVYPWTQR
0.5250836	LYEGC
0.49127585	NWDEYK
0.47464606	NYQ
0.45846838	LYK
0.45414683	NGFGFLGSEFWIGNEK
0.453067	NYQSWLGQ
0.45184797	NYQLR
0.4494051	QYELR
0.44721806	NYQSWLGQEYLNAVK
0.4438228	LSQLGTYSGTADER
0.44149351	NYQSWLGQEYLN
0.4358111	NTYDTWLSEEYLEGIK
0.43114376	LLLPGELAK
0.42816323	MC
0.41777226	LWAYVTIK
0.4101823	LVGGSTPNEGR
0.4099758	LLVPLLEGK
0.40727273	LVGGTFAQ
0.39611167	LGEHNIDVLEGNEQFINAAK
#
0.59207439	YPPPK
0.55968475	YGAPYYAK
0.54971862	YNGYN
0.54280329	TAGWNIPVGYLLGAGHMESAGC
0.54280329	TAGWNIPVGYLLGAGHMESAGC
0.51689434	TAGWNIPVGYLLR
0.51594853	SEYPR
0.51397729	YNGYNGAFR
0.50589108	TWNEYK
0.50279838	WC
0.49754354	YN
0.4934991	SWNEYK
0.47624198	TWDEYR
0.46710718	SNPDGYGLR
0.43968791	SESWIGIYTPK
0.42407095	VAPEEHPVLLTEAPLNPK
0.42242655	DANLYISGIPR
0.38189834	VN
0.37787959	RTDGSVEFYR
0.37638038	VSDEWSK
# FRS score
0.56549972	GDWLWPAIWLLPK
0.56214839	DQFPEVYVPTVFENYVADIEVDGK
0.51893646	ELQNLFAEYGEIITSK
0.49038488	HVTVDEYAGDNK
0.48814416	HVTVDEYAGDNKK
0.45909154	EAFTDADNFGVSFPMDLDVR
0.45690751	GYGFGFAK
0.44421643	GWEQGLLN
0.43917772	DYELR
0.43080294	IIAEVDTNNSGTIGYNEFLQMMLGKK
0.42127746	DSYVGDEAQ
0.42006293	IIAEVDTNNSGTIGYNEFLQMMLGK
0.41632885	IITHPNFNGN
0.41622975	DYGLSFK
0.4112438	ESTLHLVLR
0.4084979	FYGLSAK
0.40528253	FGTIGFDDGIVR
0.40026307	GIHVPGSPFQFTVGPLGEGGAHK
0.39944389	GYNALAVVR
0.39362326	IGPQHSPNNPSGPAPGGDR
#
# FRS score
0.5530743	IWHHTFYNELR
0.46225056	LGSPVAANFVQAEWDDYVPK
0.46043146	IYEQVYR
0.44943029	LGEIVTTIPTIGFNVETVEYK
0.44214639	INVNEIFYDLVR
0.44062623	NNFALGYK
0.43617967	NISFTVWDVGGQDK
0.43111637	QLAPIYDELGEK
0.41534215	LVVLGSGGVGK
0.40111661	LQIWDTAGQESFR
0.39965263	LTSTAMLWLQTTK
0.39491072	LLLLGAGESGK
0.39197946	LQIWDTAGQER
0.39096597	IPGGSTLIFEVELIK
0.38636333	LAYITNQKDYELR
0.38527182	NNDITWNFNK
0.38415119	LQEGFIK
0.38324055	QTISYWAVAVAK
0.38168845	IVVGSQEVGDASK
0.38145953	LYGLLPIMEEIYADGKK
#
# FRS score
0.55377322	YAEYDYFR
0.53056645	SVTQIYNYYK
0.5037328	TVELALWDTAGQEDYDR
0.50279838	WC
0.48981002	TVELDDALGGGPVQHR
0.46783099	YADQEIPGSPFR
0.45397645	VVQEYER
0.44762439	VIAPPER
0.44084841	YAHLEDGELR
0.43525922	TVLVEAEGSEVER
0.43309936	VLTHPASVDSLPTSAGQEDHVSMGGFAAR
0.42983115	YNLFR
0.41696617	ALEESNYELEGK
0.41520399	WTPEVK
0.41493246	VIAPPERK
0.41283625	AFVTPNDIVK
0.40877295	ADLITLDGGDVYTGGK
0.40507987	VVDYTTAK
0.40501693	ALGLNPTEAELKR
0.39583626	TVELDTLLDDKPIQHR
#
#
# FRS score
0.53376162	EADIDGDGQVNYEEFVTMMTSK
0.5261091	LEYAGYIM
0.49023351	FDVYGVK
0.47215244	DTFNHLTTWLEDAR
0.46646211	GYPTLK
0.45530102	ILIAVNGQVFDVTR
0.43696883	GAAGALLVYDITR
0.42243111	ISGLIYEETR
0.42119044	AVGGEVGATSALAPK
0.42042074	NDLEGFAYSLK
0.41585064	FFDITPGIK
0.40880355	DLTDYLM
0.40657017	HIPNSPFK
0.40631881	HQGVMVGMGQK
0.40448684	FRC
0.39901975	FLISFDGIGM
0.39195105	KIIAEVDTNNSGTIGYNEFLQMMLGKK
0.38193932	IN
0.38155386	FQPVHDLTIGVEFGAR
0.37282875	AVFPSIVGRPR
#
# FRS score
0.61026424	NTHEPYYGYTGALR
0.56838578	NSHEPYYDYSGAFR
0.50279838	WC
0.48534906	NWNDYK
0.47673181	VNSYPGNDPTK
0.45587704	TVSFDVPPQEILTK
0.45410362	TVSFDVPPQEILSK
0.4470337	NQETYGEDPYLTGELVK
0.44558358	RSESWIGIYTPK
0.44279256	YYQPDFGQR
0.43810213	SLGQNPTEAELQDM
0.42259267	TITSSYYR
0.42122346	TLSDYNIQK
0.41856349	VTEEVLSYTYR
0.39099577	SLVVHEGVDDLGK
0.38949636	TLLEGEESR
0.38412693	YDLTVPFAR
0.38335553	SLGQNPTEAELQ
0.37216842	NVLGTK
0.36788493	VFDKDGNGTINSAELR

## Sheet: chel anoxipred
# CHEL score
0.30636737	IITHPNFN
0.30312517	IITHPN
0.28393075	ESLLQ
0.27916917	IAFLTNQK
0.27350679	GGQ
0.2731382	DLLFK
0.27244115	ALLIAQK
0.25890636	EGFGQLN
0.25416297	ADNPDIN
0.24795449	DTIDQEK
0.24788553	FDNFR
0.24710733	ADNPDININ
0.24591318	EITALAPPTMK
0.24497551	FDFFR
0.24490948	EISRLLQ
0.24352463	ADNPDININNLEGR
0.24303484	ALGNLGPVAQK
0.24142475	ADNPDININN
0.23977503	IITHPNFNGNTLDNDIM
0.23974313	ILTER
# CHEL score
0.29244006	LSFLTNQK
0.26924288	NTLPTK
0.26474413	LSSPATLN
0.2556769	LSYLTNQNTYQ
0.25553015	SMR
0.25328723	TPGTLK
0.25295293	SSGSSYPSLLQ
0.24738139	RDSQ
0.24402136	LSSPATLNSR
0.24255945	PATIYGNTNNPNGFPWAQSLQR
0.24090487	QDTSLSPTR
0.24052611	LNSLDFK
0.23837829	SYM
0.23687688	RDSNFGINDLEGK
0.23600268	SYMQK
0.23558579	TGFGFLSR
0.23495682	IYSITNQ
0.23321912	LAYITNQK
0.23183905	LSHLTNQADYELR
0.23162016	TEDGWFELK
# CHEL score
0.28286472	DFWLGNDK
0.26499158	DSNFGIN
0.26373488	EFWLGNDK
0.25633714	DWN
0.25337768	VFGM
0.25061321	VC
0.24990265	SENALLEK
0.24646081	DGSPYYAK
0.23300752	ADLITLDGGDIYM
0.22986947	DSLVDIR
0.22815834	DWNEYK
0.22783464	DLTDYLMK
0.22753933	TTLLDDSFR
0.22658984	DSNFGINDLEGK
0.2227774	TSGWIVPIGLLIK
0.22240482	DWEDYK
0.2196832	DSNFGINDLEGKK
0.21944955	YSLFR
0.21878749	WTVFQR
0.21781588	YNLFR
#
# CHEL score
0.29991224	HLASN
0.29293746	LAN
0.28393361	ISDQPN
0.26278892	EFWLGNEK
0.26253566	FMK
0.26134893	ISDQ
0.25896353	EGFGFLQR
0.25624657	IDLVNR
0.255696	INNEAN
0.25487217	FIAMK
0.25433943	FFESFGDLSTPDAVMGNPK
0.2542122	IDGTIN
0.25134122	GFDGPEGPR
0.24493347	GFQC
0.24209869	GILTLK
0.24052981	IDLVN
0.2403045	INFER
0.23831213	LANGSTAN
0.23226127	ISDEFSN
0.2316329	INNEANNYR
#
# CHEL score
0.28809604	LSQ
0.27094427	LVN
0.27094427	LVN
0.26809093	LLLPGELAK
0.25655499	MC
0.25371426	MLIPLLEGK
0.253396	LSYLTNQK
0.2502211	LLVPLLEGK
0.24964161	NYQ
0.24210747	LYK
0.24069461	NLDLDSIIAEVK
0.23402578	LVDGASPNEGR
0.23124142	LVGGTFAQ
0.22276959	LLEGLNTTVK
0.22203955	LYEGC
0.22112696	LDGSIDFNR
0.21523793	LVGGSNNAEGR
0.21501629	NGDVLEYR
0.21440837	MLQEDELR
0.21257131	LVGGSTPNEGR
#
#
[truncated: 129 more rows]

## Sheet: AIPred
VGFGDLNENF
[truncated: 67 more rows]

[truncated: 2 more sheets: summary table, SMART]
